# Supplementary material for: Synthesis and crystal structure of two manganese-based 12-metallacrown-4 complexes: Na2(3-chloro­benzoate)2[12-MCMn(III)N(shi)-4](DMF)6 and MnNa(3-chloro­benzoate)3[12-MCMn(III)N(shi)-4](DMF)(H2O)4·4DMF·0.72H2O
Source: Acta Crystallogr E Crystallogr Commun. 2020 May 19;76(Pt 6):848–56. doi: 10.1107/S2056989020006362 (PMC7274016; doi:10.1107/S2056989020006362)
Supplement: Supplementary file 1 [file e-76-00848-sup1.cif]

##############################################################################
#                                                                            #
# This CIF contains the data in a paper accepted for publication in          #
# Acta Crystallographica Section E. It conforms to the requirements of       #
# Notes for Authors for Acta Crystallographica Section E, and has been       #
# peer reviewed under the auspices of the IUCr Commission on Journals.       #
#                                                                            #
# Full details of the Crystallographic Information File format               #
# are given in the paper "The Crystallographic Information File (CIF):       #
# a New Standard Archive File for Crystallography" by S. R. Hall, F. H.      #
# Allen and I. D. Brown [Acta Cryst. (1991), A47, 655-685].                  #
#                                                                            #
# The current version of the core CIF dictionary is obtainable from          #
# ftp://ftp.iucr.org/pub/cif_core.dic.                                       #
#                                                                            #
# Software is freely available for graphical display of the structure(s)     #
# in this CIF. For information consult the CIF software page                 #
# http://www.iucr.org/resources/cif/software.                                #
#                                                                            #
# This file may be used for bona fide research purposes within the           #
# scientific community so long as proper attribution is given to the journal # 
# article from which it was obtained.                                        #
#                                                                            #
##############################################################################
data_1
_audit_creation_method     'SHELXL-2018/3'
_journal_date_recd_electronic     2020-05-01
_journal_date_accepted     2020-05-12
_journal_name_full     'Acta Crystallographica, Section E'
_journal_year     2020
_journal_volume     76
_journal_issue      6
_journal_page_first     848
_journal_page_last     856
_journal_paper_category     GM
_journal_paper_doi     10.1107/S2056989020006362
_journal_coeditor_code     MW2160
_publ_contact_author_name     'Curtis M Zaleski'
_publ_contact_author_address
;
Department of Chemistry and Biochemistry
Shippensburg University
Shippensburg, PA 17257
;
_publ_contact_author_email     'cmzaleski@ship.edu'
_publ_contact_author_fax     '71747740408'
_publ_contact_author_phone     '7174771522'
_publ_section_title
;\
Synthesis and crystal structure of two manganese-based 12-metallacrown-4
complexes: Na~2~(3-chlorobenzoate)~2~[12-MC~Mn~^III^~N(shi)~-4](DMF)~6~ and
MnNa(3-chlorobenzoate)~3~[12-MC~Mn~^III^~N(shi)~-4](DMF)(H~2~O)\
~4~\\cdot4DMF\\cdot0.72H~2~O
;
loop_
    _publ_author_name
    _publ_author_footnote
    _publ_author_address
    'Zaleski, Curtis M.' .
;
Department of Chemistry and Biochemistry
Shippensburg University
Shippensburg, PA 17257
United States
;
    'Zeller, Matthias' .
;
Department of Chemistry
Purdue University
West Lafayette, Indiana 479070
United States
;
_publ_section_synopsis
;\
The metallacrown (MC) complexes
Na~2~(3-chlorobenzoate)~2~[12-MC~Mn~^III^~N(shi)~-4](DMF)~6~, <b>1</b>, and
MnNa(3-chlorobenzoate)~3~[12-MC~Mn~^III^~N(shi)~-4](DMF)(H~2~O)\
~4~\\cdot4DMF\\cdot0.72H~2~O, <b>2</b>, where shi^3-^ is salicylhydroximate
and DMF is <i>N</i>,<i>N</i>-dimethylformamide, both have an overall square
shape due to the presence of four ring Mn^III^ ions and four shi^3-^ ligands.
The two MC complexes bind different cations in the central cavity of the
molecule: two Na^+^ ions in <b>1</b> and one Mn^II^ ion and one Na^+^ ion in
<b>2</b>.
;
_chemical_name_systematic
;\
Bis(\m-3-chlorobenzoato)hexakis(dimethylformamide)tetrakis(\m~4~-\
<i>N</i>,2-dioxidobenzene-1-carboximidato)tetramanganese(III)disodium(I)
;
_chemical_name_common     ?
_chemical_formula_moiety
                       'C59.23 H64.21 Cl2 Mn4 N9.74 Na2 O21.74, 0.258(C3H7 N O)'
_chemical_formula_sum     'C60 H66.01 Cl2 Mn4 N10 Na2 O22'
_chemical_formula_iupac
                           '[Mn4 Na2 (C7 H4 Cl O2)2 (C7 H4 N O3)4 (C3 H7 N O)6]'
_chemical_formula_weight     1615.99
_chemical_melting_point     ?
_space_group_crystal_system     triclinic
_space_group_name_H-M_alt     'P -1'
_space_group_name_Hall     '-P 1'
loop_
    _space_group_symop_operation_xyz
    'x, y, z'
    '-x, -y, -z'
_cell_length_a     12.0423(8)
_cell_length_b     12.3722(8)
_cell_length_c     12.6875(9)
_cell_angle_alpha     102.839(3)
_cell_angle_beta     111.628(3)
_cell_angle_gamma     90.722(4)
_cell_volume     1704.0(2)
_cell_formula_units_Z     1
_cell_measurement_reflns_used     9922
_cell_measurement_theta_min     5.6966
_cell_measurement_theta_max     80.6860
_cell_measurement_temperature     150(2)
_exptl_crystal_description     plate
_exptl_crystal_colour     brown
_exptl_crystal_size_max     0.180
_exptl_crystal_size_mid     0.080
_exptl_crystal_size_min     0.040
_exptl_crystal_density_diffrn     1.575
_exptl_crystal_density_meas     ?
_exptl_crystal_density_method     ?
_exptl_crystal_F_000     828
_exptl_absorpt_coefficient_mu     7.454
_exptl_absorpt_correction_type     multi-scan
_exptl_absorpt_process_details
;
(SADABS; Krause <i>et al.</i>,  2015)
;
_exptl_absorpt_correction_T_min     0.5276
_exptl_absorpt_correction_T_max     0.7543
_diffrn_ambient_temperature     150(2)
_diffrn_source     'I-mu-S microsource X-ray tube'
_diffrn_source_voltage     '50 kV'
_diffrn_source_current     '1.0 mA'
_diffrn_radiation_type     CuK\a
_diffrn_radiation_wavelength     1.54178
_diffrn_radiation_monochromator
                                   'laterally graded multilayer (Goebel) mirror'
_diffrn_measurement_device_type
;
Bruker AXS D8 Quest CMOS diffractometer with PhotonII charge-integrating pixel
array detector (CPAD)
;
_diffrn_measurement_method     'omega and phi scans'
_diffrn_detector_area_resol_mean     7.4074
_diffrn_reflns_number     22753
_diffrn_reflns_av_R_equivalents     0.0475
_diffrn_reflns_av_unetI/netI     0.0458
_diffrn_reflns_theta_min     5.130
_diffrn_reflns_theta_max     80.764
_diffrn_reflns_theta_full     67.679
_diffrn_measured_fraction_theta_max     0.918
_diffrn_measured_fraction_theta_full     0.983
_diffrn_reflns_limit_h_min     -15
_diffrn_reflns_limit_h_max     13
_diffrn_reflns_limit_k_min     -15
_diffrn_reflns_limit_k_max     15
_diffrn_reflns_limit_l_min     -16
_diffrn_reflns_limit_l_max     16
_refine_special_details
;
The metallacrown molecule, except the central Na, exhibits whole molecule
disorder over two sites. Both moieties are centrosymmetric and are
related to each other by a pseudo-mirror operation with opposite sense of
rotation around the Na...Na axis. The DMF molecules of O9 and O10 of the
major moiety are additionally disordered. The DMF molecule associated with
O11 was found to be disordered independently from the main disorder.
To assist in the refinement of the disorder, the geometries of the two
metallacrowns (Mn and salicylhydroximate ligands), of the 3-chlorobenzoates,
and of each DMF molecule were restrained to be similar to their disordered
partner(s) (esd = 0.02 Angstrom, SAME commands in Shelxl). The distances
between Mn2 and O9 and Mn2B and O9B were restrained to be similar
(esd = 0.02 Angstrom; SADI restraint in Shexl). All atoms of the minor
moiety of the 3-chlorobenzoate (C15B-C21B, Cl1B) as well as of the minor
disordered DMF molecules of O10 (associated with O10B and O10C) were
restrained to lie in the same plane (esd = 0.01 Angstrom; FLAT restraint
in Shexl). All disordered atoms were restrained to have similar Uij components
of their ADPs (esd = 0.01 Angstrom squared; SIMU restraint in Shexl). The ADPs
of C11 and C11B of a salicylhydroximate were constrained to be identical.
Occupancies were constrained to sum up to unity for all sites using SUMP
commands.
Subject to the above conditions, the occupancy ratio of the main disorder of
the metallacrown molecules and 3-chlorobenzoates refined to 0.9276(9) to
0.0724(9). The occupancy rates for the additionally split DMF of O9 refined
to 0.799(3) (O9) and 0.047(3) (O9C), and those of the additionally split DMF
molecule of O10 refined to 0.498(3) (O10) and 0.430(3) (O10C). The occupancy
ratio of the DMF molecules associated with O11 refined to 0.516(5) to 0.484(5).
All hydrogen atoms were placed in calculated positions and refined as riding
on their carrier atoms with C-H distances of 0.95 Angstrom for sp2 carbon atoms
and 0.98 Angstrom for methyl carbon atoms. The Uiso values for hydrogen atoms
were set to a multiple of the value of the carrying carbon atom (1.2 times for
sp2 hybridized carbon atoms or 1.5 times for methyl carbon atoms).
;
_reflns_number_total     6871
_reflns_number_gt     5590
_reflns_threshold_expression     'I > 2\s(I)'
_refine_ls_structure_factor_coef     Fsqd
_refine_ls_matrix_type     full
_refine_ls_R_factor_all     0.0542
_refine_ls_R_factor_gt     0.0450
_refine_ls_wR_factor_gt     0.1233
_refine_ls_wR_factor_ref     0.1284
_refine_ls_goodness_of_fit_ref     1.122
_refine_ls_restrained_S_all     1.051
_refine_ls_number_reflns     6871
_refine_ls_number_parameters     999
_refine_ls_number_restraints     2038
_refine_ls_hydrogen_treatment     constr
_refine_ls_weighting_scheme     calc
_refine_ls_weighting_details
              'w=1/[\s^2^(Fo^2^)+(0.0687P)^2^+0.5540P] where P=(Fo^2^+2Fc^2^)/3'
_atom_sites_solution_hydrogens     geom
_atom_sites_solution_primary     direct
_atom_sites_solution_secondary     difmap
_refine_ls_shift/su_max     0.001
_refine_ls_shift/su_mean     0.000
_refine_diff_density_max     0.491
_refine_diff_density_min     -0.571
_refine_ls_extinction_method     none
_refine_ls_extinction_coef     .
loop_
    _atom_type_symbol
    _atom_type_description
    _atom_type_scat_dispersion_real
    _atom_type_scat_dispersion_imag
    _atom_type_scat_source
    'C' 'C' 0.0181 0.0091
                         'International Tables Vol C Tables 4.2.6.8 and 6.1.1.4'
    'H' 'H' 0.0000 0.0000
                         'International Tables Vol C Tables 4.2.6.8 and 6.1.1.4'
    'N' 'N' 0.0311 0.0180
                         'International Tables Vol C Tables 4.2.6.8 and 6.1.1.4'
    'O' 'O' 0.0492 0.0322
                         'International Tables Vol C Tables 4.2.6.8 and 6.1.1.4'
    'Na' 'Na' 0.1353 0.1239
                         'International Tables Vol C Tables 4.2.6.8 and 6.1.1.4'
    'Cl' 'Cl' 0.3639 0.7018
                         'International Tables Vol C Tables 4.2.6.8 and 6.1.1.4'
    'Mn' 'Mn' -0.5299 2.8052
                         'International Tables Vol C Tables 4.2.6.8 and 6.1.1.4'
_computing_data_collection
;
APEX3 (Bruker, 2018)
;
_computing_cell_refinement
;
SAINT (Bruker, 2018)
;
_computing_data_reduction
;
SAINT (Bruker, 2018)
;
_computing_structure_solution
;
SHELXS97 (Sheldrick, 2008)
;
_computing_structure_refinement
;
<i>SHELXL2018/3</i> (Sheldrick, 2015),
<i>shelXle</i>  (H\"ubschle <i>et al.</i>,  2011)
;
_computing_molecular_graphics
;
Mercury (Macrae <i>et al.</i>,  2020)
;
_computing_publication_material
;
publCIF (Westrip, 2010)
;
loop_
    _atom_site_type_symbol
    _atom_site_label
    _atom_site_fract_x
    _atom_site_fract_y
    _atom_site_fract_z
    _atom_site_U_iso_or_equiv
    _atom_site_adp_type
    _atom_site_calc_flag
    _atom_site_occupancy
    _atom_site_disorder_assembly
    _atom_site_disorder_group
    Na Na1 0.56999(10) 0.57176(10) 0.43966(10) 0.0414(3) Uani d 1 . .
    Mn Mn1 0.24955(4) 0.51893(4) 0.28749(3) 0.02874(13) Uani d 0.9276(9) A 1
    O O1 0.36731(18) 0.57424(17) 0.43743(16) 0.0344(4) Uani d 0.9276(9) A 1
    N N1 0.3344(2) 0.6609(2) 0.5069(2) 0.0305(6) Uani d 0.9276(9) A 1
    O O2 0.15555(19) 0.61826(18) 0.35629(17) 0.0362(5) Uani d 0.9276(9) A 1
    C C1 0.2226(3) 0.6782(2) 0.4602(2) 0.0314(6) Uani d 0.9276(9) A 1
    C C2 0.1718(3) 0.7641(3) 0.5235(3) 0.0335(6) Uani d 0.9276(9) A 1
    C C3 0.0508(3) 0.7792(3) 0.4687(3) 0.0402(7) Uani d 0.9276(9) A 1
    H H3 0.005415 0.733099 0.393366 0.048 Uiso calc 0.9276(9) A 1
    C C4 -0.0042(3) 0.8584(3) 0.5202(4) 0.0502(9) Uani d 0.9276(9) A 1
    H H4 -0.086603 0.866715 0.481564 0.060 Uiso calc 0.9276(9) A 1
    C C5 0.0625(4) 0.9261(3) 0.6294(4) 0.0550(10) Uani d 0.9276(9) A 1
    H H5 0.025976 0.982396 0.665490 0.066 Uiso calc 0.9276(9) A 1
    C C6 0.1820(3) 0.9124(3) 0.6865(3) 0.0479(8) Uani d 0.9276(9) A 1
    H H6 0.225812 0.958890 0.762110 0.057 Uiso calc 0.9276(9) A 1
    C C7 0.2394(3) 0.8323(3) 0.6359(3) 0.0348(6) Uani d 0.9276(9) A 1
    O O3 0.3544(2) 0.82499(18) 0.69636(19) 0.0408(5) Uani d 0.9276(9) A 1
    Mn Mn2 0.45555(4) 0.72084(3) 0.66609(4) 0.02969(13) Uani d 0.9276(9) A 1
    O O4 0.55221(18) 0.61023(17) 0.63426(16) 0.0354(5) Uani d 0.9276(9) A 1
    N N2 0.6542(3) 0.6066(3) 0.7316(2) 0.0311(5) Uani d 0.9276(9) A 1
    O O5 0.58685(18) 0.75588(16) 0.81973(17) 0.0341(4) Uani d 0.9276(9) A 1
    C C8 0.6678(3) 0.6852(2) 0.8243(2) 0.0282(5) Uani d 0.9276(9) A 1
    C C9 0.7740(3) 0.6954(2) 0.9320(2) 0.0311(6) Uani d 0.9276(9) A 1
    C C10 0.7776(3) 0.7720(3) 1.0336(3) 0.0376(7) Uani d 0.9276(9) A 1
    H H10 0.710856 0.813058 1.030807 0.045 Uiso calc 0.9276(9) A 1
    C C11 0.8760(4) 0.7888(3) 1.1372(3) 0.0433(8) Uani d 0.9276(9) A 1
    H H11 0.877246 0.840970 1.205149 0.052 Uiso calc 0.9276(9) A 1
    C C12 0.9734(3) 0.7283(3) 1.1409(3) 0.0411(8) Uani d 0.9276(9) A 1
    H H12 1.041641 0.739355 1.211940 0.049 Uiso calc 0.9276(9) A 1
    C C13 0.9720(3) 0.6520(3) 1.0422(3) 0.0371(7) Uani d 0.9276(9) A 1
    H H13 1.039585 0.611952 1.045876 0.045 Uiso calc 0.9276(9) A 1
    C C14 0.8715(3) 0.6334(2) 0.9365(2) 0.0327(6) Uani d 0.9276(9) A 1
    O O6 0.87716(18) 0.55919(17) 0.84463(17) 0.0351(4) Uani d 0.9276(9) A 1
    O O7 0.4914(2) 0.6448(2) 0.2744(2) 0.0493(6) Uani d 0.9276(9) A 1
    O O8 0.2903(2) 0.62890(18) 0.20310(19) 0.0416(5) Uani d 0.9276(9) A 1
    C C15 0.3932(3) 0.6717(3) 0.2175(3) 0.0425(8) Uani d 0.9276(9) A 1
    C C16 0.3907(4) 0.7686(3) 0.1615(3) 0.0490(8) Uani d 0.9276(9) A 1
    C C17 0.4971(4) 0.8206(4) 0.1678(4) 0.0609(10) Uani d 0.9276(9) A 1
    H H17 0.571452 0.792859 0.203596 0.073 Uiso calc 0.9276(9) A 1
    C C18 0.4945(5) 0.9129(4) 0.1219(4) 0.0722(11) Uani d 0.9276(9) A 1
    H H18 0.567092 0.947097 0.124945 0.087 Uiso calc 0.9276(9) A 1
    C C19 0.3878(4) 0.9554(4) 0.0721(4) 0.0695(11) Uani d 0.9276(9) A 1
    H H19 0.386444 1.019893 0.042921 0.083 Uiso calc 0.9276(9) A 1
    C C20 0.2836(4) 0.9034(3) 0.0653(4) 0.0623(10) Uani d 0.9276(9) A 1
    Cl Cl1 0.14996(15) 0.96107(12) 0.00820(17) 0.0925(5) Uani d 0.9276(9) A 1
    C C21 0.2836(4) 0.8100(3) 0.1093(3) 0.0511(9) Uani d 0.9276(9) A 1
    H H21 0.210193 0.774962 0.103365 0.061 Uiso calc 0.9276(9) A 1
    Mn Mn1B 0.7452(6) 0.3952(5) 0.6294(5) 0.0326(14) Uani d 0.0724(9) A 2
    O O1B 0.6406(18) 0.5042(16) 0.6240(17) 0.037(3) Uani d 0.0724(9) A 2
    N N1B 0.672(4) 0.586(4) 0.727(3) 0.033(3) Uani d 0.0724(9) A 2
    O O2B 0.8412(18) 0.4978(17) 0.7831(16) 0.036(4) Uani d 0.0724(9) A 2
    C C1B 0.776(2) 0.577(2) 0.8025(19) 0.034(3) Uani d 0.0724(9) A 2
    C C2B 0.824(3) 0.655(3) 0.919(2) 0.032(3) Uani d 0.0724(9) A 2
    C C3B 0.935(3) 0.635(3) 0.995(3) 0.034(3) Uani d 0.0724(9) A 2
    H H3B 0.976449 0.576909 0.969409 0.041 Uiso calc 0.0724(9) A 2
    C C4B 0.984(3) 0.699(4) 1.106(3) 0.036(4) Uani d 0.0724(9) A 2
    H H4B 1.063759 0.691764 1.153958 0.043 Uiso calc 0.0724(9) A 2
    C C5B 0.918(4) 0.773(4) 1.149(3) 0.040(4) Uani d 0.0724(9) A 2
    H H5B 0.947815 0.807198 1.230734 0.048 Uiso calc 0.0724(9) A 2
    C C6B 0.810(3) 0.797(3) 1.076(3) 0.036(3) Uani d 0.0724(9) A 2
    H H6B 0.771559 0.857868 1.102185 0.044 Uiso calc 0.0724(9) A 2
    C C7B 0.757(2) 0.732(3) 0.962(2) 0.032(3) Uani d 0.0724(9) A 2
    O O3B 0.6462(18) 0.7482(19) 0.8949(14) 0.038(3) Uani d 0.0724(9) A 2
    Mn Mn2B 0.5604(5) 0.7006(5) 0.7338(5) 0.0350(13) Uani d 0.0724(9) A 2
    O O4B 0.4731(17) 0.6419(17) 0.5750(13) 0.033(3) Uani d 0.0724(9) A 2
    N N2B 0.362(2) 0.683(3) 0.538(2) 0.030(3) Uani d 0.0724(9) A 2
    O O5B 0.4275(17) 0.7945(18) 0.7235(16) 0.035(3) Uani d 0.0724(9) A 2
    C C8B 0.3431(19) 0.754(2) 0.6197(19) 0.032(3) Uani d 0.0724(9) A 2
    C C9B 0.225(2) 0.797(3) 0.588(3) 0.035(3) Uani d 0.0724(9) A 2
    C C10B 0.218(3) 0.887(4) 0.674(3) 0.043(3) Uani d 0.0724(9) A 2
    H H10B 0.288680 0.919778 0.740071 0.051 Uiso calc 0.0724(9) A 2
    C C11B 0.111(4) 0.926(4) 0.664(4) 0.049(4) Uani d 0.0724(9) A 2
    H H11B 0.101534 0.974617 0.728600 0.059 Uiso calc 0.0724(9) A 2
    C C12B 0.016(4) 0.895(4) 0.556(4) 0.047(4) Uani d 0.0724(9) A 2
    H H12B -0.053806 0.934502 0.543132 0.056 Uiso calc 0.0724(9) A 2
    C C13B 0.020(3) 0.808(4) 0.469(4) 0.040(4) Uani d 0.0724(9) A 2
    H H13B -0.048873 0.782822 0.398704 0.048 Uiso calc 0.0724(9) A 2
    C C14B 0.127(3) 0.758(3) 0.484(2) 0.035(3) Uani d 0.0724(9) A 2
    O O6B 0.129(2) 0.677(2) 0.3929(19) 0.037(3) Uani d 0.0724(9) A 2
    O O7B 0.490(3) 0.696(3) 0.318(3) 0.051(4) Uani d 0.0724(9) A 2
    O O8B 0.300(2) 0.709(2) 0.276(2) 0.047(4) Uani d 0.0724(9) A 2
    C C15B 0.390(3) 0.696(3) 0.241(3) 0.047(3) Uani d 0.0724(9) A 2
    C C16B 0.382(3) 0.7623(18) 0.1506(19) 0.051(3) Uani d 0.0724(9) A 2
    C C17B 0.470(3) 0.780(2) 0.108(2) 0.054(3) Uani d 0.0724(9) A 2
    H H17B 0.543708 0.748879 0.135972 0.065 Uiso calc 0.0724(9) A 2
    C C18B 0.452(3) 0.842(3) 0.025(3) 0.060(3) Uani d 0.0724(9) A 2
    H H18B 0.513237 0.853317 -0.003499 0.071 Uiso calc 0.0724(9) A 2
    C C19B 0.345(3) 0.887(2) -0.016(3) 0.065(4) Uani d 0.0724(9) A 2
    H H19B 0.331301 0.929325 -0.072229 0.078 Uiso calc 0.0724(9) A 2
    C C20B 0.257(2) 0.8705(18) 0.025(2) 0.070(3) Uani d 0.0724(9) A 2
    Cl Cl1B 0.115(2) 0.9218(18) -0.018(3) 0.0925(5) Uani d 0.0724(9) A 2
    C C21B 0.275(3) 0.8083(19) 0.108(2) 0.056(4) Uani d 0.0724(9) A 2
    H H21B 0.213524 0.797456 0.135697 0.067 Uiso calc 0.0724(9) A 2
    O O9 0.5419(5) 0.8294(3) 0.5924(3) 0.0481(10) Uani d 0.799(3) A 1
    C C22 0.6216(4) 0.9054(4) 0.6379(4) 0.0489(10) Uani d 0.799(3) A 1
    H H22 0.653529 0.928859 0.720848 0.059 Uiso calc 0.799(3) A 1
    N N3 0.6678(6) 0.9585(6) 0.5808(6) 0.0517(10) Uani d 0.799(3) A 1
    C C23 0.6266(5) 0.9227(5) 0.4543(5) 0.0600(12) Uani d 0.799(3) A 1
    H H23A 0.561726 0.861942 0.424876 0.090 Uiso calc 0.799(3) A 1
    H H23B 0.693378 0.896688 0.432353 0.090 Uiso calc 0.799(3) A 1
    H H23C 0.596737 0.985511 0.420197 0.090 Uiso calc 0.799(3) A 1
    C C24 0.7588(6) 1.0515(5) 0.6389(6) 0.0757(15) Uani d 0.799(3) A 1
    H H24A 0.821658 1.042275 0.606856 0.113 Uiso calc 0.799(3) A 1
    H H24B 0.793968 1.055163 0.722846 0.113 Uiso calc 0.799(3) A 1
    H H24C 0.722857 1.120618 0.626793 0.113 Uiso calc 0.799(3) A 1
    O O9B 0.660(3) 0.834(2) 0.700(2) 0.049(4) Uani d 0.0724(9) A 2
    C C22B 0.632(5) 0.861(4) 0.609(3) 0.052(3) Uani d 0.0724(9) A 2
    H H22B 0.571330 0.812729 0.542712 0.062 Uiso calc 0.0724(9) A 2
    N N3B 0.677(6) 0.951(7) 0.590(5) 0.058(3) Uani d 0.0724(9) A 2
    C C23B 0.796(4) 1.006(5) 0.676(4) 0.064(4) Uani d 0.0724(9) A 2
    H H23D 0.818178 0.975947 0.745556 0.097 Uiso calc 0.0724(9) A 2
    H H23E 0.791073 1.086409 0.698493 0.097 Uiso calc 0.0724(9) A 2
    H H23F 0.856079 0.992314 0.641292 0.097 Uiso calc 0.0724(9) A 2
    C C24B 0.642(6) 0.973(5) 0.477(4) 0.060(3) Uani d 0.0724(9) A 2
    H H24D 0.588667 0.910268 0.418078 0.089 Uiso calc 0.0724(9) A 2
    H H24E 0.713852 0.984754 0.459956 0.089 Uiso calc 0.0724(9) A 2
    H H24F 0.600370 1.040785 0.476374 0.089 Uiso calc 0.0724(9) A 2
    O O9C 0.548(4) 0.856(3) 0.622(2) 0.047(3) Uani d 0.129(3) B 3
    C C22C 0.565(2) 0.8569(19) 0.534(2) 0.052(3) Uani d 0.129(3) B 3
    H H22C 0.528704 0.794608 0.469842 0.063 Uiso calc 0.129(3) B 3
    N N3C 0.629(3) 0.9370(19) 0.518(3) 0.055(3) Uani d 0.129(3) B 3
    C C23C 0.635(3) 0.924(3) 0.401(2) 0.061(4) Uani d 0.129(3) B 3
    H H23G 0.631105 0.844936 0.364179 0.091 Uiso calc 0.129(3) B 3
    H H23H 0.710969 0.962629 0.409399 0.091 Uiso calc 0.129(3) B 3
    H H23I 0.567681 0.956855 0.351625 0.091 Uiso calc 0.129(3) B 3
    C C24C 0.682(3) 1.042(2) 0.598(3) 0.063(3) Uani d 0.129(3) B 3
    H H24G 0.769182 1.046028 0.621857 0.094 Uiso calc 0.129(3) B 3
    H H24H 0.660782 1.049299 0.666440 0.094 Uiso calc 0.129(3) B 3
    H H24I 0.651117 1.101618 0.559181 0.094 Uiso calc 0.129(3) B 3
    O O10 0.3646(15) 0.5947(13) 0.7207(11) 0.050(2) Uani d 0.498(3) A 1
    C C25 0.3844(9) 0.5822(9) 0.8165(9) 0.0508(17) Uani d 0.498(3) A 1
    H H25 0.444775 0.633788 0.878917 0.061 Uiso calc 0.498(3) A 1
    N N4 0.3337(8) 0.5069(8) 0.8461(7) 0.0573(16) Uani d 0.498(3) A 1
    C C26 0.2464(14) 0.4197(11) 0.7651(10) 0.061(2) Uani d 0.498(3) A 1
    H H26A 0.239360 0.419362 0.685592 0.074 Uiso calc 0.498(3) A 1
    H H26B 0.168689 0.431241 0.771828 0.074 Uiso calc 0.498(3) A 1
    H H26C 0.270784 0.348077 0.781915 0.074 Uiso calc 0.498(3) A 1
    C C27 0.3757(10) 0.4926(8) 0.9663(7) 0.078(2) Uani d 0.498(3) A 1
    H H27A 0.307397 0.490705 0.990550 0.118 Uiso calc 0.498(3) A 1
    H H27B 0.435119 0.555054 1.019088 0.118 Uiso calc 0.498(3) A 1
    H H27C 0.412480 0.422581 0.969352 0.118 Uiso calc 0.498(3) A 1
    O O10B 0.430(3) 0.565(3) 0.746(3) 0.052(3) Uani d 0.0724(9) A 2
    C C25B 0.403(3) 0.574(4) 0.829(3) 0.054(3) Uani d 0.0724(9) A 2
    H H25B 0.425482 0.645023 0.882924 0.064 Uiso calc 0.0724(9) A 2
    N N4B 0.346(3) 0.500(4) 0.855(3) 0.061(3) Uani d 0.0724(9) A 2
    C C26B 0.304(6) 0.389(4) 0.786(4) 0.060(4) Uani d 0.0724(9) A 2
    H H26D 0.268902 0.389297 0.702961 0.072 Uiso calc 0.0724(9) A 2
    H H26E 0.243759 0.357363 0.808227 0.072 Uiso calc 0.0724(9) A 2
    H H26F 0.371986 0.343190 0.798921 0.072 Uiso calc 0.0724(9) A 2
    C C27B 0.320(6) 0.525(5) 0.961(4) 0.064(4) Uani d 0.0724(9) A 2
    H H27D 0.376487 0.586970 1.018656 0.096 Uiso calc 0.0724(9) A 2
    H H27E 0.327125 0.459207 0.992693 0.096 Uiso calc 0.0724(9) A 2
    H H27F 0.237628 0.546113 0.941661 0.096 Uiso calc 0.0724(9) A 2
    O O10C 0.3646(16) 0.5782(15) 0.7088(13) 0.044(2) Uani d 0.430(3) C 3
    C C25C 0.3444(9) 0.5894(10) 0.7974(11) 0.055(2) Uani d 0.430(3) C 3
    H H25C 0.372376 0.658121 0.854651 0.066 Uiso calc 0.430(3) C 3
    N N4C 0.2856(7) 0.5110(8) 0.8186(8) 0.0576(18) Uani d 0.430(3) C 3
    C C26C 0.2425(17) 0.4073(12) 0.7344(10) 0.057(2) Uani d 0.430(3) C 3
    H H26G 0.211898 0.420372 0.655676 0.068 Uiso calc 0.430(3) C 3
    H H26H 0.177617 0.370439 0.747059 0.068 Uiso calc 0.430(3) C 3
    H H26I 0.308084 0.359783 0.742299 0.068 Uiso calc 0.430(3) C 3
    C C27C 0.2624(11) 0.5265(10) 0.9256(8) 0.078(2) Uani d 0.430(3) C 3
    H H27G 0.176493 0.531502 0.907383 0.117 Uiso calc 0.430(3) C 3
    H H27H 0.308219 0.595349 0.981014 0.117 Uiso calc 0.430(3) C 3
    H H27I 0.287025 0.463077 0.960265 0.117 Uiso calc 0.430(3) C 3
    O O11 0.7624(12) 0.6718(11) 0.5247(13) 0.070(2) Uani d 0.516(5) A 1
    C C28 0.8618(9) 0.6462(9) 0.5798(8) 0.081(2) Uani d 0.516(5) A 1
    H H28 0.888305 0.581081 0.544658 0.098 Uiso calc 0.516(5) A 1
    N N5 0.9360(7) 0.7053(7) 0.6879(6) 0.0660(17) Uani d 0.516(5) A 1
    C C29 0.9012(9) 0.7930(8) 0.7480(8) 0.085(2) Uani d 0.516(5) A 1
    H H29A 0.962890 0.818732 0.826930 0.102 Uiso calc 0.516(5) A 1
    H H29B 0.825322 0.770472 0.753081 0.102 Uiso calc 0.516(5) A 1
    H H29C 0.889915 0.853440 0.707767 0.102 Uiso calc 0.516(5) A 1
    C C30 1.0409(11) 0.7016(12) 0.7730(12) 0.111(3) Uani d 0.516(5) A 1
    H H30A 1.049979 0.759235 0.843300 0.133 Uiso calc 0.516(5) A 1
    H H30B 1.106599 0.714629 0.747737 0.133 Uiso calc 0.516(5) A 1
    H H30C 1.043252 0.628128 0.790383 0.133 Uiso calc 0.516(5) A 1
    O O11B 0.7653(12) 0.6424(12) 0.5394(12) 0.071(3) Uani d 0.484(5) A 2
    C C28B 0.8447(8) 0.6931(9) 0.6316(8) 0.0738(19) Uani d 0.484(5) A 2
    H H28B 0.833496 0.757837 0.681652 0.089 Uiso calc 0.484(5) A 2
    N N5B 0.9554(8) 0.6444(9) 0.6556(9) 0.085(2) Uani d 0.484(5) A 2
    C C29B 0.9812(11) 0.5603(10) 0.5813(10) 0.101(3) Uani d 0.484(5) A 2
    H H29D 0.998150 0.495775 0.615537 0.121 Uiso calc 0.484(5) A 2
    H H29E 1.051586 0.585401 0.568425 0.121 Uiso calc 0.484(5) A 2
    H H29F 0.912325 0.539235 0.506523 0.121 Uiso calc 0.484(5) A 2
    C C30B 1.0546(10) 0.6572(10) 0.7364(10) 0.083(2) Uani d 0.484(5) A 2
    H H30D 1.109659 0.611626 0.709900 0.100 Uiso calc 0.484(5) A 2
    H H30E 1.046275 0.634324 0.802484 0.100 Uiso calc 0.484(5) A 2
    H H30F 1.086556 0.735893 0.760885 0.100 Uiso calc 0.484(5) A 2
loop_
    _atom_site_aniso_label
    _atom_site_aniso_U_11
    _atom_site_aniso_U_22
    _atom_site_aniso_U_33
    _atom_site_aniso_U_12
    _atom_site_aniso_U_13
    _atom_site_aniso_U_23
    Na1 0.0352(6) 0.0476(6) 0.0379(6) -0.0037(5) 0.0062(5) 0.0175(5)
    Mn1 0.0276(2) 0.0299(2) 0.0214(2) -0.00225(18) 0.00067(18) 0.00714(17)
    O1 0.0329(11) 0.0366(10) 0.0249(9) 0.0039(8) 0.0045(8) 0.0014(8)
    N1 0.0294(13) 0.0317(14) 0.0247(13) 0.0010(11) 0.0054(10) 0.0048(10)
    O2 0.0320(12) 0.0387(11) 0.0277(10) 0.0003(9) 0.0011(9) 0.0058(8)
    C1 0.0313(14) 0.0330(13) 0.0267(12) -0.0014(11) 0.0049(11) 0.0118(10)
    C2 0.0333(16) 0.0316(13) 0.0340(15) -0.0014(12) 0.0096(12) 0.0109(12)
    C3 0.0362(18) 0.0388(17) 0.0414(15) 0.0029(13) 0.0102(14) 0.0093(13)
    C4 0.0359(18) 0.046(2) 0.057(2) 0.0055(15) 0.0095(16) 0.0043(16)
    C5 0.040(2) 0.0463(18) 0.066(2) 0.0065(17) 0.0161(18) -0.0051(18)
    C6 0.0374(19) 0.0424(18) 0.0506(18) 0.0011(15) 0.0107(16) -0.0041(15)
    C7 0.0334(15) 0.0308(14) 0.0375(15) 0.0004(12) 0.0106(13) 0.0081(12)
    O3 0.0346(11) 0.0403(11) 0.0347(11) 0.0007(9) 0.0042(9) -0.0004(9)
    Mn2 0.0302(3) 0.0294(2) 0.0228(2) -0.00059(18) 0.00305(18) 0.00582(17)
    O4 0.0301(10) 0.0379(10) 0.0232(9) 0.0036(8) -0.0044(8) 0.0035(8)
    N2 0.0299(14) 0.0313(16) 0.0221(11) -0.0011(10) -0.0012(10) 0.0066(9)
    O5 0.0354(11) 0.0318(10) 0.0268(10) -0.0016(8) 0.0036(9) 0.0052(8)
    C8 0.0324(14) 0.0261(12) 0.0225(11) -0.0014(10) 0.0050(10) 0.0086(9)
    C9 0.0330(15) 0.0289(14) 0.0252(13) -0.0055(11) 0.0026(12) 0.0095(11)
    C10 0.0452(18) 0.0338(15) 0.0247(15) -0.0036(13) 0.0028(13) 0.0078(12)
    C11 0.054(2) 0.0376(17) 0.0245(15) -0.0037(15) 0.0004(15) 0.0060(12)
    C12 0.0431(18) 0.0389(19) 0.0249(15) -0.0089(15) -0.0050(14) 0.0074(12)
    C13 0.0368(17) 0.0365(15) 0.0255(15) -0.0095(13) -0.0036(12) 0.0108(13)
    C14 0.0335(16) 0.0305(13) 0.0234(13) -0.0082(11) -0.0028(12) 0.0100(11)
    O6 0.0314(11) 0.0370(10) 0.0260(10) -0.0012(8) -0.0001(8) 0.0060(8)
    O7 0.0480(14) 0.0542(15) 0.0490(14) 0.0048(12) 0.0149(12) 0.0253(12)
    O8 0.0453(13) 0.0394(11) 0.0360(11) -0.0052(10) 0.0067(10) 0.0172(9)
    C15 0.0537(19) 0.0391(16) 0.0358(16) 0.0008(15) 0.0160(14) 0.0133(13)
    C16 0.056(2) 0.0463(17) 0.0471(17) -0.0025(15) 0.0187(15) 0.0193(14)
    C17 0.064(2) 0.062(2) 0.062(2) -0.0036(18) 0.0241(19) 0.0258(18)
    C18 0.080(3) 0.069(2) 0.076(3) -0.012(2) 0.032(2) 0.031(2)
    C19 0.090(3) 0.055(2) 0.076(2) -0.002(2) 0.036(2) 0.0341(19)
    C20 0.075(2) 0.0500(19) 0.067(2) 0.0059(18) 0.0235(19) 0.0303(17)
    Cl1 0.0912(11) 0.0753(9) 0.1192(12) 0.0196(7) 0.0257(9) 0.0640(10)
    C21 0.058(2) 0.0462(17) 0.0495(18) -0.0017(16) 0.0162(16) 0.0212(15)
    Mn1B 0.035(3) 0.030(3) 0.026(3) 0.005(2) 0.004(2) 0.008(2)
    O1B 0.032(5) 0.035(5) 0.028(5) -0.003(5) -0.004(5) 0.005(5)
    N1B 0.031(5) 0.032(5) 0.024(4) 0.000(4) -0.002(4) 0.007(4)
    O2B 0.030(6) 0.038(6) 0.027(6) 0.003(5) -0.004(5) 0.006(5)
    C1B 0.034(4) 0.032(4) 0.024(4) -0.002(4) -0.001(4) 0.006(4)
    C2B 0.032(4) 0.032(4) 0.022(4) -0.004(4) -0.001(4) 0.008(4)
    C3B 0.036(5) 0.034(4) 0.023(5) -0.005(4) -0.002(4) 0.008(4)
    C4B 0.041(5) 0.034(5) 0.023(5) -0.002(5) -0.001(5) 0.009(5)
    C5B 0.045(5) 0.037(5) 0.025(5) -0.004(5) -0.002(5) 0.007(5)
    C6B 0.041(5) 0.035(5) 0.024(5) -0.004(5) 0.002(5) 0.007(5)
    C7B 0.034(4) 0.029(4) 0.024(4) -0.002(4) 0.002(4) 0.008(4)
    O3B 0.038(4) 0.035(4) 0.030(4) 0.000(4) 0.002(4) 0.006(4)
    Mn2B 0.033(2) 0.034(2) 0.030(2) 0.005(2) 0.004(2) 0.006(2)
    O4B 0.030(4) 0.032(4) 0.027(4) 0.007(4) 0.003(4) 0.002(4)
    N2B 0.029(4) 0.032(4) 0.025(4) 0.002(4) 0.007(4) 0.005(4)
    O5B 0.036(5) 0.032(5) 0.025(4) 0.005(4) 0.009(4) -0.008(4)
    C8B 0.030(4) 0.031(4) 0.029(4) 0.000(4) 0.007(4) 0.006(4)
    C9B 0.032(4) 0.034(4) 0.035(4) 0.001(4) 0.009(4) 0.006(4)
    C10B 0.035(5) 0.039(5) 0.046(5) 0.003(5) 0.011(5) -0.001(4)
    C11B 0.037(5) 0.041(5) 0.054(5) 0.005(5) 0.009(5) -0.003(5)
    C12B 0.037(5) 0.041(5) 0.052(5) 0.005(5) 0.011(5) 0.002(5)
    C13B 0.034(5) 0.037(5) 0.043(5) 0.003(5) 0.010(5) 0.008(5)
    C14B 0.033(4) 0.034(4) 0.035(4) 0.000(4) 0.010(4) 0.010(4)
    O6B 0.036(5) 0.036(5) 0.033(5) 0.002(5) 0.005(4) 0.009(4)
    O7B 0.055(6) 0.048(6) 0.047(6) 0.000(6) 0.012(6) 0.021(6)
    O8B 0.053(6) 0.042(6) 0.044(6) 0.001(6) 0.012(6) 0.018(5)
    C15B 0.053(4) 0.046(4) 0.044(4) -0.001(4) 0.016(4) 0.021(4)
    C16B 0.059(4) 0.049(4) 0.051(4) -0.001(4) 0.020(4) 0.022(4)
    C17B 0.063(5) 0.055(5) 0.057(5) -0.005(5) 0.029(5) 0.028(5)
    C18B 0.072(5) 0.058(5) 0.065(5) -0.007(5) 0.035(5) 0.032(5)
    C19B 0.079(5) 0.057(5) 0.071(5) -0.003(5) 0.032(5) 0.034(5)
    C20B 0.079(4) 0.059(4) 0.081(4) 0.004(4) 0.026(4) 0.040(4)
    Cl1B 0.0912(11) 0.0753(9) 0.1192(12) 0.0196(7) 0.0257(9) 0.0640(10)
    C21B 0.065(5) 0.050(5) 0.058(5) 0.001(5) 0.021(5) 0.026(5)
    O9 0.0485(17) 0.051(2) 0.044(2) -0.0092(17) 0.0126(18) 0.0199(15)
    C22 0.051(2) 0.049(2) 0.046(2) -0.0063(19) 0.0210(17) 0.0076(17)
    N3 0.053(2) 0.050(2) 0.056(2) -0.0056(17) 0.0258(17) 0.0119(16)
    C23 0.062(3) 0.063(2) 0.057(3) -0.004(2) 0.019(2) 0.024(2)
    C24 0.071(3) 0.069(3) 0.083(3) -0.019(3) 0.033(3) 0.006(3)
    O9B 0.050(5) 0.046(5) 0.048(5) -0.002(5) 0.015(5) 0.014(5)
    C22B 0.053(4) 0.051(4) 0.051(4) -0.005(4) 0.019(4) 0.014(4)
    N3B 0.057(4) 0.057(4) 0.059(4) -0.008(4) 0.024(4) 0.013(4)
    C23B 0.061(6) 0.062(6) 0.067(6) -0.010(6) 0.025(6) 0.010(6)
    C24B 0.060(5) 0.058(5) 0.060(5) -0.005(5) 0.021(5) 0.015(5)
    O9C 0.051(5) 0.044(5) 0.046(5) -0.001(5) 0.015(5) 0.018(5)
    C22C 0.054(4) 0.051(4) 0.053(4) -0.005(4) 0.020(4) 0.015(4)
    N3C 0.057(4) 0.055(4) 0.058(4) -0.007(4) 0.025(4) 0.015(4)
    C23C 0.063(6) 0.059(6) 0.061(6) 0.000(6) 0.023(6) 0.020(6)
    C24C 0.060(4) 0.062(4) 0.063(4) -0.007(4) 0.022(4) 0.013(4)
    O10 0.052(3) 0.047(4) 0.045(4) -0.013(3) 0.008(3) 0.017(3)
    C25 0.067(4) 0.047(3) 0.041(3) -0.011(3) 0.025(3) 0.010(2)
    N4 0.082(4) 0.049(2) 0.050(3) -0.012(3) 0.035(3) 0.012(2)
    C26 0.075(4) 0.057(4) 0.058(5) -0.011(3) 0.034(4) 0.011(4)
    C27 0.111(5) 0.072(4) 0.053(3) -0.022(4) 0.036(4) 0.012(3)
    O10B 0.063(5) 0.049(5) 0.042(5) -0.012(5) 0.019(5) 0.010(5)
    C25B 0.068(4) 0.049(4) 0.043(4) -0.012(4) 0.022(4) 0.010(4)
    N4B 0.082(4) 0.055(4) 0.048(4) -0.016(4) 0.032(4) 0.009(4)
    C26B 0.080(6) 0.057(5) 0.049(5) -0.015(5) 0.034(5) 0.009(5)
    C27B 0.090(6) 0.058(5) 0.048(5) -0.016(5) 0.034(5) 0.010(5)
    O10C 0.050(3) 0.044(4) 0.036(3) -0.008(3) 0.015(3) 0.014(3)
    C25C 0.069(4) 0.049(3) 0.044(4) -0.015(3) 0.019(3) 0.009(3)
    N4C 0.080(4) 0.053(3) 0.042(3) -0.018(3) 0.029(3) 0.007(3)
    C26C 0.077(4) 0.058(4) 0.041(4) -0.019(4) 0.036(4) 0.002(3)
    C27C 0.110(5) 0.069(4) 0.054(4) -0.025(4) 0.038(4) 0.003(3)
    O11 0.061(3) 0.075(5) 0.073(4) -0.030(3) 0.024(3) 0.020(3)
    C28 0.083(4) 0.086(4) 0.078(4) -0.026(4) 0.033(3) 0.024(3)
    N5 0.068(3) 0.075(4) 0.058(3) -0.018(3) 0.025(3) 0.025(3)
    C29 0.087(5) 0.091(5) 0.081(5) -0.015(4) 0.034(4) 0.028(4)
    C30 0.098(5) 0.114(6) 0.110(6) -0.022(5) 0.025(5) 0.035(5)
    O11B 0.059(4) 0.089(6) 0.060(4) -0.041(4) 0.023(3) 0.008(4)
    C28B 0.081(4) 0.083(4) 0.063(4) -0.031(4) 0.037(3) 0.014(3)
    N5B 0.085(4) 0.088(5) 0.084(4) -0.020(4) 0.029(3) 0.035(4)
    C29B 0.100(5) 0.103(6) 0.114(6) -0.006(5) 0.047(5) 0.043(5)
    C30B 0.078(4) 0.086(5) 0.104(5) 0.011(4) 0.046(4) 0.042(4)
_geom_special_details
;
 All esds (except the esd in the dihedral angle between two l.s. planes)
 are estimated using the full covariance matrix.  The cell esds are taken
 into account individually in the estimation of esds in distances, angles
 and torsion angles; correlations between esds in cell parameters are only
 used when they are defined by crystal symmetry.  An approximate (isotropic)
 treatment of cell esds is used for estimating esds involving l.s. planes.
;
loop_
    _geom_bond_atom_site_label_1
    _geom_bond_atom_site_label_2
    _geom_bond_site_symmetry_2
    _geom_bond_distance
    _geom_bond_publ_flag
    Na1 O11B . 2.272(12) ?
    Na1 O7 . 2.347(3) ?
    Na1 O11 . 2.357(12) ?
    Na1 O7B . 2.38(3) ?
    Na1 O4B . 2.430(19) ?
    Na1 O1 . 2.431(2) ?
    Na1 O1B 2_666 2.46(2) ?
    Na1 O4 2_666 2.465(2) ?
    Na1 O4 . 2.498(2) ?
    Na1 O1B . 2.51(2) ?
    Na1 O10B 2_666 2.57(3) ?
    Na1 O1 2_666 2.585(2) ?
    Mn1 O6 2_666 1.852(2) ?
    Mn1 O1 . 1.873(2) ?
    Mn1 O2 . 1.960(2) ?
    Mn1 N2 2_666 1.974(3) ?
    Mn1 O8 . 2.063(2) ?
    O1 N1 . 1.389(3) ?
    N1 C1 . 1.299(4) ?
    N1 Mn2 . 1.973(2) ?
    O2 C1 . 1.306(3) ?
    C1 C2 . 1.465(4) ?
    C2 C3 . 1.400(5) ?
    C2 C7 . 1.414(4) ?
    C3 C4 . 1.370(5) ?
    C3 H3 . 0.9500 ?
    C4 C5 . 1.383(5) ?
    C4 H4 . 0.9500 ?
    C5 C6 . 1.384(5) ?
    C5 H5 . 0.9500 ?
    C6 C7 . 1.392(5) ?
    C6 H6 . 0.9500 ?
    C7 O3 . 1.328(4) ?
    O3 Mn2 . 1.859(2) ?
    Mn2 O4 . 1.879(2) ?
    Mn2 O5 . 1.955(2) ?
    Mn2 O9 . 2.236(4) ?
    Mn2 O10 . 2.261(15) ?
    O4 N2 . 1.394(3) ?
    N2 C8 . 1.305(4) ?
    O5 C8 . 1.311(3) ?
    C8 C9 . 1.467(4) ?
    C9 C14 . 1.401(4) ?
    C9 C10 . 1.406(4) ?
    C10 C11 . 1.378(5) ?
    C10 H10 . 0.9500 ?
    C11 C12 . 1.392(5) ?
    C11 H11 . 0.9500 ?
    C12 C13 . 1.385(5) ?
    C12 H12 . 0.9500 ?
    C13 C14 . 1.405(4) ?
    C13 H13 . 0.9500 ?
    C14 O6 . 1.339(4) ?
    O7 C15 . 1.232(4) ?
    O8 C15 . 1.274(4) ?
    C15 C16 . 1.518(4) ?
    C16 C21 . 1.380(5) ?
    C16 C17 . 1.394(6) ?
    C17 C18 . 1.389(6) ?
    C17 H17 . 0.9500 ?
    C18 C19 . 1.376(7) ?
    C18 H18 . 0.9500 ?
    C19 C20 . 1.367(6) ?
    C19 H19 . 0.9500 ?
    C20 C21 . 1.390(5) ?
    C20 Cl1 . 1.739(4) ?
    C21 H21 . 0.9500 ?
    Mn1B O6B 2_666 1.85(3) ?
    Mn1B O1B . 1.852(15) ?
    Mn1B O2B . 1.988(16) ?
    Mn1B N2B 2_666 2.04(2) ?
    Mn1B O8B 2_666 2.13(3) ?
    O1B N1B . 1.378(18) ?
    N1B C1B . 1.290(18) ?
    N1B Mn2B . 1.981(15) ?
    O2B C1B . 1.299(17) ?
    C1B C2B . 1.472(17) ?
    C2B C3B . 1.394(19) ?
    C2B C7B . 1.395(18) ?
    C3B C4B . 1.35(2) ?
    C3B H3B . 0.9500 ?
    C4B C5B . 1.37(2) ?
    C4B H4B . 0.9500 ?
    C5B C6B . 1.38(2) ?
    C5B H5B . 0.9500 ?
    C6B C7B . 1.393(19) ?
    C6B H6B . 0.9500 ?
    C7B O3B . 1.342(18) ?
    O3B Mn2B . 1.867(15) ?
    Mn2B O4B . 1.860(15) ?
    Mn2B O5B . 1.971(15) ?
    Mn2B O9B . 2.233(18) ?
    Mn2B O10B . 2.35(3) ?
    O4B N2B . 1.388(18) ?
    N2B C8B . 1.291(18) ?
    O5B C8B . 1.314(18) ?
    C8B C9B . 1.470(17) ?
    C9B C14B . 1.388(18) ?
    C9B C10B . 1.402(19) ?
    C10B C11B . 1.36(2) ?
    C10B H10B . 0.9500 ?
    C11B C12B . 1.39(2) ?
    C11B H11B . 0.9500 ?
    C12B C13B . 1.38(2) ?
    C12B H12B . 0.9500 ?
    C13B C14B . 1.409(19) ?
    C13B H13B . 0.9500 ?
    C14B O6B . 1.351(18) ?
    O7B C15B . 1.241(19) ?
    O8B C15B . 1.307(19) ?
    C15B C16B . 1.525(18) ?
    C16B C21B . 1.381(18) ?
    C16B C17B . 1.392(19) ?
    C17B C18B . 1.395(19) ?
    C17B H17B . 0.9500 ?
    C18B C19B . 1.38(2) ?
    C18B H18B . 0.9500 ?
    C19B C20B . 1.367(19) ?
    C19B H19B . 0.9500 ?
    C20B C21B . 1.392(19) ?
    C20B Cl1B . 1.760(18) ?
    C21B H21B . 0.9500 ?
    O9 C22 . 1.211(6) ?
    C22 N3 . 1.329(6) ?
    C22 H22 . 0.9500 ?
    N3 C24 . 1.437(7) ?
    N3 C23 . 1.453(8) ?
    C23 H23A . 0.9800 ?
    C23 H23B . 0.9800 ?
    C23 H23C . 0.9800 ?
    C24 H24A . 0.9800 ?
    C24 H24B . 0.9800 ?
    C24 H24C . 0.9800 ?
    O9B C22B . 1.20(2) ?
    C22B N3B . 1.34(2) ?
    C22B H22B . 0.9500 ?
    N3B C24B . 1.43(2) ?
    N3B C23B . 1.48(2) ?
    C23B H23D . 0.9800 ?
    C23B H23E . 0.9800 ?
    C23B H23F . 0.9800 ?
    C24B H24D . 0.9800 ?
    C24B H24E . 0.9800 ?
    C24B H24F . 0.9800 ?
    O9C C22C . 1.208(18) ?
    C22C N3C . 1.348(17) ?
    C22C H22C . 0.9500 ?
    N3C C24C . 1.419(19) ?
    N3C C23C . 1.49(2) ?
    C23C H23G . 0.9800 ?
    C23C H23H . 0.9800 ?
    C23C H23I . 0.9800 ?
    C24C H24G . 0.9800 ?
    C24C H24H . 0.9800 ?
    C24C H24I . 0.9800 ?
    O10 C25 . 1.196(10) ?
    C25 N4 . 1.301(9) ?
    C25 H25 . 0.9500 ?
    N4 C26 . 1.417(11) ?
    N4 C27 . 1.472(9) ?
    C26 H26A . 0.9800 ?
    C26 H26B . 0.9800 ?
    C26 H26C . 0.9800 ?
    C27 H27A . 0.9800 ?
    C27 H27B . 0.9800 ?
    C27 H27C . 0.9800 ?
    O10B C25B . 1.197(18) ?
    C25B N4B . 1.305(17) ?
    C25B H25B . 0.9500 ?
    N4B C26B . 1.426(18) ?
    N4B C27B . 1.461(17) ?
    C26B H26D . 0.9800 ?
    C26B H26E . 0.9800 ?
    C26B H26F . 0.9800 ?
    C27B H27D . 0.9800 ?
    C27B H27E . 0.9800 ?
    C27B H27F . 0.9800 ?
    O10C C25C . 1.214(12) ?
    C25C N4C . 1.324(10) ?
    C25C H25C . 0.9500 ?
    N4C C26C . 1.422(11) ?
    N4C C27C . 1.456(10) ?
    C26C H26G . 0.9800 ?
    C26C H26H . 0.9800 ?
    C26C H26I . 0.9800 ?
    C27C H27G . 0.9800 ?
    C27C H27H . 0.9800 ?
    C27C H27I . 0.9800 ?
    O11 C28 . 1.230(14) ?
    C28 N5 . 1.359(10) ?
    C28 H28 . 0.9500 ?
    N5 C30 . 1.335(11) ?
    N5 C29 . 1.347(11) ?
    C29 H29A . 0.9800 ?
    C29 H29B . 0.9800 ?
    C29 H29C . 0.9800 ?
    C30 H30A . 0.9800 ?
    C30 H30B . 0.9800 ?
    C30 H30C . 0.9800 ?
    O11B C28B . 1.229(13) ?
    C28B N5B . 1.427(12) ?
    C28B H28B . 0.9500 ?
    N5B C30B . 1.234(11) ?
    N5B C29B . 1.362(12) ?
    C29B H29D . 0.9800 ?
    C29B H29E . 0.9800 ?
    C29B H29F . 0.9800 ?
    C30B H30D . 0.9800 ?
    C30B H30E . 0.9800 ?
    C30B H30F . 0.9800 ?
loop_
    _geom_angle_atom_site_label_1
    _geom_angle_atom_site_label_2
    _geom_angle_atom_site_label_3
    _geom_angle_site_symmetry_1
    _geom_angle_site_symmetry_3
    _geom_angle
    _geom_angle_publ_flag
    O7 Na1 O11 . . 98.5(3) ?
    O11B Na1 O7B . . 103.5(8) ?
    O11B Na1 O4B . . 104.1(7) ?
    O7B Na1 O4B . . 95.0(10) ?
    O7 Na1 O1 . . 84.47(9) ?
    O11 Na1 O1 . . 143.6(5) ?
    O7 Na1 O1B . 2_666 82.6(5) ?
    O11 Na1 O1B . 2_666 169.1(6) ?
    O1 Na1 O1B . 2_666 25.5(4) ?
    O7 Na1 O4 . 2_666 100.06(9) ?
    O11 Na1 O4 . 2_666 148.2(4) ?
    O1 Na1 O4 . 2_666 64.14(7) ?
    O7 Na1 O4 . . 134.56(10) ?
    O11 Na1 O4 . . 90.7(4) ?
    O1 Na1 O4 . . 63.73(7) ?
    O4 Na1 O4 2_666 . 94.37(7) ?
    O11B Na1 O1B . . 73.7(6) ?
    O7B Na1 O1B . . 157.2(10) ?
    O4B Na1 O1B . . 64.6(6) ?
    O1B Na1 O1B 2_666 . 94.6(5) ?
    O7 Na1 O10B . 2_666 68.1(8) ?
    O11 Na1 O10B . 2_666 104.5(9) ?
    O1 Na1 O10B . 2_666 110.1(8) ?
    O4 Na1 O10B 2_666 2_666 60.0(7) ?
    O4 Na1 O10B . 2_666 151.2(7) ?
    O7 Na1 O1 . 2_666 159.24(10) ?
    O11 Na1 O1 . 2_666 93.7(3) ?
    O1 Na1 O1 . 2_666 95.56(7) ?
    O4 Na1 O1 2_666 2_666 61.99(7) ?
    O4 Na1 O1 . 2_666 61.49(7) ?
    O6 Mn1 O1 2_666 . 166.65(9) ?
    O6 Mn1 O2 2_666 . 97.56(9) ?
    O1 Mn1 O2 . . 81.08(8) ?
    O6 Mn1 N2 2_666 2_666 88.87(10) ?
    O1 Mn1 N2 . 2_666 87.74(10) ?
    O2 Mn1 N2 . 2_666 157.65(14) ?
    O6 Mn1 O8 2_666 . 93.89(9) ?
    O1 Mn1 O8 . . 99.46(9) ?
    O2 Mn1 O8 . . 95.44(9) ?
    N2 Mn1 O8 2_666 . 105.50(15) ?
    O6 Mn1 Na1 2_666 . 146.74(7) ?
    O1 Mn1 Na1 . . 38.59(7) ?
    O2 Mn1 Na1 . . 115.38(6) ?
    N2 Mn1 Na1 2_666 . 62.51(10) ?
    O8 Mn1 Na1 . . 79.18(7) ?
    N1 O1 Mn1 . . 114.10(16) ?
    N1 O1 Na1 . . 122.13(17) ?
    Mn1 O1 Na1 . . 112.69(9) ?
    N1 O1 Na1 . 2_666 104.77(17) ?
    Mn1 O1 Na1 . 2_666 114.52(10) ?
    Na1 O1 Na1 . 2_666 84.44(7) ?
    C1 N1 O1 . . 113.2(2) ?
    C1 N1 Mn2 . . 130.7(2) ?
    O1 N1 Mn2 . . 115.42(18) ?
    C1 O2 Mn1 . . 111.39(18) ?
    N1 C1 O2 . . 119.4(3) ?
    N1 C1 C2 . . 120.4(3) ?
    O2 C1 C2 . . 120.2(3) ?
    C3 C2 C7 . . 119.0(3) ?
    C3 C2 C1 . . 117.8(3) ?
    C7 C2 C1 . . 123.1(3) ?
    C4 C3 C2 . . 122.1(3) ?
    C4 C3 H3 . . 118.9 ?
    C2 C3 H3 . . 118.9 ?
    C3 C4 C5 . . 118.8(3) ?
    C3 C4 H4 . . 120.6 ?
    C5 C4 H4 . . 120.6 ?
    C4 C5 C6 . . 120.5(3) ?
    C4 C5 H5 . . 119.7 ?
    C6 C5 H5 . . 119.7 ?
    C5 C6 C7 . . 121.5(3) ?
    C5 C6 H6 . . 119.2 ?
    C7 C6 H6 . . 119.2 ?
    O3 C7 C6 . . 117.7(3) ?
    O3 C7 C2 . . 124.3(3) ?
    C6 C7 C2 . . 118.0(3) ?
    C7 O3 Mn2 . . 130.2(2) ?
    O3 Mn2 O4 . . 177.31(10) ?
    O3 Mn2 O5 . . 99.21(9) ?
    O4 Mn2 O5 . . 81.99(8) ?
    O3 Mn2 N1 . . 90.03(10) ?
    O4 Mn2 N1 . . 88.64(9) ?
    O5 Mn2 N1 . . 170.20(10) ?
    O3 Mn2 O9 . . 94.22(15) ?
    O4 Mn2 O9 . . 88.08(15) ?
    O5 Mn2 O9 . . 94.23(13) ?
    N1 Mn2 O9 . . 88.30(14) ?
    O3 Mn2 O10 . . 90.2(4) ?
    O4 Mn2 O10 . . 87.3(4) ?
    O5 Mn2 O10 . . 90.4(4) ?
    N1 Mn2 O10 . . 86.3(4) ?
    O9 Mn2 O10 . . 173.0(4) ?
    O3 Mn2 Na1 . 2_666 135.89(7) ?
    O4 Mn2 Na1 . 2_666 41.44(7) ?
    O5 Mn2 Na1 . 2_666 105.92(6) ?
    N1 Mn2 Na1 . 2_666 64.73(8) ?
    O9 Mn2 Na1 . 2_666 118.86(11) ?
    O10 Mn2 Na1 . 2_666 54.6(4) ?
    N2 O4 Mn2 . . 113.37(16) ?
    N2 O4 Na1 . 2_666 109.1(2) ?
    Mn2 O4 Na1 . 2_666 108.25(10) ?
    N2 O4 Na1 . . 117.9(2) ?
    Mn2 O4 Na1 . . 118.03(9) ?
    Na1 O4 Na1 2_666 . 85.62(7) ?
    C8 N2 O4 . . 113.7(2) ?
    C8 N2 Mn1 . 2_666 129.8(2) ?
    O4 N2 Mn1 . 2_666 116.43(18) ?
    C8 O5 Mn2 . . 111.17(17) ?
    N2 C8 O5 . . 119.5(2) ?
    N2 C8 C9 . . 120.0(3) ?
    O5 C8 C9 . . 120.4(2) ?
    C14 C9 C10 . . 119.4(3) ?
    C14 C9 C8 . . 122.6(3) ?
    C10 C9 C8 . . 118.0(3) ?
    C11 C10 C9 . . 121.4(3) ?
    C11 C10 H10 . . 119.3 ?
    C9 C10 H10 . . 119.3 ?
    C10 C11 C12 . . 119.1(3) ?
    C10 C11 H11 . . 120.5 ?
    C12 C11 H11 . . 120.5 ?
    C13 C12 C11 . . 120.7(3) ?
    C13 C12 H12 . . 119.6 ?
    C11 C12 H12 . . 119.6 ?
    C12 C13 C14 . . 120.6(3) ?
    C12 C13 H13 . . 119.7 ?
    C14 C13 H13 . . 119.7 ?
    O6 C14 C9 . . 124.0(3) ?
    O6 C14 C13 . . 117.1(3) ?
    C9 C14 C13 . . 118.9(3) ?
    C14 O6 Mn1 . 2_666 127.7(2) ?
    C15 O7 Na1 . . 136.2(2) ?
    C15 O8 Mn1 . . 128.5(2) ?
    O7 C15 O8 . . 126.6(3) ?
    O7 C15 C16 . . 118.6(3) ?
    O8 C15 C16 . . 114.8(3) ?
    C21 C16 C17 . . 119.2(3) ?
    C21 C16 C15 . . 120.3(3) ?
    C17 C16 C15 . . 120.4(4) ?
    C18 C17 C16 . . 120.0(4) ?
    C18 C17 H17 . . 120.0 ?
    C16 C17 H17 . . 120.0 ?
    C19 C18 C17 . . 120.6(4) ?
    C19 C18 H18 . . 119.7 ?
    C17 C18 H18 . . 119.7 ?
    C20 C19 C18 . . 119.1(4) ?
    C20 C19 H19 . . 120.5 ?
    C18 C19 H19 . . 120.5 ?
    C19 C20 C21 . . 121.5(4) ?
    C19 C20 Cl1 . . 118.8(3) ?
    C21 C20 Cl1 . . 119.6(3) ?
    C16 C21 C20 . . 119.7(4) ?
    C16 C21 H21 . . 120.2 ?
    C20 C21 H21 . . 120.2 ?
    O6B Mn1B O1B 2_666 . 157.3(13) ?
    O6B Mn1B O2B 2_666 . 97.0(9) ?
    O1B Mn1B O2B . . 82.3(7) ?
    O6B Mn1B Na1 2_666 . 123.3(8) ?
    O1B Mn1B Na1 . . 37.8(7) ?
    O2B Mn1B Na1 . . 106.4(6) ?
    N2B Mn1B Na1 2_666 . 62.9(11) ?
    O8B Mn1B Na1 2_666 . 133.0(8) ?
    Na1 Mn1B Na1 2_666 . 54.83(9) ?
    N1B O1B Mn1B . . 114.0(12) ?
    N1B O1B Na1 . . 116(3) ?
    Mn1B O1B Na1 . . 115.3(10) ?
    Na1 O1B Na1 2_666 . 85.4(5) ?
    C1B N1B O1B . . 112.7(14) ?
    C1B N1B Mn2B . . 129.9(15) ?
    O1B N1B Mn2B . . 117.2(12) ?
    C1B O2B Mn1B . . 107.6(13) ?
    N1B C1B O2B . . 122.6(16) ?
    N1B C1B C2B . . 120.6(17) ?
    O2B C1B C2B . . 116.7(16) ?
    C3B C2B C7B . . 119.3(18) ?
    C3B C2B C1B . . 116(2) ?
    C7B C2B C1B . . 124(2) ?
    C4B C3B C2B . . 120(2) ?
    C4B C3B H3B . . 119.9 ?
    C2B C3B H3B . . 119.9 ?
    C3B C4B C5B . . 121(2) ?
    C3B C4B H4B . . 119.7 ?
    C5B C4B H4B . . 119.7 ?
    C4B C5B C6B . . 120(2) ?
    C4B C5B H5B . . 119.9 ?
    C6B C5B H5B . . 119.9 ?
    C5B C6B C7B . . 119(2) ?
    C5B C6B H6B . . 120.4 ?
    C7B C6B H6B . . 120.4 ?
    O3B C7B C6B . . 119(2) ?
    O3B C7B C2B . . 122(2) ?
    C6B C7B C2B . . 119.1(19) ?
    C7B O3B Mn2B . . 130.8(17) ?
    O4B Mn2B O3B . . 175.4(11) ?
    O4B Mn2B O5B . . 84.3(7) ?
    O3B Mn2B O5B . . 97.7(8) ?
    O4B Mn2B N1B . . 88.4(8) ?
    O3B Mn2B N1B . . 89.1(9) ?
    O5B Mn2B N1B . . 170.3(15) ?
    O4B Mn2B O9B . . 92.2(11) ?
    O3B Mn2B O9B . . 91.9(11) ?
    O5B Mn2B O9B . . 89.5(12) ?
    N1B Mn2B O9B . . 97(2) ?
    O4B Mn2B O10B . . 80.9(12) ?
    O3B Mn2B O10B . . 95.2(12) ?
    O5B Mn2B O10B . . 84.4(13) ?
    N1B Mn2B O10B . . 88(2) ?
    O9B Mn2B O10B . . 171.2(12) ?
    N2B O4B Mn2B . . 111.7(13) ?
    N2B O4B Na1 . . 121.3(16) ?
    Mn2B O4B Na1 . . 122.1(9) ?
    Na1 O4B Na1 . 2_666 83.3(5) ?
    C8B N2B O4B . . 113.9(17) ?
    C8B O5B Mn2B . . 106.1(12) ?
    N2B C8B O5B . . 122.5(17) ?
    N2B C8B C9B . . 116.9(17) ?
    O5B C8B C9B . . 120.3(17) ?
    C14B C9B C10B . . 120.7(19) ?
    C14B C9B C8B . . 126(2) ?
    C10B C9B C8B . . 113(2) ?
    C11B C10B C9B . . 120(2) ?
    C11B C10B H10B . . 120.0 ?
    C9B C10B H10B . . 120.0 ?
    C10B C11B C12B . . 119(2) ?
    C10B C11B H11B . . 120.5 ?
    C12B C11B H11B . . 120.5 ?
    C13B C12B C11B . . 121(2) ?
    C13B C12B H12B . . 119.6 ?
    C11B C12B H12B . . 119.6 ?
    C12B C13B C14B . . 120(2) ?
    C12B C13B H13B . . 120.1 ?
    C14B C13B H13B . . 120.1 ?
    O6B C14B C9B . . 125(2) ?
    O6B C14B C13B . . 117(2) ?
    C9B C14B C13B . . 118.1(19) ?
    C15B O7B Na1 . . 133(2) ?
    O7B C15B O8B . . 116(3) ?
    O7B C15B C16B . . 118(2) ?
    O8B C15B C16B . . 112(2) ?
    C21B C16B C17B . . 117.9(19) ?
    C21B C16B C15B . . 115(2) ?
    C17B C16B C15B . . 127(2) ?
    C16B C17B C18B . . 122(2) ?
    C16B C17B H17B . . 119.2 ?
    C18B C17B H17B . . 119.2 ?
    C19B C18B C17B . . 119(2) ?
    C19B C18B H18B . . 120.6 ?
    C17B C18B H18B . . 120.6 ?
    C20B C19B C18B . . 120(2) ?
    C20B C19B H19B . . 119.8 ?
    C18B C19B H19B . . 119.8 ?
    C19B C20B C21B . . 120(2) ?
    C19B C20B Cl1B . . 126(2) ?
    C21B C20B Cl1B . . 114.1(19) ?
    C16B C21B C20B . . 121(2) ?
    C16B C21B H21B . . 119.6 ?
    C20B C21B H21B . . 119.6 ?
    C22 O9 Mn2 . . 132.4(3) ?
    O9 C22 N3 . . 125.0(5) ?
    O9 C22 H22 . . 117.5 ?
    N3 C22 H22 . . 117.5 ?
    C22 N3 C24 . . 122.8(6) ?
    C22 N3 C23 . . 119.9(6) ?
    C24 N3 C23 . . 117.3(5) ?
    N3 C23 H23A . . 109.5 ?
    N3 C23 H23B . . 109.5 ?
    H23A C23 H23B . . 109.5 ?
    N3 C23 H23C . . 109.5 ?
    H23A C23 H23C . . 109.5 ?
    H23B C23 H23C . . 109.5 ?
    N3 C24 H24A . . 109.5 ?
    N3 C24 H24B . . 109.5 ?
    H24A C24 H24B . . 109.5 ?
    N3 C24 H24C . . 109.5 ?
    H24A C24 H24C . . 109.5 ?
    H24B C24 H24C . . 109.5 ?
    C22B O9B Mn2B . . 126(2) ?
    O9B C22B N3B . . 127(3) ?
    O9B C22B H22B . . 116.5 ?
    N3B C22B H22B . . 116.5 ?
    C22B N3B C24B . . 123(4) ?
    C22B N3B C23B . . 118(3) ?
    C24B N3B C23B . . 115(3) ?
    N3B C23B H23D . . 109.5 ?
    N3B C23B H23E . . 109.5 ?
    H23D C23B H23E . . 109.5 ?
    N3B C23B H23F . . 109.5 ?
    H23D C23B H23F . . 109.5 ?
    H23E C23B H23F . . 109.5 ?
    N3B C24B H24D . . 109.5 ?
    N3B C24B H24E . . 109.5 ?
    H24D C24B H24E . . 109.5 ?
    N3B C24B H24F . . 109.5 ?
    H24D C24B H24F . . 109.5 ?
    H24E C24B H24F . . 109.5 ?
    O9C C22C N3C . . 127(2) ?
    O9C C22C H22C . . 116.6 ?
    N3C C22C H22C . . 116.6 ?
    C22C N3C C24C . . 127(2) ?
    C22C N3C C23C . . 118(2) ?
    C24C N3C C23C . . 114.3(19) ?
    N3C C23C H23G . . 109.5 ?
    N3C C23C H23H . . 109.5 ?
    H23G C23C H23H . . 109.5 ?
    N3C C23C H23I . . 109.5 ?
    H23G C23C H23I . . 109.5 ?
    H23H C23C H23I . . 109.5 ?
    N3C C24C H24G . . 109.5 ?
    N3C C24C H24H . . 109.5 ?
    H24G C24C H24H . . 109.5 ?
    N3C C24C H24I . . 109.5 ?
    H24G C24C H24I . . 109.5 ?
    H24H C24C H24I . . 109.5 ?
    C25 O10 Mn2 . . 129.0(12) ?
    C25 O10 Na1 . 2_666 118.5(11) ?
    Mn2 O10 Na1 . 2_666 85.8(4) ?
    O10 C25 N4 . . 128.2(11) ?
    O10 C25 H25 . . 115.9 ?
    N4 C25 H25 . . 115.9 ?
    C25 N4 C26 . . 124.1(8) ?
    C25 N4 C27 . . 122.8(8) ?
    C26 N4 C27 . . 112.4(8) ?
    N4 C26 H26A . . 109.5 ?
    N4 C26 H26B . . 109.5 ?
    H26A C26 H26B . . 109.5 ?
    N4 C26 H26C . . 109.5 ?
    H26A C26 H26C . . 109.5 ?
    H26B C26 H26C . . 109.5 ?
    N4 C27 H27A . . 109.5 ?
    N4 C27 H27B . . 109.5 ?
    H27A C27 H27B . . 109.5 ?
    N4 C27 H27C . . 109.5 ?
    H27A C27 H27C . . 109.5 ?
    H27B C27 H27C . . 109.5 ?
    C25B O10B Mn2B . . 122(3) ?
    O10B C25B N4B . . 128(3) ?
    O10B C25B H25B . . 115.8 ?
    N4B C25B H25B . . 115.8 ?
    C25B N4B C26B . . 125(2) ?
    C25B N4B C27B . . 122(2) ?
    C26B N4B C27B . . 113(2) ?
    N4B C26B H26D . . 109.5 ?
    N4B C26B H26E . . 109.5 ?
    H26D C26B H26E . . 109.5 ?
    N4B C26B H26F . . 109.5 ?
    H26D C26B H26F . . 109.5 ?
    H26E C26B H26F . . 109.5 ?
    N4B C27B H27D . . 109.5 ?
    N4B C27B H27E . . 109.5 ?
    H27D C27B H27E . . 109.5 ?
    N4B C27B H27F . . 109.5 ?
    H27D C27B H27F . . 109.5 ?
    H27E C27B H27F . . 109.5 ?
    O10C C25C N4C . . 123.6(13) ?
    O10C C25C H25C . . 118.2 ?
    N4C C25C H25C . . 118.2 ?
    C25C N4C C26C . . 119.4(9) ?
    C25C N4C C27C . . 122.6(9) ?
    C26C N4C C27C . . 118.0(9) ?
    N4C C26C H26G . . 109.5 ?
    N4C C26C H26H . . 109.5 ?
    H26G C26C H26H . . 109.5 ?
    N4C C26C H26I . . 109.5 ?
    H26G C26C H26I . . 109.5 ?
    H26H C26C H26I . . 109.5 ?
    N4C C27C H27G . . 109.5 ?
    N4C C27C H27H . . 109.5 ?
    H27G C27C H27H . . 109.5 ?
    N4C C27C H27I . . 109.5 ?
    H27G C27C H27I . . 109.5 ?
    H27H C27C H27I . . 109.5 ?
    C28 O11 Na1 . . 131.9(9) ?
    O11 C28 N5 . . 124.1(14) ?
    O11 C28 H28 . . 117.9 ?
    N5 C28 H28 . . 117.9 ?
    C30 N5 C29 . . 96.8(8) ?
    C30 N5 C28 . . 141.0(10) ?
    C29 N5 C28 . . 121.7(9) ?
    N5 C29 H29A . . 109.5 ?
    C30 C29 H29A . . 68.1 ?
    N5 C29 H29B . . 109.5 ?
    C30 C29 H29B . . 124.3 ?
    H29A C29 H29B . . 109.5 ?
    N5 C29 H29C . . 109.5 ?
    C30 C29 H29C . . 124.1 ?
    H29A C29 H29C . . 109.5 ?
    H29B C29 H29C . . 109.5 ?
    N5 C30 H30A . . 109.5 ?
    C29 C30 H30A . . 67.7 ?
    N5 C30 H30B . . 109.5 ?
    C29 C30 H30B . . 122.9 ?
    H30A C30 H30B . . 109.5 ?
    N5 C30 H30C . . 109.5 ?
    C29 C30 H30C . . 125.5 ?
    H30A C30 H30C . . 109.5 ?
    H30B C30 H30C . . 109.5 ?
    C28B O11B Na1 . . 148.6(14) ?
    O11B C28B N5B . . 112.8(13) ?
    O11B C28B H28B . . 123.6 ?
    N5B C28B H28B . . 123.6 ?
    C30B N5B C29B . . 96.1(9) ?
    C30B N5B C28B . . 137.8(11) ?
    C29B N5B C28B . . 126.2(10) ?
    N5B C29B H29D . . 109.5 ?
    C30B C29B H29D . . 89.2 ?
    N5B C29B H29E . . 109.5 ?
    C30B C29B H29E . . 86.1 ?
    H29D C29B H29E . . 109.5 ?
    N5B C29B H29F . . 109.5 ?
    C30B C29B H29F . . 148.8 ?
    H29D C29B H29F . . 109.5 ?
    H29E C29B H29F . . 109.5 ?
    N5B C30B H30D . . 109.5 ?
    C29B C30B H30D . . 65.3 ?
    N5B C30B H30E . . 109.5 ?
    C29B C30B H30E . . 119.3 ?
    H30D C30B H30E . . 109.5 ?
    N5B C30B H30F . . 109.5 ?
    C29B C30B H30F . . 129.9 ?
    H30D C30B H30F . . 109.5 ?
    H30E C30B H30F . . 109.5 ?
loop_
    _geom_torsion_atom_site_label_1
    _geom_torsion_atom_site_label_2
    _geom_torsion_atom_site_label_3
    _geom_torsion_atom_site_label_4
    _geom_torsion_site_symmetry_1
    _geom_torsion_site_symmetry_2
    _geom_torsion_site_symmetry_3
    _geom_torsion_site_symmetry_4
    _geom_torsion
    _geom_torsion_publ_flag
    O6 Mn1 O1 N1 2_666 . . . -93.3(4) ?
    O2 Mn1 O1 N1 . . . . -8.2(2) ?
    N2 Mn1 O1 N1 2_666 . . . -168.8(2) ?
    O8 Mn1 O1 N1 . . . . 85.9(2) ?
    Na1 Mn1 O1 N1 . . . . 144.9(2) ?
    O6 Mn1 O1 Na1 2_666 . . . 121.7(4) ?
    O2 Mn1 O1 Na1 . . . . -153.16(11) ?
    N2 Mn1 O1 Na1 2_666 . . . 46.26(16) ?
    O8 Mn1 O1 Na1 . . . . -59.08(11) ?
    O6 Mn1 O1 Na1 2_666 . . 2_666 27.4(4) ?
    O2 Mn1 O1 Na1 . . . 2_666 112.53(11) ?
    N2 Mn1 O1 Na1 2_666 . . 2_666 -48.05(16) ?
    O8 Mn1 O1 Na1 . . . 2_666 -153.39(10) ?
    Na1 Mn1 O1 Na1 . . . 2_666 -94.32(11) ?
    Mn1 O1 N1 C1 . . . . 8.2(3) ?
    Na1 O1 N1 C1 . . . . 149.4(2) ?
    Na1 O1 N1 C1 2_666 . . . -117.9(2) ?
    Mn1 O1 N1 Mn2 . . . . 179.54(12) ?
    Na1 O1 N1 Mn2 . . . . -39.2(3) ?
    Na1 O1 N1 Mn2 2_666 . . . 53.5(2) ?
    O1 N1 C1 O2 . . . . -2.0(4) ?
    Mn2 N1 C1 O2 . . . . -171.8(2) ?
    O1 N1 C1 C2 . . . . 178.0(3) ?
    Mn2 N1 C1 C2 . . . . 8.2(5) ?
    Mn1 O2 C1 N1 . . . . -4.7(3) ?
    Mn1 O2 C1 C2 . . . . 175.3(2) ?
    N1 C1 C2 C3 . . . . 179.8(3) ?
    O2 C1 C2 C3 . . . . -0.2(4) ?
    N1 C1 C2 C7 . . . . 0.3(5) ?
    O2 C1 C2 C7 . . . . -179.7(3) ?
    C7 C2 C3 C4 . . . . 0.4(5) ?
    C1 C2 C3 C4 . . . . -179.1(3) ?
    C2 C3 C4 C5 . . . . 0.5(6) ?
    C3 C4 C5 C6 . . . . -1.3(7) ?
    C4 C5 C6 C7 . . . . 1.1(7) ?
    C5 C6 C7 O3 . . . . 179.7(4) ?
    C5 C6 C7 C2 . . . . -0.2(6) ?
    C3 C2 C7 O3 . . . . 179.6(3) ?
    C1 C2 C7 O3 . . . . -0.9(5) ?
    C3 C2 C7 C6 . . . . -0.6(5) ?
    C1 C2 C7 C6 . . . . 178.9(3) ?
    C6 C7 O3 Mn2 . . . . 172.7(3) ?
    C2 C7 O3 Mn2 . . . . -7.5(5) ?
    C7 O3 Mn2 O5 . . . . -165.5(3) ?
    C7 O3 Mn2 N1 . . . . 11.2(3) ?
    C7 O3 Mn2 O9 . . . . 99.5(3) ?
    C7 O3 Mn2 O10 . . . . -75.1(5) ?
    C7 O3 Mn2 Na1 . . . 2_666 -41.0(3) ?
    O5 Mn2 O4 N2 . . . . 4.1(3) ?
    N1 Mn2 O4 N2 . . . . -173.0(3) ?
    O9 Mn2 O4 N2 . . . . 98.6(3) ?
    O10 Mn2 O4 N2 . . . . -86.7(4) ?
    Na1 Mn2 O4 N2 2_666 . . . -121.2(3) ?
    O5 Mn2 O4 Na1 . . . 2_666 125.30(10) ?
    N1 Mn2 O4 Na1 . . . 2_666 -51.81(11) ?
    O9 Mn2 O4 Na1 . . . 2_666 -140.15(12) ?
    O10 Mn2 O4 Na1 . . . 2_666 34.6(4) ?
    O5 Mn2 O4 Na1 . . . . -139.85(12) ?
    N1 Mn2 O4 Na1 . . . . 43.04(13) ?
    O9 Mn2 O4 Na1 . . . . -45.30(14) ?
    O10 Mn2 O4 Na1 . . . . 129.4(4) ?
    Na1 Mn2 O4 Na1 2_666 . . . 94.85(11) ?
    Mn2 O4 N2 C8 . . . . -4.4(4) ?
    Na1 O4 N2 C8 2_666 . . . -125.2(3) ?
    Na1 O4 N2 C8 . . . . 139.5(3) ?
    Mn2 O4 N2 Mn1 . . . 2_666 172.36(18) ?
    Na1 O4 N2 Mn1 2_666 . . 2_666 51.6(3) ?
    Na1 O4 N2 Mn1 . . . 2_666 -43.7(4) ?
    O4 N2 C8 O5 . . . . 1.8(5) ?
    Mn1 N2 C8 O5 2_666 . . . -174.4(3) ?
    O4 N2 C8 C9 . . . . -177.1(3) ?
    Mn1 N2 C8 C9 2_666 . . . 6.6(6) ?
    Mn2 O5 C8 N2 . . . . 1.5(4) ?
    Mn2 O5 C8 C9 . . . . -179.5(2) ?
    N2 C8 C9 C14 . . . . 9.0(5) ?
    O5 C8 C9 C14 . . . . -170.0(3) ?
    N2 C8 C9 C10 . . . . -172.1(3) ?
    O5 C8 C9 C10 . . . . 8.9(4) ?
    C14 C9 C10 C11 . . . . 1.0(5) ?
    C8 C9 C10 C11 . . . . -177.9(3) ?
    C9 C10 C11 C12 . . . . -0.1(5) ?
    C10 C11 C12 C13 . . . . -0.1(6) ?
    C11 C12 C13 C14 . . . . -0.7(5) ?
    C10 C9 C14 O6 . . . . -179.5(3) ?
    C8 C9 C14 O6 . . . . -0.6(5) ?
    C10 C9 C14 C13 . . . . -1.7(4) ?
    C8 C9 C14 C13 . . . . 177.1(3) ?
    C12 C13 C14 O6 . . . . 179.5(3) ?
    C12 C13 C14 C9 . . . . 1.6(5) ?
    C9 C14 O6 Mn1 . . . 2_666 -24.5(4) ?
    C13 C14 O6 Mn1 . . . 2_666 157.7(2) ?
    Na1 O7 C15 O8 . . . . -30.3(6) ?
    Na1 O7 C15 C16 . . . . 147.0(3) ?
    Mn1 O8 C15 O7 . . . . 10.4(5) ?
    Mn1 O8 C15 C16 . . . . -167.0(2) ?
    O7 C15 C16 C21 . . . . -172.1(4) ?
    O8 C15 C16 C21 . . . . 5.5(5) ?
    O7 C15 C16 C17 . . . . 4.4(6) ?
    O8 C15 C16 C17 . . . . -178.1(4) ?
    C21 C16 C17 C18 . . . . 0.0(6) ?
    C15 C16 C17 C18 . . . . -176.5(4) ?
    C16 C17 C18 C19 . . . . 1.4(7) ?
    C17 C18 C19 C20 . . . . -1.9(7) ?
    C18 C19 C20 C21 . . . . 1.1(7) ?
    C18 C19 C20 Cl1 . . . . 177.2(4) ?
    C17 C16 C21 C20 . . . . -0.8(6) ?
    C15 C16 C21 C20 . . . . 175.7(4) ?
    C19 C20 C21 C16 . . . . 0.2(7) ?
    Cl1 C20 C21 C16 . . . . -175.8(3) ?
    O6B Mn1B O1B N1B 2_666 . . . -97(4) ?
    O2B Mn1B O1B N1B . . . . -8(4) ?
    N2B Mn1B O1B N1B 2_666 . . . 178(4) ?
    O8B Mn1B O1B N1B 2_666 . . . 77(4) ?
    Na1 Mn1B O1B N1B 2_666 . . . 126(4) ?
    Na1 Mn1B O1B N1B . . . . -138(4) ?
    O6B Mn1B O1B Na1 2_666 . . 2_666 136(2) ?
    O2B Mn1B O1B Na1 . . . 2_666 -134.1(13) ?
    N2B Mn1B O1B Na1 2_666 . . 2_666 52.0(16) ?
    O8B Mn1B O1B Na1 2_666 . . 2_666 -49.0(13) ?
    Na1 Mn1B O1B Na1 . . . 2_666 96.1(11) ?
    O6B Mn1B O1B Na1 2_666 . . . 40(3) ?
    O2B Mn1B O1B Na1 . . . . 129.8(13) ?
    N2B Mn1B O1B Na1 2_666 . . . -44.1(16) ?
    O8B Mn1B O1B Na1 2_666 . . . -145.1(12) ?
    Na1 Mn1B O1B Na1 2_666 . . . -96.1(10) ?
    Mn1B O1B N1B C1B . . . . 8(7) ?
    Na1 O1B N1B C1B 2_666 . . . 136(5) ?
    Na1 O1B N1B C1B . . . . -130(4) ?
    Mn1B O1B N1B Mn2B . . . . -176(3) ?
    Na1 O1B N1B Mn2B 2_666 . . . -48(5) ?
    Na1 O1B N1B Mn2B . . . . 47(5) ?
    O1B N1B C1B O2B . . . . -2(8) ?
    Mn2B N1B C1B O2B . . . . -178(4) ?
    O1B N1B C1B C2B . . . . -178(4) ?
    Mn2B N1B C1B C2B . . . . 6(9) ?
    Mn1B O2B C1B N1B . . . . -4(6) ?
    Mn1B O2B C1B C2B . . . . 172(3) ?
    N1B C1B C2B C3B . . . . 177(5) ?
    O2B C1B C2B C3B . . . . 1(6) ?
    N1B C1B C2B C7B . . . . 9(7) ?
    O2B C1B C2B C7B . . . . -168(4) ?
    C7B C2B C3B C4B . . . . -8(7) ?
    C1B C2B C3B C4B . . . . -177(4) ?
    C2B C3B C4B C5B . . . . 9(8) ?
    C3B C4B C5B C6B . . . . -11(9) ?
    C4B C5B C6B C7B . . . . 12(9) ?
    C5B C6B C7B O3B . . . . 173(5) ?
    C5B C6B C7B C2B . . . . -10(7) ?
    C3B C2B C7B O3B . . . . -175(4) ?
    C1B C2B C7B O3B . . . . -6(7) ?
    C3B C2B C7B C6B . . . . 8(7) ?
    C1B C2B C7B C6B . . . . 177(4) ?
    C6B C7B O3B Mn2B . . . . 166(3) ?
    C2B C7B O3B Mn2B . . . . -11(6) ?
    C7B O3B Mn2B O5B . . . . -168(3) ?
    C7B O3B Mn2B N1B . . . . 19(4) ?
    C7B O3B Mn2B O9B . . . . -79(3) ?
    C7B O3B Mn2B O10B . . . . 106(3) ?
    C7B O3B Mn2B Na1 . . . 2_666 72(4) ?
    O5B Mn2B O4B N2B . . . . -6(3) ?
    N1B Mn2B O4B N2B . . . . 168(3) ?
    O9B Mn2B O4B N2B . . . . -95(3) ?
    O10B Mn2B O4B N2B . . . . 79(3) ?
    Na1 Mn2B O4B N2B 2_666 . . . 114(3) ?
    O5B Mn2B O4B Na1 . . . . 149.3(15) ?
    N1B Mn2B O4B Na1 . . . . -37(2) ?
    O9B Mn2B O4B Na1 . . . . 60.0(14) ?
    O10B Mn2B O4B Na1 . . . . -125.4(15) ?
    Na1 Mn2B O4B Na1 2_666 . . . -90.4(10) ?
    O5B Mn2B O4B Na1 . . . 2_666 -120.3(11) ?
    N1B Mn2B O4B Na1 . . . 2_666 53(2) ?
    O9B Mn2B O4B Na1 . . . 2_666 150.4(10) ?
    O10B Mn2B O4B Na1 . . . 2_666 -35.1(11) ?
    Mn2B O4B N2B C8B . . . . 1(5) ?
    Na1 O4B N2B C8B . . . . -155(3) ?
    Na1 O4B N2B C8B 2_666 . . . 113(4) ?
    Mn2B O4B N2B Mn1B . . . 2_666 -171.8(18) ?
    Na1 O4B N2B Mn1B . . . 2_666 33(4) ?
    Na1 O4B N2B Mn1B 2_666 . . 2_666 -60(3) ?
    O4B N2B C8B O5B . . . . 10(6) ?
    Mn1B N2B C8B O5B 2_666 . . . 180(3) ?
    O4B N2B C8B C9B . . . . -177(4) ?
    Mn1B N2B C8B C9B 2_666 . . . -6(7) ?
    Mn2B O5B C8B N2B . . . . -14(5) ?
    Mn2B O5B C8B C9B . . . . 173(3) ?
    N2B C8B C9B C14B . . . . 9(7) ?
    O5B C8B C9B C14B . . . . -177(4) ?
    N2B C8B C9B C10B . . . . -169(4) ?
    O5B C8B C9B C10B . . . . 5(6) ?
    C14B C9B C10B C11B . . . . 9(8) ?
    C8B C9B C10B C11B . . . . -172(5) ?
    C9B C10B C11B C12B . . . . -15(9) ?
    C10B C11B C12B C13B . . . . 13(10) ?
    C11B C12B C13B C14B . . . . -6(9) ?
    C10B C9B C14B O6B . . . . 175(4) ?
    C8B C9B C14B O6B . . . . -3(8) ?
    C10B C9B C14B C13B . . . . -2(8) ?
    C8B C9B C14B C13B . . . . 180(4) ?
    C12B C13B C14B O6B . . . . -176(5) ?
    C12B C13B C14B C9B . . . . 1(8) ?
    C9B C14B O6B Mn1B . . . 2_666 -6(7) ?
    C13B C14B O6B Mn1B . . . 2_666 171(3) ?
    Na1 O7B C15B O8B . . . . 65(5) ?
    Na1 O7B C15B C16B . . . . -158(2) ?
    Mn1B O8B C15B O7B 2_666 . . . -55(4) ?
    Mn1B O8B C15B C16B 2_666 . . . 165.6(15) ?
    O7B C15B C16B C21B . . . . -149(3) ?
    O8B C15B C16B C21B . . . . -9(3) ?
    O7B C15B C16B C17B . . . . 31(3) ?
    O8B C15B C16B C17B . . . . 170(3) ?
    C21B C16B C17B C18B . . . . 0.0(4) ?
    C15B C16B C17B C18B . . . . -179.9(3) ?
    C16B C17B C18B C19B . . . . 0.0(7) ?
    C17B C18B C19B C20B . . . . 0.0(9) ?
    C18B C19B C20B C21B . . . . 0.0(10) ?
    C18B C19B C20B Cl1B . . . . -179.8(6) ?
    C17B C16B C21B C20B . . . . -0.1(7) ?
    C15B C16B C21B C20B . . . . 179.9(5) ?
    C19B C20B C21B C16B . . . . 0.1(9) ?
    Cl1B C20B C21B C16B . . . . 179.8(5) ?
    Mn2 O9 C22 N3 . . . . 176.2(6) ?
    O9 C22 N3 C24 . . . . 177.2(7) ?
    O9 C22 N3 C23 . . . . -3.0(11) ?
    Mn2B O9B C22B N3B . . . . 168(7) ?
    O9B C22B N3B C24B . . . . 177(7) ?
    O9B C22B N3B C23B . . . . 20(13) ?
    O9C C22C N3C C24C . . . . -6(6) ?
    O9C C22C N3C C23C . . . . -178(4) ?
    Mn2 O10 C25 N4 . . . . -177.7(9) ?
    Na1 O10 C25 N4 2_666 . . . -68.3(17) ?
    O10 C25 N4 C26 . . . . 3(2) ?
    O10 C25 N4 C27 . . . . 172.9(15) ?
    Mn2B O10B C25B N4B . . . . -170(3) ?
    Na1 O10B C25B N4B 2_666 . . . -4(5) ?
    O10B C25B N4B C26B . . . . 0.0(4) ?
    O10B C25B N4B C27B . . . . 180.0(4) ?
    Na1 O10C C25C N4C 2_666 . . . -40.6(17) ?
    O10C C25C N4C C26C . . . . -0.2(4) ?
    O10C C25C N4C C27C . . . . -179.9(4) ?
    Na1 O11 C28 N5 . . . . -125.3(14) ?
    O11 C28 N5 C30 . . . . 175.4(15) ?
    O11 C28 N5 C29 . . . . 5.8(15) ?
    C28 N5 C29 C30 . . . . 173.4(12) ?
    C28 N5 C30 C29 . . . . -171.1(16) ?
    Na1 O11B C28B N5B . . . . 137.6(17) ?
    O11B C28B N5B C30B . . . . -173.2(14) ?
    O11B C28B N5B C29B . . . . 8.4(15) ?
    C28B N5B C29B C30B . . . . 178.9(14) ?
    C28B N5B C30B C29B . . . . -178.6(17) ?
loop_
    _geom_hbond_atom_site_label_D
    _geom_hbond_atom_site_label_H
    _geom_hbond_atom_site_label_A
    _geom_hbond_site_symmetry_A
    _geom_hbond_distance_DH
    _geom_hbond_distance_HA
    _geom_hbond_distance_DA
    _geom_hbond_angle_DHA
    _geom_hbond_publ_flag
    C26 H26A O11 2_666 0.98 2.65 3.56(2) 154.9 yes
    C29 H29A Cl1 1_656 0.98 2.78 3.702(10) 156.3 yes
    C30 H30A Cl1 1_656 0.98 2.79 3.699(14) 153.9 yes
    C30 H30C O6 . 0.98 2.54 3.125(16) 118.5 yes
_shelx_space_group_comment
;
The symmetry employed for this shelxl refinement is uniquely defined
by the following loop, which should always be used as a source of
symmetry information in preference to the above space-group names.
They are only intended as comments.
;
_shelx_estimated_absorpt_T_min     0.347
_shelx_estimated_absorpt_T_max     0.755
_shelx_hkl_file
;
  -2   0   0 317.350 16.5250   1
  -2   0   0 321.809 16.6046   1
  -2   0   0 300.583 17.3812   2
  -2   0   0 268.430 16.8575   3
   2   0   0 297.500 16.9956   5
  -3   0   0 33.0697 3.61914   3
  -3   0   0 34.2826 2.26187   1
  -3   0   0 32.8093 4.23300   2
  -3   0   0 34.3216 2.14877   1
   3   0   0 30.8883 3.46567   5
  -4   0   0 57.7888 5.57457   3
   4   0   0 59.7934 5.31121   5
  -5   0   0 175.738 12.2552   3
  -5   0   0 181.335 13.3517   2
   5   0   0 189.179 12.3170   5
  -6   0   0 64.6396 8.99383   2
  -6   0   0 58.3252 8.18808   3
   6   0   0 54.4521 6.99503   5
  -7   0   0 4.66998 6.62958   2
  -7   0   0 12.1088 6.42674   3
  -7   0   0 13.1938 2.90791   9
  -7   0   0 10.3245 3.20746   7
   7   0   0 9.18976 4.77219   5
  -8   0   0 261.236 15.4139   8
  -8   0   0 283.658 15.8411   9
  -8   0   0 259.902 15.9619   7
  -8   0   0 289.458 19.9843   3
   8   0   0 224.021 18.3358   5
  -9   0   0 176.034 11.6703   9
  -9   0   0 152.986 16.5919   3
  -9   0   0 170.731 12.0361   7
  -9   0   0 168.542 10.8849   8
   9   0   0 155.348 11.8196   4
 -10   0   0 951.378 53.0654   9
 -10   0   0 977.337 52.9546   8
 -10   0   0 1007.32 53.3703   7
 -10   0   0 973.295 57.9809   3
  10   0   0 880.212 60.8641  10
 -11   0   0 7.23833 5.88969   7
 -11   0   0 9.21880 5.43330   9
 -12   0   0 1.61622 6.00003   7
 -13   0   0 13.3308 4.13357   7
 -14   1   0 0.32060 2.59590   7
 -13   1   0 14.5324 4.43293   7
 -12   1   0 4.04181 5.48249   7
  11  -1   0 2.18045 3.92169   4
 -11   1   0 2.03750 6.22532   7
 -11   1   0 4.64844 5.17774   9
  10  -1   0 1026.73 70.7914  10
 -10   1   0 1250.53 62.9846   7
 -10   1   0 1079.98 67.0901   3
 -10   1   0 1179.62 62.6986   9
   9  -1   0 359.723 21.4314   4
  -9   1   0 368.105 26.8798   3
  -9   1   0 384.979 21.9549   9
  -9   1   0 386.055 22.3508   7
  -9   1   0 372.149 21.5360   8
   8  -1   0 52.7799 4.83457   4
   8  -1   0 53.6749 8.63935   5
  -8   1   0 52.0068 6.36446   9
  -8   1   0 52.0553 6.47723   7
  -8   1   0 48.4357 9.26400   3
  -8   1   0 52.3860 5.31987   8
   7  -1   0 243.303 15.4564   4
   7  -1   0 257.163 18.6939   5
  -7   1   0 322.806 17.3969   7
  -7   1   0 288.954 19.5928   3
   6  -1   0 746.844 43.7348   5
  -6   1   0 774.322 43.8966   3
   5  -1   0 21.9919 4.29302   5
  -5   1   0 23.6036 2.43115   1
  -5   1   0 26.9868 6.05822   2
  -5   1   0 20.7458 2.66751   1
  -5   1   0 21.7525 4.64060   3
   4  -1   0 275.195 17.6297   5
  -4   1   0 305.710 18.6286   2
  -4   1   0 306.101 17.0551   1
  -4   1   0 298.903 17.2781   1
  -4   1   0 283.873 17.4986   3
   3  -1   0 47.9175 4.52086   5
  -3   1   0 53.1972 3.93034   1
  -3   1   0 45.4749 4.59850   3
  -3   1   0 51.6504 5.25592   2
  -3   1   0 53.3848 4.07292   1
  -3   1   0 47.8716 4.71383   5
  -2   1   0 2477.89 131.716   1
  -2   1   0 2372.41 131.627   1
   1  -1   0 7.84881 1.43223   5
   1  -1   0 6.78969 1.61409  11
  -1   1   0 8.64928 1.95318  11
  -1   1   0 4.28735 1.62537   1
  -1   1   0 7.45656 1.42186   5
   1   1   0 1863.79 94.9066   1
   1   1   0 1668.17 95.3736   2
   1   1   0 1726.79 94.9281   1
  -2  -1   0 30.7148 2.87300   3
  -2  -1   0 28.2802 3.21494   2
  -3  -1   0 431.213 24.7745   2
  -3  -1   0 423.872 24.1669   3
  -5  -1   0 13.1954 4.15133   3
  -5  -1   0 14.8792 4.88532   2
   5   1   0 14.6744 3.73548   5
  -6  -1   0 347.123 22.7230   2
  -6  -1   0 341.964 21.4679   3
   6   1   0 327.567 21.2010   5
  -7  -1   0 74.6003 6.33181   7
  -7  -1   0 75.6204 11.3562   2
  -7  -1   0 91.0288 7.12389   9
  -7  -1   0 77.3788 5.54861   8
   7   1   0 84.2826 9.12368   5
  -8  -1   0 191.092 12.5320   7
  -8  -1   0 208.523 12.4002   9
  -8  -1   0 192.201 16.9424   3
  -8  -1   0 191.064 11.8022   8
   8   1   0 178.200 16.0925   5
  -9  -1   0 12.3388 4.42209   9
  -9  -1   0 2.45465 7.70172   3
  -9  -1   0 16.0555 5.09074   7
  -9  -1   0 11.0892 3.94289   8
   9   1   0 -1.8277 11.1399  10
 -10  -1   0 -0.1707 6.50379   3
 -10  -1   0 12.8982 4.62994   8
 -10  -1   0 20.5235 5.84636   7
 -10  -1   0 16.0213 5.33651   9
 -11  -1   0 -1.8423 4.42266   8
 -11  -1   0 0.61059 5.31001   9
 -11  -1   0 0.19738 5.52556   7
 -13  -1   0 -1.3222 3.06883   7
 -14   2   0 5.26906 2.34936   7
 -13   2   0 4.29954 4.19736   7
  12  -2   0 62.3612 6.45676   4
 -12   2   0 36.4575 5.58201   9
 -12   2   0 61.5437 8.34593   7
  11  -2   0 11.1611 4.78461   4
 -11   2   0 16.2813 6.69464   7
 -11   2   0 16.0492 5.03713   9
  10  -2   0 255.935 28.2724  10
 -10   2   0 215.693 20.9228   3
 -10   2   0 237.509 15.6343   9
 -10   2   0 284.336 16.7893   7
   9  -2   0 23.2352 4.59484   4
  -9   2   0 19.1984 5.56397   7
  -9   2   0 19.8476 4.90619   9
  -9   2   0 19.4157 9.18519   3
   8  -2   0 183.974 17.4761   5
   8  -2   0 237.224 14.2708   4
  -8   2   0 238.797 14.6033   7
  -8   2   0 241.801 14.0911   8
  -8   2   0 250.388 14.3944   9
  -8   2   0 265.794 19.5802   3
   7  -2   0 2.95356 4.43419   5
   7  -2   0 3.54084 2.32918   4
  -7   2   0 4.94834 3.17456   7
  -7   2   0 3.52496 2.53413   8
   6  -2   0 30.9325 5.44417   5
   6  -2   0 31.2673 3.28268   4
  -6   2   0 21.8193 3.45144   1
  -6   2   0 43.5120 7.11069   3
   5  -2   0 207.190 13.0986   4
   5  -2   0 233.778 15.4256   5
  -5   2   0 253.045 15.6884   3
  -5   2   0 251.911 15.2118   1
  -5   2   0 233.795 14.7423   1
   4  -2   0 160.957 10.5126   4
   4  -2   0 196.639 12.4935   5
  -4   2   0 197.517 12.2160   1
  -4   2   0 192.637 12.9119   5
  -4   2   0 190.586 12.4468   3
  -4   2   0 197.393 12.4317   1
   3  -2   0 717.779 40.6003   5
  -3   2   0 692.696 40.7803   5
  -3   2   0 722.519 40.4215   3
  -3   2   0 759.539 41.0141   1
  -3   2   0 726.576 40.8535   1
   1  -2   0 213.225 12.1858   5
  -1   2   0 197.186 12.2123   5
  -1   2   0 201.045 12.1640   1
  -1   2   0 203.878 12.2541   1
  -1   2   0 178.432 12.4075  11
   0   2   0 188.222 11.5569   1
   0   2   0 202.017 12.2190  11
   0   2   0 178.040 11.7302   5
   0   2   0 197.372 11.7003   1
  -1  -2   0 412.711 25.8186   2
   1   2   0 479.384 25.9710   1
   1   2   0 471.155 26.7069  11
   1   2   0 475.753 25.8451   1
  -2  -2   0 353.344 20.4594   3
  -2  -2   0 354.860 20.8798   2
   2   2   0 367.592 20.2247   1
   2   2   0 365.733 20.4429   1
  -3  -2   0 44.7864 5.05065   2
  -3  -2   0 46.9242 4.69492   3
  -4  -2   0 388.236 22.6338   3
  -4  -2   0 381.265 23.3431   2
  -5  -2   0 78.6806 8.59597   2
  -5  -2   0 77.4557 8.02762   3
   5   2   0 76.4822 7.68066   5
  -6  -2   0 42.8138 8.58270   2
  -6  -2   0 42.3671 7.79212   3
   6   2   0 40.6982 6.75275   5
  -7  -2   0 9.19787 7.22979   3
  -7  -2   0 5.49086 2.25271   8
  -7  -2   0 5.32647 2.97243   7
  -7  -2   0 7.61682 3.13698   9
   7   2   0 2.96066 4.38628   5
  -8  -2   0 594.821 35.8252   3
  -8  -2   0 575.066 31.9627   7
  -8  -2   0 597.685 31.8287   8
  -8  -2   0 611.524 31.9762   9
  -8  -2   0 552.998 37.1152   2
   8   2   0 554.432 37.1988  10
   8   2   0 501.501 37.6119  11
  -9  -2   0 168.818 11.5254   9
  -9  -2   0 148.890 11.6621   7
  -9  -2   0 158.483 10.6435   8
  -9  -2   0 145.398 19.3698   3
 -10  -2   0 57.5440 8.62250   9
 -10  -2   0 54.9019 7.24374   8
 -10  -2   0 68.6942 8.64690   7
 -11  -2   0 41.3261 6.29552   9
 -11  -2   0 30.9159 5.79362   7
 -11  -2   0 52.2685 6.75278   8
 -12  -2   0 169.799 11.0840   7
 -14   3   0 3.56385 2.41784   7
 -13   3   0 2.67671 4.64345   7
  12  -3   0 5.47975 4.13413   4
 -12   3   0 7.29033 5.64754   7
 -12   3   0 5.76286 3.97446   9
  11  -3   0 10.4927 5.22523   4
 -11   3   0 7.22595 6.41732   7
 -11   3   0 8.80636 4.43179   9
  10  -3   0 5.89251 14.2891  10
 -10   3   0 25.9956 9.76579   3
 -10   3   0 14.5798 6.13761   7
 -10   3   0 10.5833 4.65789   9
   9  -3   0 0.37940 4.64908   4
  -9   3   0 0.66139 8.26816   3
  -9   3   0 6.56204 5.17226   7
  -9   3   0 7.08501 4.36343   9
   8  -3   0 854.896 45.2492   4
   8  -3   0 644.273 48.1283   5
  -8   3   0 783.884 44.1317   6
  -8   3   0 863.944 44.8661   7
  -8   3   0 863.660 44.7049   9
  -8   3   0 843.552 48.8599   3
   7  -3   0 268.750 20.5598   5
   7  -3   0 305.441 17.5187   4
  -7   3   0 317.647 17.3996   7
   6  -3   0 8.20585 4.89725   5
   6  -3   0 4.10454 2.41851   4
  -6   3   0 4.77623 5.51915   3
  -6   3   0 4.72035 2.36690   1
   5  -3   0 267.885 15.5486   4
   5  -3   0 277.934 18.0827   5
  -5   3   0 263.158 17.8995   1
  -5   3   0 274.235 17.8275   1
  -5   3   0 270.842 18.8362   5
  -5   3   0 284.406 18.0272   3
   4  -3   0 1234.84 65.6758   5
   4  -3   0 1106.23 63.6534   4
  -4   3   0 1125.50 65.9717   1
  -4   3   0 1171.35 66.1628   1
  -4   3   0 1194.92 66.2645   5
  -4   3   0 1198.86 65.2771   3
   3  -3   0 452.516 26.4426   5
   3  -3   0 422.300 24.7580   4
  -3   3   0 456.387 26.9427   5
  -3   3   0 491.080 27.3352  11
  -3   3   0 431.471 26.7499   1
  -3   3   0 445.137 26.9156   1
   2  -3   0 42.7177 3.47930   4
   2  -3   0 46.2744 5.49687   5
  -2   3   0 52.8173 6.09967  11
  -2   3   0 41.7909 4.66984   1
  -2   3   0 47.9384 5.63071   5
  -2   3   0 50.7374 5.03605   1
   1  -3   0 469.433 26.7992   5
  -1   3   0 464.654 27.1981  11
  -1   3   0 447.181 26.7484   1
  -1   3   0 471.438 26.9791   1
  -1   3   0 433.556 26.7296   5
   0   3   0 744.397 44.3642   5
   0   3   0 806.089 43.8063   1
   0   3   0 817.126 43.9946   1
   0   3   0 737.139 44.1732  11
  -1  -3   0 889.100 51.7016   2
   1   3   0 865.671 52.0116   5
   1   3   0 981.320 52.0299   1
   1   3   0 906.605 52.6353  11
   1   3   0 1002.45 51.8928   1
  -2  -3   0 1804.74 100.087   2
   2   3   0 1819.81 101.238  11
   2   3   0 1848.75 99.7288   1
   2   3   0 1819.57 100.079   1
  -3  -3   0 1964.13 109.374   2
   3   3   0 1994.71 108.257   1
   3   3   0 2007.67 108.660   1
  -4  -3   0 8.11435 3.58187   3
  -4  -3   0 5.74863 3.99486   2
   4   3   0 7.33504 2.26923  10
  -5  -3   0 184.714 13.3880   3
  -5  -3   0 186.948 14.1502   2
   5   3   0 192.873 12.2413  10
  -6  -3   0 1397.28 80.9465   3
  -6  -3   0 1434.01 78.7480   8
  -6  -3   0 1450.77 82.4474   2
  -6  -3   0 1558.40 78.9078   9
   6   3   0 1435.75 81.7933   5
   6   3   0 1418.82 80.2623  10
  -7  -3   0 243.069 13.5614   8
  -7  -3   0 244.163 13.8997   9
  -7  -3   0 234.696 17.4377   3
  -7  -3   0 233.499 18.8476   2
  -7  -3   0 208.927 14.8818   7
   7   3   0 210.004 16.8728   5
  -8  -3   0 27.4357 9.24476   2
  -8  -3   0 21.4349 3.79676   8
  -8  -3   0 23.5778 4.22770   7
  -8  -3   0 19.0443 4.22486   9
   8   3   0 27.3510 10.2054  11
  -9  -3   0 22.0166 4.21853   8
  -9  -3   0 11.2941 4.56381   9
  -9  -3   0 10.7483 4.36761   7
 -10  -3   0 20.0766 5.69410   9
 -10  -3   0 17.7864 4.54191   8
 -10  -3   0 15.1102 4.79379   7
 -11  -3   0 37.3389 5.26964   8
 -11  -3   0 34.9120 6.03628   9
 -14   4   0 29.1432 3.04783   7
 -13   4   0 58.8230 6.80989   7
  12  -4   0 3.35811 4.46718   4
 -12   4   0 7.16144 5.72431   7
  11  -4   0 4.64410 5.56333   4
 -11   4   0 9.43717 6.20943   7
  10  -4   0 174.629 13.9206   4
  10  -4   0 128.188 23.4177  10
 -10   4   0 171.746 12.0526   7
 -10   4   0 134.879 10.1733   9
 -10   4   0 120.577 16.9235   3
   9  -4   0 125.055 10.8931   4
  -9   4   0 99.2841 6.58122   6
  -9   4   0 93.1364 8.57886   9
  -9   4   0 118.776 10.2151   7
  -9   4   0 141.784 26.1904   3
   8  -4   0 2.19713 6.66737   5
   8  -4   0 7.41096 4.72895   4
  -8   4   0 7.62545 3.56950   9
  -8   4   0 2.40585 8.05531   3
  -8   4   0 7.95088 2.71334   6
   7  -4   0 67.6073 10.6175   5
   7  -4   0 74.8897 7.65403   4
  -7   4   0 74.0524 11.7931   3
  -7   4   0 90.0230 6.98206   7
  -7   4   0 80.3667 5.77781   6
   6  -4   0 136.062 9.10232   4
   6  -4   0 128.567 13.2830   5
  -6   4   0 106.973 10.5253   7
  -6   4   0 152.904 13.3058   3
   5  -4   0 12.1465 5.11267   5
   5  -4   0 10.4915 2.91922   4
  -5   4   0 19.4989 5.92308   3
  -5   4   0 8.55056 3.29930   1
   4  -4   0 1955.73 108.479   5
  -4   4   0 2088.95 109.376  11
  -4   4   0 1967.89 107.889   3
  -4   4   0 1923.10 109.417   1
  -4   4   0 1896.03 109.292   1
  -4   4   0 1906.44 109.730   5
   3  -4   0 2377.30 125.114   5
   3  -4   0 2097.85 122.890   4
  -3   4   0 2303.67 125.896   1
  -3   4   0 2277.14 125.909   5
  -3   4   0 2396.49 125.889  11
  -3   4   0 2163.19 125.781   1
   2  -4   0 1331.83 69.1256   5
   2  -4   0 1151.03 66.8575   4
  -2   4   0 1185.62 69.2695   5
  -2   4   0 1124.93 66.7859   4
  -2   4   0 1328.72 69.7272   1
  -2   4   0 1264.93 69.4471   1
  -2   4   0 1227.50 69.6554  11
   1  -4   0 44.9455 6.75386   5
   1  -4   0 45.1210 3.95854   4
  -1   4   0 47.8322 6.36225   5
  -1   4   0 44.9129 3.81193   4
  -1   4   0 46.1781 5.36113   1
  -1   4   0 40.6957 5.13274   1
  -1   4   0 46.9858 7.07935  11
   0   4   0 27.2557 2.97399   4
   0   4   0 28.3073 4.23940   1
   0   4   0 35.0698 6.98182  11
   0   4   0 30.5209 4.12316   1
   0   4   0 25.4098 4.80919   5
  -1  -4   0 11.1505 3.82093   2
   1   4   0 9.92019 1.69092   4
   1   4   0 11.6344 3.97536   5
   1   4   0 6.28020 2.15194   1
   1   4   0 6.30060 2.07760   1
   1   4   0 8.99703 4.97337  11
  -2  -4   0 204.043 13.2629   2
   2   4   0 218.237 12.7882   1
   2   4   0 177.272 10.9597   4
   2   4   0 179.712 13.5790   5
   2   4   0 189.507 15.1322  11
  -3  -4   0 440.781 26.5610   2
   3   4   0 455.263 28.7005  11
   3   4   0 395.188 24.0703   4
   3   4   0 446.487 26.1771   1
   3   4   0 439.628 27.1977   5
   3   4   0 461.524 25.5749   1
  -4  -4   0 651.557 36.0308   2
   4   4   0 555.219 33.3874   1
   4   4   0 545.594 32.8081   4
   4   4   0 620.919 38.1316  11
   4   4   0 640.574 33.3657   1
  -5  -4   0 512.634 30.7857   2
   5   4   0 448.911 26.7719   4
   5   4   0 516.602 33.5704  11
  -6  -4   0 2479.31 138.950   8
  -6  -4   0 2521.89 138.899   9
   6   4   0 2709.48 152.196  11
  -7  -4   0 338.834 24.3538   2
  -7  -4   0 345.605 19.4919   9
  -7  -4   0 354.075 19.3566   8
   7   4   0 329.818 27.7623  11
   7   4   0 307.789 23.0172   5
  -8  -4   0 18.3895 8.11672   2
  -8  -4   0 20.4715 5.25029   7
  -8  -4   0 25.0262 4.08010   8
  -8  -4   0 23.0623 4.71879   9
   8   4   0 13.3698 9.68200  11
  -9  -4   0 27.4152 4.73477   8
  -9  -4   0 28.9774 5.44929   9
  -9  -4   0 23.2005 4.12952   7
 -10  -4   0 15.1212 5.49495   9
 -10  -4   0 20.8966 4.45620   7
 -10  -4   0 21.9672 4.59711   8
 -11  -4   0 20.8938 4.48428   8
 -11  -4   0 17.6645 5.33449   9
 -13   5   0 17.3164 3.68296   7
  12  -5   0 1.17050 4.91619   4
 -12   5   0 -0.8298 6.67038   7
  11  -5   0 -0.0700 5.96135   4
 -11   5   0 -4.5243 5.89942   7
  10  -5   0 144.474 13.0015   4
  10  -5   0 95.6286 32.1358  10
 -10   5   0 122.567 20.0217   3
 -10   5   0 159.958 12.9478   7
   9  -5   0 331.205 20.9797   4
   9  -5   0 310.728 19.3222  12
  -9   5   0 296.169 25.4436   3
  -9   5   0 333.207 19.6349   7
  -9   5   0 326.902 18.2106   6
   8  -5   0 -0.3851 4.04248  12
   8  -5   0 -1.5700 5.54922   4
  -8   5   0 0.21975 8.66301   3
  -8   5   0 2.96418 4.49793   7
  -8   5   0 1.56701 4.66424   6
   7  -5   0 0.40313 5.79464   5
   7  -5   0 3.60792 4.01129  12
   7  -5   0 2.34674 4.61078   4
  -7   5   0 2.26008 8.24559   3
  -7   5   0 0.56957 2.87207   6
  -7   5   0 4.97676 3.71956   7
   6  -5   0 270.663 15.8281   4
   6  -5   0 229.838 19.0755   5
  -6   5   0 269.277 19.3617   3
  -6   5   0 242.726 14.7635   6
  -6   5   0 244.516 14.9827   7
   5  -5   0 113.243 8.50652   4
   5  -5   0 102.171 11.5169   5
  -5   5   0 99.1055 10.2503   1
  -5   5   0 114.049 11.6039   3
   4  -5   0 484.963 30.5492   5
   4  -5   0 486.420 27.5506   4
  -4   5   0 516.331 29.7038   3
  -4   5   0 456.836 30.8502   1
  -4   5   0 449.838 31.0206   1
  -4   5   0 523.505 31.8511  11
   3  -5   0 7.62232 5.35044   5
   3  -5   0 19.6097 3.74870   4
  -3   5   0 19.2074 4.34458   1
  -3   5   0 10.5485 2.70860   4
  -3   5   0 8.85412 3.61643   1
  -3   5   0 8.13154 6.13892  11
   2  -5   0 121.551 11.2379   5
   2  -5   0 107.544 8.05986   4
  -2   5   0 136.863 15.1917   5
  -2   5   0 123.940 10.4940   1
  -2   5   0 128.223 10.9281   1
  -2   5   0 117.293 7.87927   4
  -2   5   0 126.734 12.3657  11
   1  -5   0 227.317 12.9445   4
  -1   5   0 214.129 16.7302   1
  -1   5   0 216.092 16.7415  11
  -1   5   0 230.904 15.8213   1
  -1   5   0 211.272 12.7768   4
  -1   5   0 202.471 15.6535   5
   0  -5   0 25.1881 4.57059  10
   0   5   0 24.4932 5.51991   5
   0   5   0 31.3111 5.37219   1
   0   5   0 25.1612 3.71227   4
   0   5   0 34.9021 5.07189   1
   0   5   0 35.1136 7.49495  11
  -1  -5   0 182.494 13.6581   2
   1   5   0 173.842 13.9483   5
   1   5   0 181.590 11.0012   4
   1   5   0 193.300 15.6350  11
   1   5   0 189.719 13.6081   1
   1   5   0 192.055 13.2932   1
  -2  -5   0 420.183 25.9011   2
   2   5   0 387.446 23.1829   4
   2   5   0 423.145 25.4961   1
   2   5   0 417.514 27.5706   1
   2   5   0 434.993 27.6605   5
   2   5   0 426.686 28.1798  11
  -3  -5   0 1.87856 4.49258   2
   3   5   0 3.74844 2.71616   4
   3   5   0 6.37858 2.56597   1
   3   5   0 0.99657 6.85097  11
  -4  -5   0 1813.96 98.5395   2
   4   5   0 1909.68 101.568  11
   4   5   0 1671.78 95.3137   4
   4   5   0 1636.48 96.9054   1
  -5  -5   0 199.445 15.7656   2
  -5  -5   0 183.849 11.0613   9
  -5  -5   0 186.547 11.0391   8
   5   5   0 174.119 28.1899  11
   5   5   0 178.904 11.0631   4
  -6  -5   0 64.0872 6.07648   9
  -6  -5   0 70.1543 5.45101   8
  -6  -5   0 55.5074 10.4666   2
   6   5   0 62.5591 14.9339  11
   6   5   0 61.0871 5.32045   4
  -7  -5   0 74.3712 6.28563   8
  -7  -5   0 72.0069 6.77239   9
  -7  -5   0 61.9420 11.1147   2
   7   5   0 63.8439 6.52877   4
   7   5   0 41.4960 12.5610  11
  -8  -5   0 4.35513 4.64106   9
  -8  -5   0 15.0324 3.91764   8
  -8  -5   0 6.49018 6.95384   2
   8   5   0 11.0716 11.5610  11
   8   5   0 6.60584 3.26835   4
  -9  -5   0 118.299 13.0281   8
  -9  -5   0 119.842 12.3444   9
 -10  -5   0 10.4360 4.35557   8
 -10  -5   0 10.5538 5.08818   9
 -13   6   0 -2.2868 3.90883   7
  12  -6   0 136.007 11.5017   4
 -12   6   0 138.158 9.87554   7
  11  -6   0 62.1949 10.6578   4
 -11   6   0 35.1192 6.25687   7
  10  -6   0 6.72755 16.0668  10
  10  -6   0 4.68669 4.61642  12
  10  -6   0 5.44828 7.11076   4
 -10   6   0 6.33797 5.72989   7
 -10   6   0 1.63896 3.02885   6
   9  -6   0 96.0019 14.6192   4
   9  -6   0 88.0403 9.07215  12
  -9   6   0 91.8236 7.25250   6
  -9   6   0 83.3907 8.88187   7
  -9   6   0 62.8472 12.8684   3
   8  -6   0 10.4141 4.94266  12
   8  -6   0 19.6106 6.55567   4
  -8   6   0 9.70776 11.3436   3
  -8   6   0 6.41014 4.71060   7
  -8   6   0 16.0446 4.03513   6
   7  -6   0 59.0733 7.48276  12
   7  -6   0 62.0934 9.03182   4
  -7   6   0 56.3685 6.64930   7
  -7   6   0 60.5987 11.0103   3
  -7   6   0 55.0680 6.40864   6
   6  -6   0 48.2560 6.03984  12
   6  -6   0 47.0765 7.94028   4
   6  -6   0 32.6319 9.20410   5
  -6   6   0 49.1171 9.84739   3
  -6   6   0 42.0548 5.15821   6
  -6   6   0 41.5358 5.02960   7
   5  -6   0 97.2880 7.20084  12
   5  -6   0 81.0427 12.3573   5
   5  -6   0 83.2375 8.63239   4
  -5   6   0 82.0468 13.7582   3
  -5   6   0 103.324 13.8432  11
  -5   6   0 84.5495 6.48036   6
   4  -6   0 379.863 26.2194   5
   4  -6   0 369.285 22.2753   4
  -4   6   0 353.431 26.2083   1
  -4   6   0 415.461 27.4933  11
   3  -6   0 5.18340 3.65000   4
  -3   6   0 1.70385 3.81649   1
  -3   6   0 4.03681 4.08428   1
  -3   6   0 8.28392 7.28456  11
  -3   6   0 3.69100 2.86563   4
   2  -6   0 2033.85 110.605   4
  -2   6   0 2093.70 114.796  11
  -2   6   0 1975.22 114.470   1
  -2   6   0 1957.13 110.218   4
  -2   6   0 2081.53 115.020   1
   1  -6   0 167.316 10.6972   4
  -1   6   0 167.406 10.7286   4
  -1   6   0 186.398 14.3025   1
  -1   6   0 165.818 13.6263   1
  -1   6   0 158.830 15.4900  11
   0  -6   0 52.7830 5.79316  10
   0   6   0 49.5343 5.41533   4
   0   6   0 54.4357 7.07427   1
   0   6   0 55.3589 10.6171  11
   0   6   0 49.9970 6.95398   1
  -1  -6   0 174.931 14.3181   2
   1   6   0 178.780 14.4964   1
   1   6   0 180.056 11.2928   4
   1   6   0 191.987 17.5453  11
  -2  -6   0 61.9576 9.05657   2
   2   6   0 64.2217 5.91938   4
   2   6   0 75.4447 13.1134  11
   2   6   0 82.4191 12.0778   1
  -3  -6   0 81.8293 10.3855   2
   3   6   0 78.6901 8.75371   1
   3   6   0 77.5131 6.48681   4
   3   6   0 85.4150 14.7934  11
  -4  -6   0 1187.67 67.7247   2
  -4  -6   0 1125.19 63.8071   8
   4   6   0 1206.77 73.8571  11
   4   6   0 1165.48 64.0341   4
  -5  -6   0 974.693 54.9327   9
  -5  -6   0 1006.75 55.0873   8
   5   6   0 1044.33 63.7053  11
   5   6   0 1003.68 55.3235   4
  -6  -6   0 78.1500 8.53283   8
  -6  -6   0 76.7368 6.95366   9
  -6  -6   0 76.6440 11.3384   2
   6   6   0 74.1336 15.6834  11
   6   6   0 80.9340 7.30367   4
  -7  -6   0 18.5171 4.58106   9
  -7  -6   0 11.2751 6.48689   2
  -7  -6   0 19.5734 3.92811   8
   7   6   0 21.4934 4.25326   4
   7   6   0 5.54763 12.6874  11
  -8  -6   0 666.216 37.2243   8
  -8  -6   0 666.789 37.3250   9
  -9  -6   0 50.4107 5.81390   9
  -9  -6   0 44.9779 6.47769   8
   9   6   0 34.2826 5.93215   4
 -10  -6   0 10.7841 4.12220   8
 -11  -6   0 26.0208 3.80431   8
 -13   7   0 3.14301 2.12043   7
  12  -7   0 26.5443 5.71147   4
 -12   7   0 27.0238 4.09735   7
  11  -7   0 268.770 16.9671   4
  11  -7   0 212.655 14.5824  12
  10  -7   0 49.2932 8.50771   4
  10  -7   0 41.7382 6.51057  12
 -10   7   0 39.3239 4.29737   6
 -10   7   0 43.1071 6.47218   7
   9  -7   0 31.5756 17.3064  10
   9  -7   0 69.3988 9.11563  12
   9  -7   0 87.4338 11.9065   4
  -9   7   0 64.3265 8.05983   7
  -9   7   0 78.3443 20.1539   3
  -9   7   0 69.8070 10.7090   6
   8  -7   0 79.7508 11.3991   4
   8  -7   0 73.8101 9.17517  12
  -8   7   0 56.3056 11.6693   3
  -8   7   0 79.6478 7.70787   6
  -8   7   0 68.1953 8.09642   7
   7  -7   0 472.607 27.2715  12
   7  -7   0 453.342 28.4370   4
  -7   7   0 493.221 26.6207   6
  -7   7   0 459.359 32.4859   3
  -7   7   0 460.121 26.5313   7
   6  -7   0 52.8589 7.48342  12
   6  -7   0 67.1788 9.38974   4
  -6   7   0 68.5179 11.5206   3
  -6   7   0 54.7322 6.02595   7
  -6   7   0 56.4583 7.23801   6
   5  -7   0 18.6842 5.84854   4
   5  -7   0 9.74164 4.17366  12
   5  -7   0 11.2731 3.71550   6
   5  -7   0 8.18076 12.3129   5
  -5   7   0 9.39100 9.10681  11
  -5   7   0 13.1656 8.25088   3
  -5   7   0 10.9233 2.85182   7
  -5   7   0 9.76745 3.61556   6
   4  -7   0 2.85667 3.33226  12
   4  -7   0 1.40078 4.52293   4
  -4   7   0 5.53000 9.10873  11
  -4   7   0 3.83939 2.91342   6
   3  -7   0 39.3670 5.61370   4
   3  -7   0 32.6962 4.73513  12
  -3   7   0 31.7673 6.95328   1
  -3   7   0 30.3360 4.32011   6
   2  -7   0 1371.31 75.2679  12
   2  -7   0 1315.96 75.4000   4
  -2   7   0 1451.98 81.2450  11
  -2   7   0 1359.21 75.3799   4
  -2   7   0 1344.32 81.4330   1
  -2   7   0 1426.42 89.3680   1
   1  -7   0 1512.29 77.9442  10
   1  -7   0 1258.10 74.9010   4
  -1   7   0 1374.23 75.1315   4
  -1   7   0 1241.87 84.7164   1
  -1   7   0 1451.97 81.1453  11
   0   7   0 188.019 12.0948   4
   0   7   0 178.658 19.1437  11
   0   7   0 176.975 15.6294   1
  -1  -7   0 19.6458 2.61571   6
  -1  -7   0 19.2802 7.38892   2
   1   7   0 24.5330 10.8694  11
   1   7   0 24.9824 4.47966   4
  -2  -7   0 590.109 36.1491   2
  -2  -7   0 542.150 31.6598   6
   2   7   0 593.915 32.4648   4
   2   7   0 573.626 39.8212  11
  -3  -7   0 190.484 11.4986   6
  -3  -7   0 189.846 16.7569   2
   3   7   0 197.643 12.8344   4
   3   7   0 212.450 22.2588  11
  -4  -7   0 35.1674 3.89625   6
  -4  -7   0 29.9598 8.25241   2
  -4  -7   0 29.8793 4.30141   9
  -4  -7   0 31.7451 4.77671   8
   4   7   0 25.5732 12.8113  11
   4   7   0 32.8697 5.14073   4
  -5  -7   0 222.240 13.2807   6
  -5  -7   0 223.017 19.1827   2
   5   7   0 245.686 15.1790   4
   5   7   0 252.051 26.3536  11
  -6  -7   0 56.4975 6.81192   9
  -6  -7   0 66.5981 6.50750   8
  -6  -7   0 46.9743 10.0569   2
   6   7   0 67.7527 18.2036  11
   6   7   0 63.1366 8.03145   4
  -7  -7   0 81.3737 7.85971   9
  -7  -7   0 78.6767 7.37384   8
   7   7   0 49.6776 14.1373  11
  -8  -7   0 116.232 9.30511   8
   8   7   0 113.790 9.99014   4
  -9  -7   0 355.814 19.7123   8
   9   7   0 317.058 19.8524   4
 -10  -7   0 -0.3980 3.76902   8
 -11  -7   0 13.4429 2.76818   8
 -12   8   0 11.4345 2.69398   7
  11  -8   0 13.9775 6.32384   4
  11  -8   0 12.6549 5.69619  12
 -11   8   0 10.6035 4.04001   7
  10  -8   0 -0.5022 7.45044   4
 -10   8   0 1.60563 5.34328   7
 -10   8   0 -0.6929 3.34612   6
   9  -8   0 68.9382 9.85624  12
   9  -8   0 81.5080 12.4112   4
  -9   8   0 68.0738 8.26854   7
  -9   8   0 74.6780 7.29037   6
   8  -8   0 19.0671 6.26042  12
   8  -8   0 21.3762 8.34638   4
   8  -8   0 14.0575 13.1635  10
  -8   8   0 9.68409 7.16057   7
  -8   8   0 21.9404 5.22364   6
  -8   8   0 23.8040 10.7953   3
   7  -8   0 21.1465 6.16162  12
   7  -8   0 36.2239 8.35976   4
  -7   8   0 27.1956 10.2718   3
  -7   8   0 31.8736 5.42584   6
  -7   8   0 21.8284 4.45655   7
   6  -8   0 27.8510 7.35973   4
   6  -8   0 24.6696 4.26126   6
   6  -8   0 30.6119 5.93320  12
  -6   8   0 30.0235 5.98242   7
  -6   8   0 24.2966 5.08736   6
  -6   8   0 22.8100 10.1907   3
   5  -8   0 115.453 11.7459   4
   5  -8   0 102.107 8.26355   6
  -5   8   0 134.932 16.0138   3
  -5   8   0 117.246 9.86274   6
  -5   8   0 100.264 17.6089  11
   4  -8   0 644.694 36.8610   4
   4  -8   0 624.429 35.4312   6
   4  -8   0 628.250 35.8721  12
  -4   8   0 650.727 43.4593  11
  -4   8   0 644.694 35.5619   6
   3  -8   0 419.030 23.7012   6
   3  -8   0 401.973 29.0145  10
   3  -8   0 438.664 25.0979   4
   3  -8   0 435.932 24.2979  12
  -3   8   0 394.713 24.5308   4
  -3   8   0 444.180 32.4128  11
  -3   8   0 406.177 23.8506   6
   2  -8   0 22.7081 7.24975  10
   2  -8   0 21.5717 4.84899   4
   2  -8   0 28.9519 3.63232   6
   2  -8   0 26.2725 4.37668  12
  -2   8   0 30.0131 5.40010   4
  -2   8   0 30.5083 3.86046   6
  -2   8   0 23.9522 11.4508  11
   1  -8   0 110.628 7.65072   6
   1  -8   0 103.344 9.93773  10
   1  -8   0 110.415 8.36360  12
  -1   8   0 109.099 7.77259   6
  -1   8   0 125.769 17.5439  11
  -1   8   0 116.551 9.66406   4
   0  -8   0 36.5531 4.55611   6
   0  -8   0 49.7034 11.3031   2
   0   8   0 39.8222 12.6306  11
   0   8   0 40.6565 6.00461   4
  -1  -8   0 0.22749 2.60674   6
  -1  -8   0 2.94417 2.85477  12
  -1  -8   0 2.23612 10.6467   2
   1   8   0 0.69103 10.5156  11
  -2  -8   0 10.4117 8.52827   2
  -2  -8   0 11.4028 2.85122   6
   2   8   0 10.4006 4.90028   4
   2   8   0 10.0271 11.9146  11
  -3  -8   0 277.516 22.2645   2
  -3  -8   0 280.105 16.9362   8
  -3  -8   0 288.679 16.5902   6
   3   8   0 297.349 18.4183   4
   3   8   0 301.608 27.9370  11
  -4  -8   0 0.22818 3.25751   8
  -4  -8   0 2.09471 6.46822   2
   4   8   0 1.02786 5.48323   4
   4   8   0 5.43751 13.2483  11
  -5  -8   0 110.732 8.54109   8
  -5  -8   0 100.605 12.6807   2
  -5  -8   0 103.453 7.06960   6
   5   8   0 118.161 10.7278   4
   5   8   0 109.335 25.3916  11
  -6  -8   0 32.9230 4.80542   8
   6   8   0 31.8275 14.9577  11
  -7  -8   0 138.859 9.88535   8
   7   8   0 125.258 11.4150   4
  -8  -8   0 6.17158 4.07538   8
   8   8   0 5.63102 5.05612   4
  -9  -8   0 -0.1110 4.49923   8
 -10  -8   0 8.61769 3.10042   8
 -11  -8   0 54.0232 4.10164   8
  11  -9   0 2.70231 3.19290  12
  11  -9   0 -0.4002 5.24022   4
 -11   9   0 2.81248 2.93850   7
  10  -9   0 139.484 10.4295  12
  10  -9   0 142.317 12.2472   4
 -10   9   0 121.632 7.85033   6
 -10   9   0 103.807 8.74955   7
   9  -9   0 115.856 12.2612   4
   9  -9   0 105.495 10.8514  12
  -9   9   0 79.1964 10.6433   7
  -9   9   0 102.546 8.26153   6
   8  -9   0 -1.2291 7.65489   4
   8  -9   0 0.98269 6.01223  12
  -8   9   0 -0.0023 5.04882   6
  -8   9   0 -1.3025 3.83066   7
   7  -9   0 6.86410 6.11153  12
   7  -9   0 6.61544 8.10737   4
   7  -9   0 -4.1343 11.3296  10
  -7   9   0 -0.3106 5.24801   6
  -7   9   0 0.73356 8.83510   3
   6  -9   0 46.9118 7.05759  12
   6  -9   0 51.2760 6.66130   6
   6  -9   0 30.2093 12.5401  10
   6  -9   0 58.0533 8.99319   4
  -6   9   0 53.0530 8.21849   6
  -6   9   0 33.3906 11.1886   3
   5  -9   0 -5.1886 10.0175  10
   5  -9   0 0.34831 5.45301  12
   5  -9   0 0.73015 3.85379   6
   5  -9   0 2.20489 6.99041   4
  -5   9   0 -0.7517 10.7530  11
  -5   9   0 1.31566 4.88647   6
  -5   9   0 6.51177 12.8963   3
   4  -9   0 21.4683 6.77083   4
   4  -9   0 27.4579 5.78068  12
   4  -9   0 28.1951 10.2554  10
   4  -9   0 25.8224 4.56601   6
  -4   9   0 23.1644 12.9275  11
  -4   9   0 26.3003 5.01309   6
   3  -9   0 312.878 18.5672  12
   3  -9   0 291.246 22.4361  10
   3  -9   0 271.635 19.0082   4
   3  -9   0 326.099 18.2959   6
  -3   9   0 311.971 28.1384  11
  -3   9   0 293.627 18.9065   4
   2  -9   0 33.4693 4.18804   6
   2  -9   0 27.6947 5.25977  12
  -2   9   0 29.3649 13.5984  11
  -2   9   0 32.3928 6.51643   4
  -2   9   0 23.8365 4.50332   6
   1  -9   0 4.72045 4.18034  12
   1  -9   0 3.00250 3.43001   6
  -1   9   0 -0.1520 11.7317  11
  -1   9   0 4.38377 5.90472   4
  -1   9   0 2.63158 3.43906   6
   0  -9   0 376.421 27.6705   2
   0  -9   0 361.315 20.8338   6
   0  -9   0 365.069 21.0982  12
   0   9   0 344.810 20.8284   6
   0   9   0 363.078 32.1217  11
   0   9   0 368.887 22.5658   4
  -1  -9   0 720.359 46.4064   2
  -1  -9   0 702.850 40.4735  12
   1   9   0 789.109 41.9654   4
   1   9   0 717.763 50.6313  11
  -2  -9   0 0.75719 8.39348   2
  -2  -9   0 1.50592 3.22740   6
   2   9   0 6.67597 13.4877  11
   2   9   0 3.44717 6.18965   4
  -3  -9   0 28.5821 8.92169   2
  -3  -9   0 59.0910 5.76314   6
  -3  -9   0 65.2066 6.48756   8
   3   9   0 87.6732 27.6977  11
   3   9   0 57.1108 9.80539   4
  -4  -9   0 259.255 15.3304   8
  -4  -9   0 263.475 14.5689   6
  -4  -9   0 167.348 20.5439   2
   4   9   0 280.136 17.4560   4
   4   9   0 243.939 27.9389  11
  -5  -9   0 183.270 11.7926   8
  -5  -9   0 165.794 10.1589   6
   5   9   0 165.686 25.7221  11
  -6  -9   0 57.3551 7.16103   8
   6   9   0 34.4780 18.0611  11
   6   9   0 58.2204 9.86021   4
  -7  -9   0 76.0098 7.39949   8
   7   9   0 71.2472 9.47918   4
   8   9   0 0.20175 4.16354   4
  -9  -9   0 1.53971 2.95201   8
 -10  -9   0 140.679 8.21916   8
  11 -10   0 0.85365 2.87184  12
  10 -10   0 11.1046 5.64816   4
  10 -10   0 10.2057 5.00187  12
 -10  10   0 10.3480 2.54354   6
   9 -10   0 34.1001 8.97642  12
   9 -10   0 27.0983 6.74596   4
   8 -10   0 34.2605 6.71999  12
   8 -10   0 26.2677 7.68857   4
  -8  10   0 33.5884 5.51041   6
   7 -10   0 12.9275 4.33343   6
   7 -10   0 12.8079 7.47817   4
   7 -10   0 13.6848 6.50425  12
  -7  10   0 13.9976 5.60303   6
   6 -10   0 302.863 22.7425  12
   6 -10   0 313.189 20.4438   4
   6 -10   0 214.671 25.7969  10
   6 -10   0 349.581 17.9805   6
  -6  10   0 265.829 21.7323   6
  -6  10   0 289.306 26.3259   3
   5 -10   0 262.126 24.4948  10
   5 -10   0 355.654 20.7800  12
   5 -10   0 340.508 19.5706   6
  -5  10   0 363.847 19.9898   6
  -5  10   0 315.901 25.9630   3
  -5  10   0 289.574 28.9510  11
   4 -10   0 -2.0836 4.09075   6
   4 -10   0 1.80231 5.83863  12
   4 -10   0 2.22793 5.61902   4
  -4  10   0 3.22409 10.2304   3
  -4  10   0 1.36793 11.4469  11
  -4  10   0 -3.3085 5.29061   6
   3 -10   0 64.2630 8.54969  12
   3 -10   0 57.9756 7.13094   6
  -3  10   0 45.9342 8.10248   4
  -3  10   0 64.7291 8.12475   6
  -3  10   0 68.8657 17.0912  11
   2 -10   0 96.1334 9.94634  12
   2 -10   0 107.337 8.54592   6
  -2  10   0 99.3636 11.1046   4
  -2  10   0 99.4749 9.25696   6
  -2  10   0 99.0808 25.8213  11
   1 -10   0 71.8452 14.5312   2
   1 -10   0 67.1203 7.20924   6
   1 -10   0 76.0606 8.79534  12
  -1  10   0 69.5186 10.4622   4
  -1  10   0 64.0518 7.62092   6
   0 -10   0 14.2034 4.22588   6
   0 -10   0 12.4149 4.51810  12
   0 -10   0 14.4134 10.1720   2
   0  10   0 13.4920 7.32308   4
   0  10   0 13.7639 16.9893  11
  -1 -10   0 433.190 34.3765   2
  -1 -10   0 464.369 25.8679   6
   1  10   0 473.815 28.1138   4
   1  10   0 443.482 38.6389  11
  -2 -10   0 31.2736 9.72073   2
  -2 -10   0 39.3850 5.80294   6
   2  10   0 55.8350 17.7927  11
   2  10   0 31.7352 7.77563   4
  -3 -10   0 144.766 10.5553   8
  -3 -10   0 142.783 9.88851   6
   3  10   0 122.642 23.6274  11
   3  10   0 161.051 16.9885   4
   4  10   0 180.251 34.3412  11
   4  10   0 146.659 14.3449   4
  -5 -10   0 534.606 30.9594   8
   5  10   0 564.179 32.8383   4
  -6 -10   0 121.870 9.34886   8
   6  10   0 125.660 12.0667   4
   7  10   0 4.42657 5.00175   4
  -8 -10   0 12.7656 3.15367   8
  -9 -10   0 12.1921 2.01648   8
  10 -11   0 0.25954 3.46337  12
   9 -11   0 10.5417 4.91775  12
  -9  11   0 8.64777 3.10338   6
   8 -11   0 71.2444 8.41434   4
  -8  11   0 79.2933 11.1884   6
   7 -11   0 48.3043 8.49621  12
   7 -11   0 35.8802 4.96958   6
   7 -11   0 35.8934 6.15203   4
  -7  11   0 40.3568 6.05782   6
   6 -11   0 67.2489 12.6629   4
   6 -11   0 102.705 8.79217   6
   6 -11   0 117.363 10.5925  12
  -6  11   0 114.915 10.0116   6
   5 -11   0 512.274 30.4784  12
   5 -11   0 514.067 29.5970   6
  -5  11   0 530.232 29.8080   6
   4 -11   0 190.154 12.5133   6
   4 -11   0 165.876 19.6599  12
  -4  11   0 191.473 13.3738   6
  -4  11   0 190.576 27.0754   3
  -4  11   0 156.253 37.1451  11
   3 -11   0 1.11911 4.45913   6
   3 -11   0 11.6224 5.96598  12
  -3  11   0 3.28856 5.47382   6
  -3  11   0 5.83129 13.8104  11
   2 -11   0 109.398 16.8915   2
   2 -11   0 142.474 10.1947   6
   2 -11   0 142.666 11.4162  12
  -2  11   0 136.463 10.7722   6
  -2  11   0 120.043 23.6976  11
   1 -11   0 146.002 11.4219  12
   1 -11   0 172.934 10.9286   6
   1 -11   0 146.927 17.9504   2
  -1  11   0 127.167 23.4234  11
  -1  11   0 146.183 11.0522   6
   0 -11   0 0.67014 7.43419   2
   0 -11   0 2.13537 4.21272  12
   0 -11   0 6.39501 4.26715   6
   0  11   0 5.44482 14.0433  11
   0  11   0 4.14752 3.91096   6
  -1 -11   0 11.0621 4.25083   6
   1  11   0 7.35901 13.9105  11
   1  11   0 14.2020 7.73596   4
  -2 -11   0 220.476 13.5364   6
  -2 -11   0 200.598 13.9789   8
   2  11   0 229.675 17.3883   4
   2  11   0 239.782 34.7880  11
  -3 -11   0 197.259 13.1415   8
  -3 -11   0 200.921 12.4335   6
   3  11   0 197.884 16.2933   4
  -4 -11   0 -0.3621 4.21679   8
  -4 -11   0 0.34591 2.80117   6
   4  11   0 5.50047 7.04764   4
  -5 -11   0 32.1342 4.74234   8
   5  11   0 27.0528 7.21450   4
  -6 -11   0 25.3412 6.06953   8
   6  11   0 23.8142 5.95476   4
  -7 -11   0 3.22304 3.13190   8
   7  11   0 4.13623 4.08875   4
  -8 -11   0 11.2124 2.12747   8
   9 -12   0 -1.4957 4.21338  12
  -9  12   0 1.51170 2.28035   6
   8 -12   0 93.0384 8.47643  12
  -8  12   0 95.9715 7.19925   6
   7 -12   0 292.290 19.2766  12
   7 -12   0 315.771 18.1608   6
  -7  12   0 291.617 18.4261   6
   6 -12   0 12.9280 5.77676  12
   6 -12   0 12.6895 4.60421   6
  -6  12   0 7.43108 5.02881   6
   5 -12   0 72.7041 7.67026   6
   5 -12   0 89.7686 9.04037  12
  -5  12   0 79.1899 8.49823   6
   4 -12   0 6.05630 4.63550   6
   4 -12   0 3.57755 5.53204  12
  -4  12   0 7.16775 5.62466   6
   3 -12   0 10.7099 5.35522  12
   3 -12   0 4.38842 4.50692   6
  -3  12   0 5.20930 5.46760   6
   2 -12   0 47.8441 6.84518   6
   2 -12   0 30.1477 5.76238  12
  -2  12   0 36.9682 5.80693   6
   1 -12   0 11.9187 4.61659   6
   1 -12   0 2.15624 4.39415  12
  -1  12   0 7.77681 6.26089   4
  -1  12   0 7.03619 4.72608   6
   0 -12   0 6.00159 4.26809   6
   0  12   0 7.27085 4.17967   6
   0  12   0 3.86414 6.59038   4
  -1 -12   0 102.067 8.25737   6
  -1 -12   0 103.078 8.96973   8
   1  12   0 97.5852 11.6976   4
  -2 -12   0 220.136 13.6737   8
  -2 -12   0 208.435 13.1870   6
   2  12   0 205.839 16.1561   4
  -3 -12   0 213.500 13.4477   8
   3  12   0 199.424 16.3981   4
   4  12   0 23.6192 6.69758   4
  -5 -12   0 7.14258 3.35091   8
   5  12   0 5.38989 5.27520   4
  -6 -12   0 38.2393 4.15008   8
  -7 -12   0 10.9479 2.08694   8
   8 -13   0 3.86977 2.60961  12
  -8  13   0 3.94870 2.12984   6
   7 -13   0 45.6080 5.84742  12
  -7  13   0 44.1803 5.14361   6
   6 -13   0 36.4476 6.26609  12
   6 -13   0 21.9701 4.32120   6
  -6  13   0 27.5038 4.42947   6
   5 -13   0 6.82462 3.86040   6
   5 -13   0 3.32977 4.19615  12
  -5  13   0 3.66095 4.39088   6
   4 -13   0 10.2423 5.61738   6
   4 -13   0 8.21506 8.43471  12
  -4  13   0 12.2560 6.06155   6
   3 -13   0 71.4656 7.04956   6
  -3  13   0 62.2683 9.20425   6
   2 -13   0 112.622 8.49229   6
   2 -13   0 87.0659 8.44141  12
  -2  13   0 115.394 8.81090   6
   1 -13   0 16.2721 4.27348   6
  -1  13   0 15.0322 4.43538   6
   0 -13   0 15.8766 4.08267   6
   0 -13   0 17.9632 4.21477   8
   0  13   0 9.83068 5.13172   4
  -1 -13   0 330.360 18.0977   6
   1  13   0 236.563 17.9855   4
  -2 -13   0 1.21717 2.85860   6
  -2 -13   0 1.31954 3.72492   8
   2  13   0 1.86450 5.45572   4
  -3 -13   0 89.0973 6.02306   6
  -3 -13   0 115.592 7.55340   8
   3  13   0 86.8205 10.5997   4
  -4 -13   0 7.67141 2.91851   8
   4  13   0 5.00062 6.33022   4
  -5 -13   0 0.01865 2.02734   8
   7 -14   0 2.57224 2.17254  12
  -7  14   0 1.63363 1.27619   6
   6 -14   0 7.67888 2.30498  12
  -6  14   0 9.44084 2.33323   6
   5 -14   0 16.4636 3.27596  12
   5 -14   0 12.8981 2.61585   6
  -5  14   0 19.1992 3.46971   6
   4 -14   0 -0.1918 2.64339  12
   4 -14   0 -2.2437 2.87317   6
  -4  14   0 0.00783 3.31119   6
   3 -14   0 4.80210 3.20776   6
  -3  14   0 6.88569 4.22077   6
   2 -14   0 16.8410 3.62525   6
  -2  14   0 14.4349 3.53605   6
   1 -14   0 55.1312 5.47538   6
   1 -14   0 65.6029 5.57369   8
   0 -14   0 5.88705 2.79349   6
   0 -14   0 7.05052 3.23919   8
  -1 -14   0 67.2817 5.57655   8
  -1 -14   0 57.9746 4.96167   6
  -2 -14   0 152.095 8.99769   6
  -2 -14   0 168.117 9.83245   8
  -3 -14   0 3.60070 1.95391   8
   4 -15   0 16.3779 2.23803   6
   3 -15   0 -0.5453 1.48372   6
   3 -15   0 -0.6959 1.70945   8
   2 -15   0 47.9805 3.58419   8
   2 -15   0 45.9657 3.64823   6
   1 -15   0 17.9155 2.62897   6
   1 -15   0 17.1891 2.54286   8
   0 -15   0 10.7788 1.71839   6
   0 -15   0 8.50070 2.02307   8
  -1 -15   1 10.1266 1.61665   6
   0 -15   1 24.3181 3.15519   8
   0 -15   1 23.1796 3.00345   6
   1 -15   1 1.45666 1.90078   6
   1 -15   1 2.97641 1.69841   8
   2 -15   1 36.5516 3.67656   6
   2 -15   1 34.9305 3.46124   8
   3 -15   1 7.86441 1.95788   6
   3 -15   1 7.84845 1.98510   8
  -4  15  -1 5.15126 1.86599   6
   4 -15   1 5.31283 1.49123   6
  -3 -14   1 9.37156 2.17851   8
  -2 -14   1 94.7635 6.38797   8
  -2 -14   1 88.5984 6.06277   6
  -1 -14   1 1.44128 2.78443   6
  -1 -14   1 2.10915 3.04680   8
   0 -14   1 5.22006 3.26521   6
   0 -14   1 4.93111 3.27139   8
  -1  14  -1 190.109 12.0168   6
   1 -14   1 198.008 12.0330   6
   1 -14   1 201.686 11.8815   8
  -2  14  -1 130.886 8.97537   6
   2 -14   1 136.451 9.02258   6
  -3  14  -1 10.1611 3.95867   6
   3 -14   1 8.44113 3.76750   6
   3 -14   1 8.78611 3.18178  12
  -4  14  -1 -0.2660 3.12295   6
   4 -14   1 1.46022 3.15182  12
   4 -14   1 0.59427 3.05994   6
  -5  14  -1 -0.0136 2.92214   6
   5 -14   1 0.84638 2.50519   6
   5 -14   1 2.21788 3.78755  12
  -6  14  -1 26.5288 3.61664   6
   6 -14   1 33.1121 3.76387  12
  -7  14  -1 -0.8957 1.46435   6
   7 -14   1 -0.6745 1.68761  12
  -5 -13   1 17.8237 2.84942   8
   4  13  -1 118.357 11.4524   4
  -4 -13   1 144.130 8.80958   8
   3  13  -1 252.013 16.9031   4
  -3 -13   1 239.638 14.4874   6
  -3 -13   1 271.311 15.1779   8
   2  13  -1 10.6299 5.98628   4
  -2 -13   1 17.7593 6.39548   8
   1  13  -1 23.5299 6.35540   4
  -1 -13   1 22.9330 4.66120   8
  -1 -13   1 14.3517 3.98166   6
   0  13  -1 26.8298 4.44788   6
   0  13  -1 16.5577 5.68018   4
   0 -13   1 26.3989 4.51656   6
  -1  13  -1 101.313 10.1141   6
   1 -13   1 141.408 9.01698   6
   1 -13   1 104.627 9.17340  12
   2 -13   1 25.3781 4.67421   6
   2 -13   1 17.1595 8.13532  12
  -3  13  -1 4.66349 6.45036   6
   3 -13   1 7.82763 5.84757  12
   3 -13   1 7.37364 4.34242   6
  -4  13  -1 8.78267 7.53752   6
   4 -13   1 9.97522 6.50397   6
  -5  13  -1 9.21203 4.58644   6
   5 -13   1 9.90745 5.92274  12
   5 -13   1 12.6628 4.12250   6
  -6  13  -1 148.533 9.92996   6
   6 -13   1 136.422 9.40133   6
   6 -13   1 141.855 10.2366  12
  -7  13  -1 116.588 7.71799   6
   7 -13   1 117.958 8.64496  12
  -8  13  -1 1.34520 1.78108   6
   8 -13   1 -0.0429 2.32214  12
  -7 -12   1 0.45472 1.78863   8
   6  12  -1 51.8591 8.04233   4
  -6 -12   1 53.3413 4.85067   8
   5  12  -1 25.2591 6.29171   4
  -5 -12   1 39.8634 5.44386   8
   4  12  -1 12.3568 8.74297   4
  -4 -12   1 10.3370 3.80862   8
   3  12  -1 77.0230 11.5011   4
  -3 -12   1 82.4210 7.00548   6
  -3 -12   1 89.9161 8.05108   8
   2  12  -1 3.53955 7.35321   4
  -2 -12   1 6.86339 3.93242   6
  -2 -12   1 8.22532 4.35400   8
   1  12  -1 2.44974 7.35031   4
  -1 -12   1 4.75371 4.15436   6
   0  12  -1 8.39436 6.75881   4
   0  12  -1 10.2120 14.9923  11
   0  12  -1 13.2902 4.61941   6
   0 -12   1 10.2532 3.94078  12
   0 -12   1 8.63352 4.44976   6
  -1  12  -1 6.59284 6.16410   4
  -1  12  -1 2.24094 16.0602  11
  -1  12  -1 6.60862 4.89983   6
   1 -12   1 13.8497 5.33463  12
   1 -12   1 11.5957 4.60693   6
  -2  12  -1 -0.6177 5.10721   6
   2 -12   1 0.20745 5.26408  12
   2 -12   1 2.02005 4.48552   6
  -3  12  -1 -1.2264 5.44331   6
   3 -12   1 -0.6604 4.46316   6
   3 -12   1 -0.9910 5.84597  12
  -4  12  -1 273.235 17.1261   6
   4 -12   1 263.635 16.4482   6
   4 -12   1 269.951 17.1294  12
  -5  12  -1 36.2050 5.88209   6
   5 -12   1 29.7244 5.28047   6
   5 -12   1 47.2381 8.08017  12
  -6  12  -1 71.8142 7.47104   6
   6 -12   1 63.7812 8.30720  12
   6 -12   1 47.9322 6.55982   6
  -7  12  -1 25.1706 5.47080   6
   7 -12   1 37.1389 7.12489  12
  -8  12  -1 -0.4142 2.93538   6
   8 -12   1 0.94174 4.49953  12
  -9  12  -1 5.83911 1.45475   6
   9 -12   1 6.54394 3.08640  12
  -8 -11   1 -1.7143 2.51496   8
   7  11  -1 4.44074 4.81507   4
  -7 -11   1 3.62242 3.26968   8
   6  11  -1 86.6038 11.7622   4
   5  11  -1 244.654 17.3965   4
  -5 -11   1 228.747 14.4511   8
   4  11  -1 159.273 14.3401   4
  -4 -11   1 161.017 11.1607   8
  -4 -11   1 155.990 10.2191   6
   3  11  -1 -1.1317 7.65200   4
   3  11  -1 4.90900 15.4147  11
  -3 -11   1 4.27587 4.20612   8
  -3 -11   1 -0.6750 3.69566   6
   2  11  -1 366.355 22.6009   4
   2  11  -1 283.374 31.7177  11
  -2 -11   1 335.695 19.4493   6
  -2 -11   1 327.393 19.6132   8
   1  11  -1 24.5487 12.3372   4
   1  11  -1 35.1394 15.5573  11
  -1 -11   1 26.6710 4.69540   6
   0  11  -1 60.9658 7.20258   6
   0  11  -1 50.8811 16.0354  11
   0 -11   1 63.5569 7.01666   6
   0 -11   1 55.6792 7.74346  12
   0 -11   1 64.9728 18.3625   2
  -1  11  -1 -2.2451 12.6567  11
  -1  11  -1 5.84951 4.60550   6
   1 -11   1 1.42384 5.22889  12
   1 -11   1 1.09672 7.05763   2
   1 -11   1 4.73795 4.44776   6
  -2  11  -1 20.5432 5.55490   6
  -2  11  -1 23.6602 14.3312  11
   2 -11   1 20.4221 9.79006   2
   2 -11   1 21.6296 5.83019  12
   2 -11   1 26.0417 4.78548   6
  -3  11  -1 94.8359 19.7850  11
  -3  11  -1 103.124 9.82530   6
   3 -11   1 108.685 10.2352  12
   3 -11   1 100.478 8.84408   6
  -4  11  -1 94.9630 17.1651   3
  -4  11  -1 157.162 12.8511   6
  -4  11  -1 95.9246 22.1691  11
   4 -11   1 165.374 11.3317   6
  -5  11  -1 163.904 12.1744   6
  -5  11  -1 137.869 25.8451   3
   5 -11   1 159.212 12.5768  12
   5 -11   1 150.357 10.8951   6
   5 -11   1 106.078 12.9577   4
  -6  11  -1 13.4363 5.59267   6
   6 -11   1 13.4403 4.67543   6
   6 -11   1 12.4036 9.02997   4
   6 -11   1 12.6972 6.39233  12
  -7  11  -1 2.83962 4.87552   6
   7 -11   1 1.03764 5.87839   4
   7 -11   1 -1.2285 5.73790  12
  -8  11  -1 122.061 10.5332   6
   8 -11   1 124.246 14.1392   4
   8 -11   1 123.476 12.1352  12
  -9  11  -1 34.5563 4.06922   6
   9 -11   1 37.0096 6.07632  12
  10 -11   1 19.2361 3.14221  12
  -9 -10   1 1.15324 2.98702   8
   8  10  -1 104.824 9.32778   4
  -8 -10   1 115.540 7.97772   8
  -7 -10   1 17.2944 4.33168   8
   6  10  -1 14.2518 6.68513   4
  -6 -10   1 9.22713 4.07666   8
   5  10  -1 11.0848 15.6201  11
   5  10  -1 17.8368 7.39017   4
  -5 -10   1 9.74903 2.87556   6
  -5 -10   1 10.9247 4.20310   8
   4  10  -1 29.9509 16.3437  11
  -4 -10   1 56.9298 6.68671   8
  -4 -10   1 51.6187 5.96449   6
   3  10  -1 82.4232 19.5170  11
   3  10  -1 78.4453 11.3510   4
  -3 -10   1 76.3696 7.22669   8
  -3 -10   1 71.0659 6.78548   6
   2  10  -1 377.414 23.0120   4
   2  10  -1 324.324 32.6976  11
  -2 -10   1 375.944 31.3914   2
  -2 -10   1 342.704 20.5823   6
   1  10  -1 92.5857 11.3124   4
  -1 -10   1 90.2479 7.45693   6
  -1 -10   1 80.5377 7.53340  12
  -1 -10   1 77.3824 12.4188   2
   0  10  -1 1.71610 12.8003  11
   0  10  -1 4.59172 6.45658   4
   0  10  -1 5.59439 4.53203   6
   0 -10   1 7.53059 4.50020  12
   0 -10   1 10.2026 3.82135   6
   0 -10   1 2.84323 7.87292   2
  -1  10  -1 31.1377 5.00095   6
  -1  10  -1 35.8807 15.1298  11
  -1  10  -1 34.4637 7.54990   4
   1 -10   1 29.0434 10.1128   2
   1 -10   1 31.4579 4.62104   6
   1 -10   1 32.9296 5.52032  12
  -2  10  -1 460.882 28.4752   4
  -2  10  -1 487.817 27.4297   6
  -2  10  -1 448.860 37.9553  11
   2 -10   1 497.083 27.1628   6
   2 -10   1 484.569 27.8716  12
  -3  10  -1 224.759 14.1178   6
  -3  10  -1 196.347 35.9436  11
   3 -10   1 217.558 13.5892   6
   3 -10   1 174.474 18.4805   4
   3 -10   1 219.135 14.9336  12
  -4  10  -1 286.840 17.7232   6
  -4  10  -1 263.366 26.5498  11
  -4  10  -1 312.329 24.5784   3
   4 -10   1 256.183 28.0108  10
   4 -10   1 283.133 17.2127   6
   4 -10   1 284.113 19.2682   4
   4 -10   1 293.841 18.4536  12
  -5  10  -1 241.732 14.7755   6
  -5  10  -1 217.614 21.5816   3
   5 -10   1 210.604 13.8922   6
   5 -10   1 216.411 15.4731  12
   5 -10   1 182.589 19.7015  10
  -6  10  -1 44.1719 14.4258   3
  -6  10  -1 32.3793 9.41737   6
   6 -10   1 32.4107 10.1645  12
   6 -10   1 35.9688 8.42096   4
   6 -10   1 29.4457 4.96025   6
   6 -10   1 22.3023 12.3981  10
  -7  10  -1 7.67622 5.40682   6
   7 -10   1 8.28604 6.14417  12
   7 -10   1 7.51854 7.42544   4
  -8  10  -1 18.9961 5.12160   7
  -8  10  -1 27.7236 4.94072   6
   8 -10   1 28.4183 6.36196  12
   8 -10   1 15.0299 8.99562   4
  -9  10  -1 67.4884 7.51846   6
   9 -10   1 55.8789 9.71703   4
   9 -10   1 77.1010 8.75335  12
  10 -10   1 17.1056 4.53525  12
 -10  -9   1 1.76071 2.02769   8
   9   9  -1 27.0719 6.29939   4
  -9  -9   1 36.3830 4.98118   8
   8   9  -1 171.733 15.4039   4
  -8  -9   1 175.306 11.5930   8
   7   9  -1 151.429 12.3511   4
  -7  -9   1 142.371 10.2348   8
   6   9  -1 0.18001 13.7554  11
   6   9  -1 0.27760 6.05814   4
   5   9  -1 54.1146 8.82944   4
   5   9  -1 43.3536 16.3675  11
  -5  -9   1 50.6915 6.56898   8
  -5  -9   1 47.6466 5.05162   6
   4   9  -1 4.84703 14.5484  11
   4   9  -1 7.05791 6.39990   4
  -4  -9   1 7.61939 3.31398   6
  -4  -9   1 11.0414 3.80868   8
   3   9  -1 9.78688 14.2137  11
   3   9  -1 11.5048 6.12429   4
  -3  -9   1 12.1576 3.53865   8
  -3  -9   1 -1.1378 5.62029   2
  -3  -9   1 11.7340 3.35251   6
   2   9  -1 99.1080 19.8055  11
   2   9  -1 104.478 10.5311   4
  -2  -9   1 92.2927 12.7005   2
   1   9  -1 64.7973 16.1026  11
   1   9  -1 61.2221 8.96151   4
  -1  -9   1 56.3897 5.65618   6
  -1  -9   1 49.1775 6.14032  12
  -1  -9   1 53.1184 10.9211   2
   0   9  -1 169.467 21.4585  11
   0   9  -1 164.982 12.5001   4
   0   9  -1 152.408 10.2337   6
   0  -9   1 142.212 16.0502   2
   0  -9   1 152.264 10.6850  12
   0  -9   1 156.119 10.0923   6
  -1   9  -1 49.4600 14.3657  11
  -1   9  -1 45.7446 6.08128   6
  -1   9  -1 51.9468 8.58263   4
   1  -9   1 51.1938 5.73231   6
   1  -9   1 60.1929 7.14718  12
  -2   9  -1 280.693 26.8254  11
  -2   9  -1 277.460 16.4319   6
  -2   9  -1 268.711 17.7364   4
   2  -9   1 268.166 19.5770  10
   2  -9   1 280.764 16.7878  12
   2  -9   1 253.458 17.0300   4
   2  -9   1 273.546 16.0641   6
  -3   9  -1 343.629 29.5941  11
  -3   9  -1 294.820 22.0021   4
   3  -9   1 346.506 22.2883  12
   3  -9   1 346.202 21.1897   4
   3  -9   1 336.615 19.4162   6
  -4   9  -1 6.37885 4.54205   6
  -4   9  -1 2.69840 10.4187  11
   4  -9   1 3.36898 5.20732  12
   4  -9   1 3.04922 6.61014   4
  -5   9  -1 9.00828 9.68423  11
  -5   9  -1 14.2916 5.16135   6
  -5   9  -1 20.0249 17.0344   3
   5  -9   1 16.7888 7.40659   4
   5  -9   1 10.0857 5.65651  12
   5  -9   1 16.3324 4.29632   6
  -6   9  -1 9.41898 5.46356   6
  -6   9  -1 10.6905 3.81599   7
  -6   9  -1 37.0845 10.7693   3
   6  -9   1 14.2930 4.27995   6
   6  -9   1 20.8095 6.14699  12
   6  -9   1 22.0184 7.79311   4
  -7   9  -1 7.96296 6.55803   6
  -7   9  -1 8.83472 10.7403   3
  -7   9  -1 5.21687 6.98795   7
   7  -9   1 4.54055 7.81297   4
   7  -9   1 1.34078 10.7962  10
   7  -9   1 6.34648 8.91191  12
  -8   9  -1 8.99493 4.89123   6
  -8   9  -1 6.70299 4.23936   7
   8  -9   1 5.11572 8.00085   4
   8  -9   1 10.1821 6.34178  12
  -9   9  -1 6.02404 3.84278   6
   9  -9   1 2.28623 5.84476  12
   9  -9   1 10.6425 7.49762   4
 -10   9  -1 16.2058 4.00527   7
  10  -9   1 16.1116 6.37781   4
  10  -9   1 16.5122 5.01967  12
 -11   9  -1 6.43132 2.73146   7
  11  -9   1 8.14553 4.36604  12
 -11  -8   1 17.2391 2.20565   8
 -10  -8   1 60.1499 5.41820   8
   9   8  -1 85.6961 8.05423   4
  -9  -8   1 80.4264 7.18406   8
   8   8  -1 71.6349 8.60608   4
  -8  -8   1 77.3600 7.64008   8
   7   8  -1 58.7794 8.74251   4
   7   8  -1 27.8220 14.2467  11
  -7  -8   1 56.6652 6.75972   8
   6   8  -1 55.8136 9.00477   4
   6   8  -1 55.3412 17.0718  11
  -6  -8   1 56.9180 6.22647   8
   5   8  -1 2.20321 5.32672   4
   5   8  -1 -0.7345 13.1319  11
  -5  -8   1 2.96561 3.00165   6
  -5  -8   1 4.99341 3.47017   8
  -5  -8   1 2.84488 7.99972   2
   4   8  -1 31.3956 5.95551   4
   4   8  -1 30.3004 14.3830  11
  -4  -8   1 27.1937 3.87354   8
  -4  -8   1 26.6741 7.36040   2
  -4  -8   1 28.5474 3.56395   6
   3   8  -1 118.836 19.7609  11
   3   8  -1 113.366 9.65529   4
  -3  -8   1 81.2213 13.7704   2
  -3  -8   1 102.396 6.95764   6
   2   8  -1 113.951 18.6809  11
  -2  -8   1 105.709 7.27865   6
  -2  -8   1 111.260 12.1712   2
   1   8  -1 197.323 21.3679  11
   1   8  -1 212.328 13.4833   4
  -1  -8   1 187.800 11.6060   6
  -1  -8   1 182.323 11.9637  12
  -1  -8   1 205.133 16.8078   2
   0   8  -1 1305.73 70.2896   4
   0   8  -1 1323.07 77.2918  11
   0  -8   1 1204.09 69.4015   6
  -1   8  -1 3042.93 159.024  11
  -1   8  -1 2885.21 152.110   4
  -1   8  -1 2720.22 151.481   6
   1  -8   1 2669.03 151.342   6
   1  -8   1 2615.58 151.875   4
   1  -8   1 2789.09 151.580  12
   1  -8   1 2867.56 153.471  10
  -2   8  -1 18.5071 10.2792  11
  -2   8  -1 13.6038 4.88945   4
  -2   8  -1 14.2902 3.35161   6
   2  -8   1 8.58578 3.64923  12
   2  -8   1 16.3932 4.78541   4
   2  -8   1 16.5474 3.14572   6
  -3   8  -1 24.6223 10.8258  11
  -3   8  -1 16.9642 3.45341   6
  -3   8  -1 16.9388 4.30886   4
   3  -8   1 14.6510 4.05203  12
   3  -8   1 18.5104 5.51865   4
   3  -8   1 14.5663 3.31734   6
  -4   8  -1 161.871 19.1776  11
  -4   8  -1 170.380 10.7648   6
   4  -8   1 157.246 12.7536   4
   4  -8   1 155.285 10.3245   6
   4  -8   1 154.701 11.3361  12
  -5   8  -1 0.46568 2.93330   7
  -5   8  -1 -2.5929 8.64745   3
  -5   8  -1 3.70225 8.94737  11
  -5   8  -1 1.41275 4.23286   6
   5  -8   1 1.64711 3.34905   6
   5  -8   1 2.71730 6.17316   4
  -6   8  -1 186.197 18.7446   3
  -6   8  -1 191.162 12.4961   7
  -6   8  -1 195.406 12.9278   6
   6  -8   1 211.078 14.1037  12
   6  -8   1 206.344 15.6589   4
  -7   8  -1 25.6027 4.85189   7
  -7   8  -1 25.6119 10.3832   3
  -7   8  -1 31.8916 5.44690   6
   7  -8   1 30.8301 7.76723   4
   7  -8   1 29.9232 6.32778  12
  -8   8  -1 28.9664 14.8035   3
  -8   8  -1 18.9529 7.35393   7
   8  -8   1 35.2086 8.55197   4
  -9   8  -1 28.6709 5.41577   7
  -9   8  -1 34.6424 4.71390   6
   9  -8   1 37.2251 6.36446  12
   9  -8   1 39.3749 8.68834   4
  10  -8   1 215.945 17.2746   4
  10  -8   1 191.561 13.6444  12
 -11   8  -1 150.932 10.6578   7
  11  -8   1 174.161 14.0101   4
  11  -8   1 168.043 10.6485  12
 -12   8  -1 2.04694 2.25607   7
 -11  -7   1 15.7854 3.07973   8
   9   7  -1 236.968 15.3113   4
  -9  -7   1 251.092 15.1878   8
  -9  -7   1 248.044 15.5098   9
   8   7  -1 40.2779 5.73520   4
  -8  -7   1 35.1556 5.40050   8
   7   7  -1 0.05233 12.3504  11
   7   7  -1 2.16475 4.71769   4
  -7  -7   1 2.86827 3.92124   9
  -7  -7   1 3.89607 3.51166   8
   6   7  -1 176.301 23.9292  11
   6   7  -1 166.119 11.4593   4
  -6  -7   1 100.787 12.3425   2
  -6  -7   1 161.301 9.99085   8
  -6  -7   1 167.922 10.2173   9
   5   7  -1 1219.36 73.7579  11
   5   7  -1 1219.04 64.1539   4
  -5  -7   1 1178.32 63.6206   8
  -5  -7   1 1098.69 63.3768   9
  -5  -7   1 1113.21 63.2163   6
   4   7  -1 0.02505 3.80681   4
   4   7  -1 0.57203 10.8148  11
  -4  -7   1 -0.5738 2.28317   9
  -4  -7   1 -0.6228 2.44057   8
  -4  -7   1 1.61935 4.99688   2
  -4  -7   1 1.59111 2.08307   6
   3   7  -1 305.511 18.1360   4
   3   7  -1 323.788 26.2460  11
  -3  -7   1 296.586 20.9411   2
  -3  -7   1 297.670 17.5093   6
   2   7  -1 121.342 16.9239  11
   2   7  -1 121.059 8.77865   4
  -2  -7   1 119.275 11.5383   2
  -2  -7   1 109.890 7.21239   6
   1   7  -1 244.076 14.8021   4
   1   7  -1 220.113 18.7395   1
   1   7  -1 239.705 21.5878  11
  -1  -7   1 252.692 17.8942   2
   0   7  -1 866.785 52.3238   1
   0   7  -1 828.005 46.9199   4
   0   7  -1 864.576 52.6492  11
   0  -7   1 837.514 47.4253  10
  -1   7  -1 1959.64 113.000   1
  -1   7  -1 1988.99 113.909   1
  -1   7  -1 2053.98 113.620  11
  -1   7  -1 1982.23 108.118   4
   1  -7   1 1943.35 108.100   4
  -2   7  -1 1812.87 104.850   1
  -2   7  -1 1951.20 105.130  11
  -2   7  -1 1858.76 105.665   1
  -2   7  -1 1809.19 99.5586   4
   2  -7   1 1735.98 103.602   5
   2  -7   1 1792.61 99.6818   4
  -3   7  -1 7.01810 2.69409   6
  -3   7  -1 4.18350 8.12041  11
  -3   7  -1 6.15591 3.17791   4
   3  -7   1 7.98829 3.05941  12
   3  -7   1 3.82763 6.46153   5
   3  -7   1 9.55264 4.24831   4
  -4   7  -1 83.3616 13.6406  11
  -4   7  -1 87.3679 6.57554   6
   4  -7   1 51.8994 10.5616   5
   4  -7   1 93.4175 8.77647   4
   4  -7   1 87.3135 7.33560  12
  -5   7  -1 362.431 20.5437   7
  -5   7  -1 378.521 25.5559   3
  -5   7  -1 348.455 27.9806  11
  -5   7  -1 360.341 20.8369   6
   5  -7   1 375.781 21.3338  12
   5  -7   1 379.067 22.2222   4
   5  -7   1 333.416 26.9354   5
  -6   7  -1 95.3406 14.5004   3
  -6   7  -1 89.6996 7.40996   7
   6  -7   1 77.2305 8.49050  12
   6  -7   1 107.221 10.3726   4
  -7   7  -1 258.211 22.2362   3
  -7   7  -1 256.193 15.8249   7
  -7   7  -1 271.654 15.8322   6
   7  -7   1 246.010 16.5083  12
   7  -7   1 270.236 18.2056   4
  -8   7  -1 146.789 11.2220   7
  -8   7  -1 168.971 10.5034   6
  -8   7  -1 122.728 16.9312   3
   8  -7   1 152.797 12.0524  12
  -9   7  -1 7.06333 10.7781   3
  -9   7  -1 3.15559 3.70797   6
  -9   7  -1 10.2641 5.40046   7
   9  -7   1 1.77376 7.21289   4
   9  -7   1 2.19300 5.45256  12
 -10   7  -1 16.5864 5.59010   7
  10  -7   1 17.9566 7.30259   4
 -11   7  -1 78.2822 8.02329   7
  11  -7   1 71.2116 10.3234   4
 -12   7  -1 5.57472 3.42783   7
 -11  -6   1 6.87222 3.58891   8
 -10  -6   1 42.3772 5.61706   9
 -10  -6   1 46.8293 6.55805   8
   9   6  -1 46.2201 6.40160   4
  -9  -6   1 54.8047 6.75874   8
  -9  -6   1 54.2414 5.95132   9
   8   6  -1 104.913 8.93394   4
   8   6  -1 80.9575 19.3580  11
  -8  -6   1 106.842 9.10255   9
  -8  -6   1 111.399 8.32363   8
   7   6  -1 -0.5858 3.47129   4
   7   6  -1 3.08095 12.5076  11
  -7  -6   1 0.86214 3.80594   9
  -7  -6   1 -0.6806 3.03872   8
  -7  -6   1 -1.7239 4.29668   2
   6   6  -1 183.971 21.8120  11
  -6  -6   1 184.313 14.9804   2
  -6  -6   1 185.963 11.3545   9
  -6  -6   1 180.201 11.2425   8
   5   6  -1 881.746 50.6937   4
   5   6  -1 983.940 59.3211  11
  -5  -6   1 919.669 50.3603   9
  -5  -6   1 899.304 53.6359   2
  -5  -6   1 934.904 50.4919   8
   4   6  -1 839.057 52.2014  11
   4   6  -1 793.282 44.9375   4
  -4  -6   1 820.224 47.5383   2
   3   6  -1 136.113 15.6607  11
   3   6  -1 132.221 11.1581   1
   3   6  -1 131.526 8.64876   4
  -3  -6   1 131.487 11.2288   2
   2   6  -1 81.1060 8.51376   1
   2   6  -1 99.8399 13.1222  11
   2   6  -1 89.1954 6.63337   4
  -2  -6   1 90.8184 9.03603   2
   1   6  -1 823.700 49.3813  11
   1   6  -1 789.920 47.5596   1
   1   6  -1 779.356 44.3934   4
   1   6  -1 839.031 48.5211   1
   0   6  -1 142.659 9.68042   4
   0   6  -1 163.760 15.1746  11
   0   6  -1 153.359 12.7335   1
   0   6  -1 152.957 12.2295   1
  -1   6  -1 447.083 27.6739   4
  -1   6  -1 482.679 31.8106  11
  -1   6  -1 507.097 31.4082   1
  -1   6  -1 495.112 31.0018   1
   1  -6   1 473.531 27.4123   4
   1  -6   1 534.904 31.3759   5
  -2   6  -1 46.7812 9.12631  11
  -2   6  -1 32.8806 4.68950   4
  -2   6  -1 28.9934 5.39259   1
  -2   6  -1 38.3608 6.84328   1
   2  -6   1 32.9289 5.24963   4
   2  -6   1 41.3681 7.92468   5
  -3   6  -1 621.245 41.5517   1
  -3   6  -1 738.584 42.4098  11
  -3   6  -1 660.316 41.9865   1
   3  -6   1 680.535 42.1833   5
   3  -6   1 675.569 37.7692   4
  -4   6  -1 65.2492 5.33887   6
  -4   6  -1 33.9373 9.64882   1
  -4   6  -1 74.0053 11.4812  11
   4  -6   1 74.0793 6.99542   4
   4  -6   1 73.8915 10.7445   5
  -5   6  -1 47.0743 4.82765   6
  -5   6  -1 41.2976 4.71273   7
   5  -6   1 46.5380 5.41263  12
   5  -6   1 45.9651 7.01924   4
   5  -6   1 35.6810 8.30190   5
  -6   6  -1 36.7309 5.30294   7
  -6   6  -1 42.4206 5.25120   6
  -6   6  -1 32.6988 8.64421   3
   6  -6   1 37.1024 5.76400   4
   6  -6   1 15.5430 8.12808   5
   6  -6   1 41.8587 6.20472  12
  -7   6  -1 18.8875 4.44595   6
  -7   6  -1 24.7119 5.10797   7
  -7   6  -1 22.1816 9.27284   3
   7  -6   1 18.7450 4.74264  12
   7  -6   1 15.1651 5.74140   4
  -8   6  -1 44.2492 5.96434   7
  -8   6  -1 61.8672 15.0876   3
  -8   6  -1 45.9515 6.06644   6
   8  -6   1 57.8074 10.2410   4
   8  -6   1 43.1418 6.12204  12
  -9   6  -1 276.479 17.3844   7
  -9   6  -1 284.182 16.0556   6
  -9   6  -1 246.935 22.1055   3
   9  -6   1 278.336 18.9827   4
 -10   6  -1 1.94549 5.54914   7
  10  -6   1 -1.2560 6.67058   4
  10  -6   1 1.15568 4.56978  12
 -11   6  -1 32.2154 6.06626   7
  11  -6   1 27.7504 6.59298   4
 -12   6  -1 19.3232 4.65109   7
  12  -6   1 21.6914 5.46326   4
 -13   6  -1 24.9348 3.27521   7
 -11  -5   1 77.8528 8.34801   9
 -11  -5   1 77.6488 7.05899   8
 -10  -5   1 98.2729 9.59628   9
 -10  -5   1 92.9512 8.08082   8
  -9  -5   1 109.963 8.67723   8
  -9  -5   1 108.965 9.58666   9
   8   5  -1 5.32955 2.84889   4
   8   5  -1 4.74690 11.0765  11
  -8  -5   1 12.7040 4.32032   9
  -8  -5   1 9.37044 3.50404   8
  -8  -5   1 5.87484 5.21970   2
   7   5  -1 967.217 62.0946  11
   7   5  -1 949.448 53.2614   4
  -7  -5   1 1002.18 53.3414   8
   6   5  -1 64.8353 5.27660   4
   6   5  -1 71.1011 16.4131  11
  -6  -5   1 67.4658 5.09371   8
  -6  -5   1 59.3442 5.55277   9
  -6  -5   1 62.2391 9.09732   2
   5   5  -1 1023.08 57.1520   4
   5   5  -1 1032.04 65.6517  11
  -5  -5   1 1126.11 60.1616   2
  -5  -5   1 1013.06 57.0309   9
   4   5  -1 74.0417 13.0608  11
   4   5  -1 81.4547 6.95447   1
   4   5  -1 71.3867 9.26157   5
  -4  -5   1 78.5761 7.99366   2
   3   5  -1 41.8236 9.10209  11
   3   5  -1 32.8082 3.79527   4
   3   5  -1 45.2544 4.70024   1
   3   5  -1 37.9035 4.93320   1
   3   5  -1 43.1344 6.76115   5
  -3  -5   1 43.8306 6.09977   2
   2   5  -1 167.218 10.6419   4
   2   5  -1 184.035 12.6532   1
   2   5  -1 194.329 15.6604  11
   2   5  -1 191.327 13.1885   1
   2   5  -1 196.347 14.4040   5
  -2  -5   1 166.409 12.3851   2
   1   5  -1 157.170 13.6826  11
   1   5  -1 142.831 9.05371   4
   1   5  -1 150.578 11.2369   1
   1   5  -1 158.946 11.6516   1
   1   5  -1 146.749 11.7396   5
   0   5  -1 23.4402 2.96588   4
   0   5  -1 28.0004 6.70436  11
   0   5  -1 29.3244 6.65056   5
   0   5  -1 27.4449 4.80261   1
   0   5  -1 25.1239 4.53986   1
  -1   5  -1 1.29787 3.45008   5
  -1   5  -1 1.48197 2.72526   1
  -1   5  -1 0.09194 2.17442   4
  -1   5  -1 0.58610 4.79050  11
  -1   5  -1 1.51935 2.26844   1
   1  -5   1 3.83351 2.24648   4
   1  -5   1 3.28208 4.34667   5
  -2   5  -1 202.447 15.0194   1
  -2   5  -1 188.467 11.8558   4
  -2   5  -1 195.450 15.5314  11
  -2   5  -1 202.575 14.6071   1
   2  -5   1 202.528 12.1089   4
   2  -5   1 223.175 15.2416   5
  -3   5  -1 2382.61 133.092   1
  -3   5  -1 2424.22 132.598  11
  -3   5  -1 2297.03 132.749   1
   3  -5   1 2351.65 129.388   4
   3  -5   1 2471.50 132.159   5
  -4   5  -1 8.26286 5.84605  11
  -4   5  -1 8.14958 3.07266   1
  -4   5  -1 12.7761 5.35634   3
   4  -5   1 11.9926 3.15734   4
   4  -5   1 10.6567 5.49995   5
  -5   5  -1 52.9383 9.44545   3
   5  -5   1 48.7080 5.89930   4
   5  -5   1 36.8954 7.33048   5
  -6   5  -1 496.939 28.4428   6
  -6   5  -1 501.939 28.5520   7
  -6   5  -1 564.842 34.7942   3
   6  -5   1 524.257 29.3073   4
   6  -5   1 489.725 33.1483   5
  -7   5  -1 333.298 18.7072   6
  -7   5  -1 317.039 23.8029   3
  -7   5  -1 340.219 19.1023   7
   7  -5   1 296.053 24.1912   5
   7  -5   1 332.453 20.0690   4
   7  -5   1 335.941 19.3939  12
  -8   5  -1 52.7791 11.0355   3
  -8   5  -1 43.0959 5.77846   7
  -8   5  -1 46.1696 5.27034   6
   8  -5   1 37.4097 7.10215  12
   8  -5   1 57.7638 9.02582   4
  -9   5  -1 14.9175 2.53791   6
  -9   5  -1 16.9200 5.67989   7
  -9   5  -1 11.4527 8.27822   3
 -10   5  -1 29.1459 6.33966   7
  10  -5   1 36.6027 7.10128   4
 -11   5  -1 3.05550 5.80761   7
  11  -5   1 -0.3975 7.79118   4
 -12   5  -1 42.3027 5.64209   7
  12  -5   1 45.2568 7.91717   4
 -13   5  -1 38.4618 5.11632   7
 -12  -4   1 0.56363 5.61585   9
 -12  -4   1 0.45774 3.40568   8
 -11  -4   1 57.1489 6.94573   8
 -11  -4   1 53.1789 6.33263   9
 -10  -4   1 107.618 8.92076   7
 -10  -4   1 109.814 10.1742   9
 -10  -4   1 109.957 8.68749   8
   9   4  -1 121.992 19.0307  11
  -9  -4   1 138.973 10.5668   7
  -9  -4   1 157.128 10.1387   8
  -9  -4   1 158.153 11.0092   9
   8   4  -1 27.8224 11.9314  11
  -8  -4   1 40.7664 5.10691   8
  -8  -4   1 40.0665 5.03000   9
  -8  -4   1 38.5730 4.46914   7
  -8  -4   1 18.1018 6.88196   2
   7   4  -1 1235.01 74.5543   5
   7   4  -1 1370.78 80.0498  11
  -7  -4   1 1318.69 75.7615   2
  -7  -4   1 1313.74 72.0388   7
  -7  -4   1 1364.45 72.0815   9
  -7  -4   1 1336.44 72.0750   8
   6   4  -1 453.269 26.1798   4
   6   4  -1 513.549 29.4675   5
  -6  -4   1 475.647 26.4846   8
  -6  -4   1 477.541 29.7600   2
   5   4  -1 198.231 14.4487   5
   5   4  -1 180.120 10.9566   4
  -5  -4   1 211.703 14.2203   2
   4   4  -1 439.745 27.0422   5
   4   4  -1 463.293 25.4588   1
   4   4  -1 399.317 24.5251   4
   4   4  -1 448.736 25.9186   1
  -4  -4   1 477.290 26.8271   2
   3   4  -1 1094.68 63.1217   5
   3   4  -1 1149.57 62.9369   1
   3   4  -1 1180.67 62.5890   1
   3   4  -1 1046.09 60.9739   4
  -3  -4   1 1150.33 62.6347   2
   2   4  -1 119.548 8.69726   1
   2   4  -1 136.927 11.4637  11
   2   4  -1 123.650 9.43936   5
   2   4  -1 114.436 7.25479   4
   2   4  -1 128.974 9.15177   1
  -2  -4   1 116.759 8.63335   2
   1   4  -1 546.825 30.6799   5
   1   4  -1 578.823 30.9714   1
   1   4  -1 480.208 28.6106   4
  -1  -4   1 492.468 28.6335  10
   0   4  -1 2255.38 120.416   1
   0   4  -1 2098.56 120.180   5
   0   4  -1 2351.44 120.775   1
   0   4  -1 1963.20 118.265   4
   0   4  -1 2157.52 120.790  11
   0  -4   1 2300.12 120.419   5
  -1   4  -1 461.137 29.1121   4
  -1   4  -1 511.544 31.3091   5
  -1   4  -1 566.993 31.6854   1
  -1   4  -1 545.355 31.7182  11
  -1   4  -1 535.621 31.3291   1
   1  -4   1 570.926 31.2829   5
  -2   4  -1 866.665 50.8819   1
  -2   4  -1 890.101 51.0013  11
  -2   4  -1 970.344 54.0178   1
  -2   4  -1 892.608 51.1169   5
   2  -4   1 918.228 50.5820   5
   2  -4   1 818.603 48.5549   4
  -3   4  -1 113.970 9.14489   1
  -3   4  -1 111.268 9.33538   1
  -3   4  -1 113.275 9.94058  11
  -3   4  -1 105.191 9.97017   5
   3  -4   1 113.419 9.64110   5
   3  -4   1 102.741 7.00274   4
  -4   4  -1 78.7035 8.89170  11
  -4   4  -1 83.4704 8.00931   1
  -4   4  -1 83.5891 8.62329   3
  -4   4  -1 61.3691 8.34337   1
   4  -4   1 93.4002 6.15339   4
   4  -4   1 87.2029 8.91299   5
  -5   4  -1 1276.91 74.3577   1
  -5   4  -1 1346.62 73.2917   3
   5  -4   1 1293.87 71.1322   4
   5  -4   1 1300.59 73.9989   5
  -6   4  -1 1610.55 86.2389   3
  -6   4  -1 1329.26 83.4150   6
  -6   4  -1 1632.73 84.0034   7
   6  -4   1 1557.17 83.5576   4
   6  -4   1 1537.87 86.9820   5
  -7   4  -1 2049.90 108.687   3
  -7   4  -1 2044.87 105.111   7
  -7   4  -1 1977.53 104.798   6
   7  -4   1 1658.05 108.878   5
  -8   4  -1 251.760 21.5147   3
  -8   4  -1 287.549 17.0797   7
  -8   4  -1 278.339 15.8460   6
   8  -4   1 293.347 17.6910   4
  -9   4  -1 11.9491 5.47570   7
  -9   4  -1 12.4540 8.77029   3
   9  -4   1 11.2929 5.84729   4
 -10   4  -1 26.7588 6.32844   7
  10  -4   1 28.8292 6.67344   4
 -11   4  -1 67.1008 8.61300   7
  11  -4   1 42.3298 6.56572   4
 -12   4  -1 30.6064 6.39588   7
  12  -4   1 66.4566 10.3129   4
 -13   4  -1 6.91949 3.66223   7
 -12  -3   1 5.12493 4.03947   7
 -11  -3   1 3.80700 5.12877   9
 -11  -3   1 2.74584 4.36012   8
 -11  -3   1 2.03620 5.45681   7
 -10  -3   1 212.538 13.1804   8
 -10  -3   1 211.510 14.0710   9
 -10  -3   1 191.273 13.8532   7
   9   3  -1 183.048 23.7879  11
  -9  -3   1 299.467 16.2542   8
  -9  -3   1 278.497 16.6742   7
  -9  -3   1 304.042 16.8230   9
   8   3  -1 69.2034 15.5584  11
  -8  -3   1 70.0669 6.01143   8
  -8  -3   1 73.9989 6.56766   7
  -8  -3   1 72.7019 11.1460   2
  -8  -3   1 77.2237 12.5442   3
  -8  -3   1 69.0095 7.02304   9
   7   3  -1 175.106 13.4113  10
   7   3  -1 170.815 12.9554   5
  -7  -3   1 183.232 10.6680   8
  -7  -3   1 171.596 11.0629   7
  -7  -3   1 167.359 14.7390   2
  -7  -3   1 199.017 15.3034   3
  -7  -3   1 188.895 11.1618   9
   6   3  -1 194.867 13.3861   5
   6   3  -1 182.034 13.0299  10
  -6  -3   1 196.015 14.6237   3
  -6  -3   1 176.137 14.0534   2
   5   3  -1 12.3692 3.60130  10
  -5  -3   1 12.3883 4.53824   3
  -5  -3   1 13.2737 4.49628   2
   4   3  -1 2049.81 114.777  10
   4   3  -1 2091.83 114.722   1
   4   3  -1 2198.83 114.560   1
  -4  -3   1 2107.84 115.728   3
  -4  -3   1 2116.98 115.930   2
   3   3  -1 2950.95 156.835   1
   3   3  -1 2646.92 155.874  10
   3   3  -1 3065.47 157.183   1
   2   3  -1 31.1781 4.44090   5
   2   3  -1 36.7059 3.49403   1
  -2  -3   1 37.8618 3.77283   2
   0   3  -1 446.284 25.6367   1
   0   3  -1 410.085 25.9923  11
   0   3  -1 428.747 25.5463   5
   0  -3   1 468.487 25.7301   5
   0  -3   1 455.294 25.6805   1
  -1   3  -1 40.2691 4.32633   1
  -1   3  -1 43.6823 5.06149   5
  -1   3  -1 42.3576 5.47463  11
   1  -3   1 56.8790 5.43721   5
  -2   3  -1 2144.78 124.869  11
  -2   3  -1 2262.15 125.104   1
  -2   3  -1 2371.12 125.343   1
  -2   3  -1 2298.86 125.152   5
   2  -3   1 2328.93 124.914   5
  -3   3  -1 4.63984 3.01142  11
  -3   3  -1 2.13179 1.89562   1
  -3   3  -1 6.06588 2.95470   3
  -3   3  -1 3.95653 3.13908   5
   3  -3   1 3.76054 3.27789   5
   3  -3   1 6.06465 1.62771   4
  -4   3  -1 260.879 16.5191   1
  -4   3  -1 246.416 17.5273   5
  -4   3  -1 264.303 16.2892   3
  -4   3  -1 276.664 16.9224   1
   4  -3   1 253.214 16.7306   5
   4  -3   1 238.943 14.4571   4
  -5   3  -1 1129.00 62.7952   3
  -5   3  -1 1096.29 63.2185   1
   5  -3   1 1130.08 63.5261   5
  -6   3  -1 237.276 14.4913   7
  -6   3  -1 233.234 16.1107   1
  -6   3  -1 306.093 18.1093   3
  -6   3  -1 235.423 14.3536   8
   6  -3   1 239.260 19.1744   5
   6  -3   1 259.338 14.6022   4
  -7   3  -1 473.031 28.0584   6
  -7   3  -1 524.170 28.3881   7
   7  -3   1 522.590 28.4591   4
   7  -3   1 508.616 32.4087   5
  -8   3  -1 88.9076 8.63704   7
  -8   3  -1 80.0688 12.7918   3
  -8   3  -1 67.8268 6.84247   9
   8  -3   1 81.1536 7.62290   4
  -9   3  -1 47.7297 6.38134   9
  -9   3  -1 37.7734 6.10980   7
  -9   3  -1 27.3276 11.7315   3
   9  -3   1 29.5667 5.61474   4
 -10   3  -1 6.69844 7.78347   7
  10  -3   1 9.03176 5.50966   4
 -11   3  -1 22.5404 6.30939   7
  11  -3   1 18.1201 5.04563   4
 -12   3  -1 -4.4717 8.76940   7
  12  -3   1 -2.9478 5.37335   4
 -13   3  -1 1.57047 3.80253   7
 -13  -2   1 47.5101 6.24278   9
 -12  -2   1 17.4676 5.42435   9
 -11  -2   1 4.10678 5.59841   7
 -11  -2   1 11.2407 5.38814   9
 -11  -2   1 7.93532 4.41609   8
 -10  -2   1 32.1039 5.50753   9
 -10  -2   1 30.5668 5.89894   7
 -10  -2   1 29.9917 4.70875   8
 -10  -2   1 33.2310 9.76323   3
   9   2  -1 425.655 39.4011  10
  -9  -2   1 588.903 36.6923   3
  -9  -2   1 583.302 31.7115   9
  -9  -2   1 590.921 31.3583   8
  -9  -2   1 584.158 31.8102   7
   8   2  -1 201.834 18.9967  10
  -8  -2   1 218.724 12.5961   9
  -8  -2   1 193.792 12.8308   7
  -8  -2   1 190.422 12.1211   8
  -8  -2   1 211.140 17.8436   3
   7   2  -1 70.6990 10.8837  10
   7   2  -1 81.7741 7.73712   5
  -7  -2   1 82.6347 6.19004   9
  -7  -2   1 74.6978 5.34601   8
  -7  -2   1 83.3100 10.0907   2
  -7  -2   1 80.0141 14.6322   3
  -7  -2   1 68.9723 6.44661   7
   6   2  -1 74.9347 8.59148  10
   6   2  -1 60.6297 6.34476   5
  -6  -2   1 67.2169 8.84987   3
  -6  -2   1 59.5990 8.15976   2
   5   2  -1 45.4589 7.79453   5
   5   2  -1 57.9914 6.87496  10
  -5  -2   1 66.3483 6.95926   2
  -5  -2   1 67.1948 7.22884   3
   4   2  -1 56.2059 5.43675  10
  -4  -2   1 51.5250 5.46407   2
  -4  -2   1 50.9840 5.65651   3
   3   2  -1 1457.21 81.2802  10
   3   2  -1 1519.53 80.9977   1
  -3  -2   1 1437.59 81.5087   3
  -3  -2   1 1441.01 81.5298   2
  -3  -2   1 1593.39 81.1359   1
   2   2  -1 235.653 12.9176  10
   2   2  -1 223.815 13.5241   5
   2   2  -1 229.353 13.2583   1
  -2  -2   1 232.690 13.4673   3
  -2  -2   1 240.286 13.3305   1
  -2  -2   1 210.692 13.1661   2
   1   2  -1 3011.36 154.787   1
  -1  -2   1 2933.11 154.751   1
  -1  -2   1 2612.98 154.086  10
   0   2  -1 24.1735 2.97126   5
   0   2  -1 17.0056 3.25774  11
   0   2  -1 24.4580 3.08145   1
   0  -2   1 27.9986 2.63942   1
   0  -2   1 28.8153 3.19308   5
  -1   2  -1 805.794 43.9652   5
  -1   2  -1 762.621 43.8586  11
  -1   2  -1 808.096 44.0326   1
   1  -2   1 801.059 43.8484   5
   1  -2   1 778.311 43.9979   1
  -2   2  -1 279.148 17.3579   5
  -2   2  -1 292.386 17.0006  11
  -2   2  -1 287.649 17.4502   2
   2  -2   1 283.589 17.1849   5
   2  -2   1 303.550 17.2764   1
  -3   2  -1 534.316 30.6436   3
  -3   2  -1 526.387 31.5401   5
  -3   2  -1 564.736 31.2843   1
  -3   2  -1 558.619 31.8776   2
   3  -2   1 537.919 31.2242   5
  -4   2  -1 72.5346 5.99564   1
  -4   2  -1 74.6525 6.26459   1
  -4   2  -1 80.1607 8.42229   2
  -4   2  -1 78.2583 7.76627   5
   4  -2   1 77.3600 7.44145   5
  -5   2  -1 23.0662 3.15954   1
  -5   2  -1 34.6733 3.94806   1
  -5   2  -1 34.1030 6.31931   3
   5  -2   1 27.0757 2.80678   4
   5  -2   1 40.8638 6.16700   5
  -6   2  -1 723.006 42.6624   1
  -6   2  -1 804.366 43.9948   3
   6  -2   1 750.008 44.5562   5
  -7   2  -1 33.7167 4.18664   7
  -7   2  -1 27.6418 4.28119   8
   7  -2   1 31.1499 6.89029   5
   7  -2   1 34.8535 4.24376   4
  -8   2  -1 180.179 11.6184   7
  -8   2  -1 159.320 15.9560   3
  -8   2  -1 155.870 10.9381   9
  -9   2  -1 1849.87 94.4799   7
  -9   2  -1 1659.91 98.0811   3
  -9   2  -1 1641.89 94.1528   9
   9  -2   1 1767.12 94.4370   4
 -10   2  -1 -0.3326 4.68848   9
 -10   2  -1 0.74460 5.93705   7
  10  -2   1 1.62887 4.72466   4
 -11   2  -1 7.17026 4.46119   9
 -11   2  -1 11.6322 6.06499   7
  11  -2   1 7.55652 4.41229   4
 -13   2  -1 1.04521 3.71277   7
 -13  -1   1 4.28640 4.54228   9
 -13  -1   1 -0.0413 4.29156   7
 -12  -1   1 3.38215 5.78127   7
 -12  -1   1 6.82631 5.40162   9
 -11  -1   1 321.388 19.9761   9
 -11  -1   1 331.399 20.3283   7
 -11  -1   1 315.259 19.2324   8
  10   1  -1 606.151 52.8726  10
 -10  -1   1 834.498 44.2977   7
 -10  -1   1 839.252 44.1248   9
 -10  -1   1 831.879 43.8264   8
 -10  -1   1 801.559 49.1597   3
   9   1  -1 1.95778 11.4583  10
  -9  -1   1 3.47101 8.35118   3
  -9  -1   1 5.14882 3.27111   8
  -9  -1   1 2.25585 4.28508   9
  -9  -1   1 4.46263 4.79702   7
   8   1  -1 29.5869 7.51004   5
  -8  -1   1 45.0375 4.67345   8
  -8  -1   1 42.7663 5.88676   7
  -8  -1   1 75.2034 10.5677   3
  -8  -1   1 46.9974 6.10210   9
   7   1  -1 86.8736 7.92002   5
  -7  -1   1 87.7904 6.12818   9
  -7  -1   1 84.1473 5.49605   8
  -7  -1   1 60.7874 8.83111   7
  -6  -1   1 211.434 14.7264   3
  -6  -1   1 197.453 14.8675   2
   5   1  -1 47.1423 4.61415   5
  -5  -1   1 43.1866 6.48625   3
  -5  -1   1 39.1559 6.01731   2
   4   1  -1 389.244 21.9365   5
  -4  -1   1 384.451 22.7486   2
   3   1  -1 186.874 11.0207   5
   3   1  -1 199.391 10.8858   1
  -3  -1   1 177.997 11.4487   3
  -3  -1   1 197.672 10.7592   1
  -3  -1   1 189.293 11.6408   2
   2   1  -1 1181.16 62.1827   1
   2   1  -1 1175.17 62.4966  10
  -2  -1   1 1061.87 62.2947   3
  -2  -1   1 1154.19 62.1401   1
  -1   1  -1 390.589 21.9814  11
  -1   1  -1 402.663 22.5072   2
  -1   1  -1 392.031 22.4660   5
   1  -1   1 380.667 21.9696  11
   1  -1   1 404.056 22.4207   5
   1  -1   1 428.007 22.4046   1
  -2   1  -1 4795.70 250.689   1
   2  -1   1 4137.90 250.405  11
   2  -1   1 4971.20 250.809   1
  -3   1  -1 1866.06 98.9337   1
  -3   1  -1 1733.81 98.8386   3
  -3   1  -1 1856.84 99.9393   2
   3  -1   1 1808.50 99.4873   5
  -4   1  -1 418.343 24.6997   3
  -4   1  -1 440.025 24.4463   1
  -4   1  -1 446.238 26.1174   2
  -4   1  -1 415.710 24.1527   1
   4  -1   1 426.343 25.3475   5
  -5   1  -1 235.577 14.1994   1
  -5   1  -1 255.176 17.6642   2
  -5   1  -1 256.417 16.0204   3
   5  -1   1 256.726 16.6290   5
  -6   1  -1 1.22697 4.44746   3
  -6   1  -1 10.3100 6.57851   2
   6  -1   1 2.53651 1.24561   4
   6  -1   1 4.49699 4.57186   5
  -7   1  -1 -0.7340 6.85252   3
  -7   1  -1 2.11232 2.28758   8
  -7   1  -1 -0.0662 3.10169   7
  -7   1  -1 1.28536 3.01864   9
   7  -1   1 4.21677 5.50104   5
   7  -1   1 5.43483 2.03482   4
  -8   1  -1 480.759 29.8908   3
  -8   1  -1 460.425 25.8739   9
  -8   1  -1 470.793 26.0625   7
  -8   1  -1 469.301 25.8641   8
   8  -1   1 419.978 30.1241   5
   8  -1   1 441.435 25.5366   4
  -9   1  -1 1181.42 71.0781   3
  -9   1  -1 1200.82 67.2376   9
  -9   1  -1 1317.56 67.5738   7
  -9   1  -1 1229.63 67.2760   8
   9  -1   1 1212.51 67.1518   4
 -10   1  -1 216.210 15.2879   9
 -10   1  -1 238.269 16.0559   7
 -10   1  -1 252.950 14.8848   8
  10  -1   1 246.210 14.8160   4
  10  -1   1 188.309 26.3111  10
 -11   1  -1 2.39792 4.89918   9
 -11   1  -1 -0.1403 5.77150   7
 -12   1  -1 9.40067 5.78422   7
 -13   1  -1 52.8493 5.95850   7
 -14   0   1 1.96735 2.80119   7
 -13   0   1 10.4348 4.73993   7
 -13   0   1 10.6200 4.56283   9
 -12   0   1 77.0248 9.05893   7
 -12   0   1 59.0057 8.37244   9
  11   0  -1 259.392 16.3412   4
 -11   0   1 266.970 17.0686   9
 -11   0   1 282.697 17.8426   7
  10   0  -1 370.527 33.4599  10
  10   0  -1 389.764 23.8819   4
 -10   0   1 428.559 30.2608   3
 -10   0   1 439.400 24.7246   7
 -10   0   1 426.917 23.8885   8
 -10   0   1 431.100 24.4526   9
   9   0  -1 49.8395 5.85768   4
   9   0  -1 32.1316 13.2345  10
  -9   0   1 49.7236 5.52773   8
  -9   0   1 55.6002 7.94779   7
  -9   0   1 47.4288 10.3494   3
  -9   0   1 49.8588 7.06565   9
   8   0  -1 449.442 27.1256   4
   8   0  -1 453.210 29.1217   5
  -8   0   1 480.748 27.1510   8
  -8   0   1 524.419 31.7032   3
  -8   0   1 522.705 27.4381   9
  -8   0   1 500.926 27.5470   7
   7   0  -1 211.456 14.6655   5
  -7   0   1 206.073 13.2794   7
  -7   0   1 248.935 17.0254   3
   6   0  -1 11.0277 3.67974   5
  -6   0   1 13.6565 5.03669   3
   5   0  -1 330.902 20.1314   5
  -5   0   1 337.155 20.9691   3
  -5   0   1 342.273 19.1199   1
  -5   0   1 361.996 21.6317   2
  -5   0   1 356.328 19.1779   1
   4   0  -1 78.5549 5.60047   5
  -4   0   1 82.3094 5.12289   1
  -4   0   1 80.6395 6.83316   2
  -4   0   1 71.9990 6.41753   3
   3   0  -1 970.409 52.8474   1
   3   0  -1 976.523 52.5197   5
  -3   0   1 895.207 52.8528   3
  -3   0   1 948.936 53.2157   2
  -3   0   1 1020.26 52.7295   1
   2   0  -1 506.869 26.6072   1
   2   0  -1 482.957 26.0320   5
  -2   0   1 508.606 26.4967   1
  -2   0   1 455.902 26.0190   5
  -2   0   1 430.961 26.3504   3
  -1   0  -1 378.421 20.7093   2
  -1   0  -1 379.970 20.2554   1
  -1   0  -1 349.109 19.9889   3
   1   0   1 390.453 20.2607   1
   1   0   1 365.986 20.1037  11
   1   0   1 332.960 20.0032   3
  -2   0  -1 278.237 16.7619   2
  -2   0  -1 273.596 15.7484   1
  -2   0  -1 265.424 15.8458   3
   2   0   1 302.302 15.8097   1
   2   0   1 294.251 16.6476   5
  -3   0  -1 235.307 14.3357   3
  -3   0  -1 245.657 15.5148   2
  -3   0  -1 258.760 13.8295   1
  -4   0  -1 368.739 22.4862   2
  -4   0  -1 350.178 20.9358   3
   4   0   1 364.190 21.8255   5
  -5   0  -1 329.662 21.6590   2
  -5   0  -1 326.224 19.9537   3
   5   0   1 327.315 20.7238   5
  -6   0  -1 130.917 10.8793   3
  -6   0  -1 125.029 12.6866   2
   6   0   1 127.015 11.3225   5
  -7   0  -1 1014.48 52.1326   9
  -7   0  -1 966.662 52.1817   7
  -7   0  -1 951.128 52.1156   8
  -7   0  -1 992.833 57.1903   2
   7   0   1 837.846 55.5258  11
   7   0   1 953.410 55.8634   5
  -8   0  -1 4.16321 4.19742   7
  -8   0  -1 0.94234 3.63945   9
  -8   0  -1 1.73760 6.89126   3
   8   0   1 2.79880 5.61076   5
  -9   0  -1 243.557 15.3642   9
  -9   0  -1 251.691 15.0979   8
  -9   0  -1 246.824 15.9415   7
   9   0   1 238.892 14.2887   4
 -10   0  -1 168.617 12.6882   7
 -10   0  -1 155.081 11.1423   8
 -10   0  -1 166.727 12.0798   9
  10   0   1 132.896 12.1612   4
 -11   0  -1 18.7035 5.98920   7
 -11   0  -1 16.5098 5.74061   9
 -12   0  -1 -0.7997 4.61662   7
 -13   0  -1 96.8837 6.72749   7
 -14   1   1 21.5832 3.87173   7
 -13   1   1 36.0402 5.54835   7
 -13   1   1 29.9237 4.82543   9
  12  -1  -1 47.1485 6.77666   4
 -12   1   1 57.1135 7.20288   7
 -12   1   1 35.7453 6.08474   9
  11  -1  -1 1.96174 4.25564   4
  11  -1  -1 7.42397 15.0265  10
 -11   1   1 -0.0493 5.29782   9
 -11   1   1 3.92985 6.24161   7
 -11   1   1 8.29181 8.13201   3
  10  -1  -1 130.511 10.1705   4
  10  -1  -1 121.534 21.0805  10
 -10   1   1 136.243 11.4730   7
 -10   1   1 120.240 16.4760   3
 -10   1   1 121.204 10.7704   9
   9  -1  -1 598.800 34.2612   4
   9  -1  -1 605.797 42.7310  10
  -9   1   1 625.009 34.4476   7
  -9   1   1 639.315 39.4004   3
  -9   1   1 591.280 33.9804   8
   8  -1  -1 71.8408 5.71238   4
   8  -1  -1 66.2835 8.23219   5
  -8   1   1 82.3345 12.7309   3
  -8   1   1 64.6369 5.49220   8
  -8   1   1 65.1574 6.60312   9
  -8   1   1 64.0759 6.86820   7
   7  -1  -1 1170.95 63.8424   5
   7  -1  -1 1100.24 61.5600   4
  -7   1   1 1095.00 61.6930   7
  -7   1   1 1056.29 61.7110   8
  -7   1   1 1245.99 64.8807   3
   6  -1  -1 99.7917 6.41624   4
   6  -1  -1 106.256 8.73945   5
  -6   1   1 109.163 7.24181   1
  -6   1   1 121.165 10.3265   3
  -6   1   1 112.751 7.27778   1
   5  -1  -1 128.197 11.4619   5
  -5   1   1 149.321 9.66329   1
  -5   1   1 150.684 9.64398   1
  -5   1   1 152.200 11.0309   3
   4  -1  -1 413.588 23.6948   5
  -4   1   1 398.202 23.7990   5
  -4   1   1 415.881 26.3615   3
  -4   1   1 429.378 24.0932   1
   3  -1  -1 435.023 24.6983   1
   3  -1  -1 439.554 24.0938   5
  -3   1   1 421.557 24.1259   5
  -3   1   1 433.663 24.5962   1
  -3   1   1 406.636 24.2487   3
   2  -1  -1 1093.36 57.6672   5
   2  -1  -1 999.309 58.1177   1
  -2   1   1 1052.72 58.3594  11
  -2   1   1 1056.78 57.6763   5
  -2   1   1 999.737 57.6214   3
  -2   1   1 1122.24 58.2323   1
   1  -1  -1 41.3894 3.81666  10
   1  -1  -1 39.8324 3.43959   1
  -1   1   1 40.3258 3.46110   1
  -1   1   1 43.2372 3.67223   5
  -1   1   1 46.6602 4.16300  11
   0  -1  -1 228.696 13.9625   1
   0  -1  -1 237.377 13.5656  10
   0   1   1 235.394 13.5812  10
   0   1   1 242.960 14.0013   1
   0   1   1 257.267 14.2306  11
  -1  -1  -1 58.8853 4.25560   1
  -1  -1  -1 52.5716 4.80778   2
   1   1   1 77.8247 5.17495  11
   1   1   1 59.8856 4.21420   1
  -2  -1  -1 290.132 17.1159   3
  -2  -1  -1 287.261 18.0167   2
  -2  -1  -1 318.457 17.0480   1
   2   1   1 295.911 16.8398   1
   2   1   1 321.402 18.0183  11
  -3  -1  -1 2090.62 112.608   2
  -3  -1  -1 2006.65 111.433   3
  -4  -1  -1 314.373 20.1144   2
   4   1   1 319.424 19.7562   5
  -5  -1  -1 42.4205 6.12702   3
  -5  -1  -1 41.4607 7.80351   2
   5   1   1 41.8633 7.14089   5
  -6  -1  -1 224.827 17.4963   2
  -6  -1  -1 211.382 12.3742   8
  -6  -1  -1 219.329 15.3182   3
   6   1   1 199.585 15.7860  11
   6   1   1 221.384 15.9689   5
  -7  -1  -1 78.9770 6.58388   7
  -7  -1  -1 88.4682 6.59283   9
  -7  -1  -1 67.1523 10.9610   3
  -7  -1  -1 78.4503 12.6451   2
  -7  -1  -1 83.0992 6.18221   8
   7   1   1 89.0250 10.5526   5
   7   1   1 81.3788 9.64266  11
  -8  -1  -1 454.948 29.5390   3
  -8  -1  -1 468.462 25.8755   8
  -8  -1  -1 468.293 26.0909   7
  -8  -1  -1 435.542 31.8138   2
  -9  -1  -1 196.497 13.2515   9
  -9  -1  -1 190.975 13.2911   7
  -9  -1  -1 201.594 12.7161   8
 -10  -1  -1 5.97880 5.92163   9
 -10  -1  -1 3.93184 4.90699   8
 -10  -1  -1 1.32899 5.76546   7
 -11  -1  -1 218.986 14.5056   7
 -11  -1  -1 228.579 15.2435   9
 -11  -1  -1 236.386 14.6798   8
 -12  -1  -1 48.9873 6.16351   7
 -14   2   1 0.71079 3.27488   7
 -13   2   1 12.9748 4.44193   9
 -13   2   1 18.0116 5.09525   7
  12  -2  -1 40.5595 6.41230   4
 -12   2   1 41.9995 6.82274   7
 -12   2   1 24.4019 5.35196   9
  11  -2  -1 39.2955 5.94838   4
  11  -2  -1 14.8686 17.2824  10
 -11   2   1 26.1511 9.69953   3
 -11   2   1 21.8388 5.90887   9
 -11   2   1 45.4406 6.90734   7
  10  -2  -1 40.6621 16.9294  10
  10  -2  -1 32.0647 5.62103   4
 -10   2   1 30.6602 6.42697   7
 -10   2   1 32.6214 5.82059   9
 -10   2   1 39.5989 11.0521   3
   9  -2  -1 383.338 22.7109   4
  -9   2   1 382.177 22.8540   7
  -9   2   1 394.732 28.2385   3
  -9   2   1 387.523 23.0306   9
   8  -2  -1 275.549 22.4306   5
   8  -2  -1 366.650 20.1726   4
  -8   2   1 345.392 20.2225   7
  -8   2   1 382.075 24.7396   3
  -8   2   1 363.642 20.0191   9
   7  -2  -1 0.89713 2.50351   4
   7  -2  -1 -1.1389 4.08322   5
  -7   2   1 0.36781 2.06111   8
  -7   2   1 0.76106 2.91869   7
   6  -2  -1 65.5742 7.49571   5
   6  -2  -1 65.8914 4.98963   4
  -6   2   1 71.5046 9.22377   3
  -6   2   1 66.3765 6.29279   1
   5  -2  -1 599.567 33.5074   5
   5  -2  -1 524.190 31.6995   4
  -5   2   1 556.937 33.8156   1
  -5   2   1 583.164 33.8474   5
  -5   2   1 620.537 33.9336   3
  -5   2   1 596.153 34.0106   1
   4  -2  -1 1060.01 66.3651   5
   4  -2  -1 1191.07 64.7133   4
  -4   2   1 1233.56 65.7103   3
  -4   2   1 1241.54 66.4123   1
  -4   2   1 1194.18 65.8453   5
   3  -2  -1 2764.16 149.365   5
   3  -2  -1 2561.23 150.031   1
  -3   2   1 2902.95 150.434  11
  -3   2   1 2800.97 149.613   5
  -3   2   1 2797.90 150.116   1
  -3   2   1 2634.23 149.219   3
   2  -2  -1 2569.86 142.716   1
  -2   2   1 2596.83 142.282   5
  -2   2   1 2664.78 142.689   1
   1  -2  -1 157.079 12.0303   1
  -1   2   1 163.439 10.4718   1
  -1   2   1 165.290 10.9951  11
  -1   2   1 152.619 10.4678   5
   0  -2  -1 107.840 7.42491  10
   0  -2  -1 123.125 7.96537   1
   0   2   1 131.195 8.18724   1
   0   2   1 111.355 8.56892  11
  -1  -2  -1 121.331 8.78980   2
  -1  -2  -1 128.892 8.22203   1
   1   2   1 137.098 9.35894  11
   1   2   1 121.317 7.41849  10
   1   2   1 120.286 8.29612   1
  -2  -2  -1 70.2261 6.46435   2
  -2  -2  -1 64.8436 4.84391   1
   2   2   1 63.1236 6.80430  11
   2   2   1 76.2784 5.06248   1
  -3  -2  -1 7.12943 3.68486   2
  -3  -2  -1 4.16205 2.34020   3
   3   2   1 4.34436 0.85913   1
   3   2   1 4.17415 3.70343  11
   3   2   1 4.79243 0.86612   1
  -4  -2  -1 28.9715 6.11873   2
  -4  -2  -1 22.4096 3.99341   3
   4   2   1 28.0522 6.61940  11
  -5  -2  -1 3021.81 165.952   2
  -5  -2  -1 2930.31 164.133   3
   5   2   1 3051.66 166.120  11
   5   2   1 3030.41 165.493   5
  -6  -2  -1 616.590 33.2575   9
  -6  -2  -1 593.081 35.4826   3
   6   2   1 615.818 36.8870   5
   6   2   1 586.844 37.3298  11
  -7  -2  -1 64.1942 5.93647   7
  -7  -2  -1 59.1679 5.24454   8
  -7  -2  -1 61.9208 5.87114   9
  -7  -2  -1 74.5997 9.81990   3
  -7  -2  -1 75.0486 12.3993   2
   7   2   1 44.7980 9.62877  11
   7   2   1 60.6296 9.89872   5
  -8  -2  -1 -0.0654 4.06507   9
  -8  -2  -1 3.88309 3.46450   8
  -8  -2  -1 6.32154 8.82276   2
   8   2   1 3.28902 8.08568  10
  -9  -2  -1 3.72620 4.16871   8
  -9  -2  -1 1.60660 4.49252   7
  -9  -2  -1 0.65973 4.82775   9
 -10  -2  -1 69.7374 8.37400   7
 -10  -2  -1 80.2825 8.27155   8
 -10  -2  -1 82.1587 9.04903   9
 -11  -2  -1 194.427 13.8897   9
 -11  -2  -1 218.127 13.4172   8
 -12  -2  -1 100.478 6.96860   7
 -14   3   1 28.6781 4.39715   7
 -13   3   1 1.20006 4.72569   7
  12  -3  -1 4.93342 6.38674   4
 -12   3   1 5.55602 6.00642   7
  11  -3  -1 58.2783 8.95037   4
  11  -3  -1 31.2301 23.2250  10
 -11   3   1 55.3255 18.5064   3
 -11   3   1 71.2253 9.59436   7
 -11   3   1 46.0664 6.14471   9
  10  -3  -1 64.4168 18.0784  10
  10  -3  -1 118.988 11.3559   4
 -10   3   1 116.601 10.6572   7
 -10   3   1 112.577 16.8946   3
 -10   3   1 92.5244 9.10915   9
   9  -3  -1 85.7886 9.24962   4
  -9   3   1 96.6090 15.8028   3
  -9   3   1 93.3623 9.11220   7
   8  -3  -1 7.11683 5.45373   5
  -8   3   1 10.4067 3.89671   9
  -8   3   1 8.53671 2.15638   6
  -8   3   1 9.11981 8.30495   3
  -8   3   1 9.94032 4.24024   7
   7  -3  -1 200.455 11.8141   4
   7  -3  -1 156.880 14.3399   5
   6  -3  -1 0.02155 3.73026   5
   6  -3  -1 5.38807 2.75164   4
  -6   3   1 2.76762 5.41812   3
  -6   3   1 -0.1320 2.44714   1
   5  -3  -1 1516.27 83.0399   5
   5  -3  -1 1459.94 81.0053   4
  -5   3   1 1320.39 84.9691   1
  -5   3   1 1596.26 83.0947   3
  -5   3   1 1470.09 83.8864   1
  -5   3   1 1568.50 84.0830   5
   4  -3  -1 3094.74 169.282   5
  -4   3   1 3014.23 169.679   5
  -4   3   1 3155.49 169.105   3
  -4   3   1 3175.26 170.469  11
  -4   3   1 3048.42 170.195   1
   3  -3  -1 1161.60 65.6057   4
   3  -3  -1 1216.69 67.2708   5
  -3   3   1 1202.95 68.1789  11
  -3   3   1 1201.77 67.5983   5
  -3   3   1 1252.13 68.6262   1
   2  -3  -1 469.914 28.1012   1
   2  -3  -1 464.943 27.7151   5
   2  -3  -1 440.145 26.0352   4
  -2   3   1 501.873 28.5871  11
  -2   3   1 451.485 27.8840   5
  -2   3   1 500.582 28.2347   1
   1  -3  -1 477.235 26.9261  10
   1  -3  -1 459.920 27.6690   1
  -1   3   1 466.524 27.6692   5
  -1   3   1 485.811 28.2523  11
  -1   3   1 492.018 27.8733   1
  -1   3   1 433.539 25.7676   4
   0  -3  -1 85.1404 6.34933  10
   0  -3  -1 97.0187 7.01908   1
   0   3   1 77.4664 5.28309   4
   0   3   1 92.5973 7.77737   5
   0   3   1 87.6436 7.01548   1
   0   3   1 85.4950 8.33605  11
  -1  -3  -1 127.438 8.92670   1
  -1  -3  -1 139.641 9.76255   2
   1   3   1 129.642 9.21080   1
   1   3   1 117.813 10.2682  11
   2   3   1 20.3115 2.92705   1
   2   3   1 20.0290 5.25454  11
   2   3   1 23.9935 3.21163   1
  -3  -3  -1 83.6946 8.20595   2
   3   3   1 77.9873 9.20718  11
   3   3   1 81.5569 5.53351   1
   3   3   1 72.6611 5.60447   1
  -4  -3  -1 2.33056 4.71936   2
   4   3   1 1.88603 5.47545  11
  -5  -3  -1 2558.02 142.098   2
  -6  -3  -1 664.536 36.8333   9
  -6  -3  -1 642.764 36.8222   8
  -6  -3  -1 783.224 46.8192   2
   6   3   1 628.100 42.0786  11
   6   3   1 646.160 40.9606   5
  -7  -3  -1 362.233 19.3520   9
  -7  -3  -1 326.783 19.0709   7
  -7  -3  -1 353.807 19.1950   8
  -7  -3  -1 335.089 25.1550   2
   7   3   1 301.410 24.8276  11
   7   3   1 309.375 23.1445   5
  -8  -3  -1 4.22578 3.66380   8
  -8  -3  -1 6.94092 8.35272   2
  -8  -3  -1 0.79936 3.58514   7
  -8  -3  -1 1.63909 4.29564   9
  -9  -3  -1 50.3666 6.83668   7
  -9  -3  -1 59.0257 7.17871   8
  -9  -3  -1 56.2262 6.47107   9
 -10  -3  -1 45.2378 6.01977   9
 -10  -3  -1 34.1965 4.78530   7
 -10  -3  -1 33.5947 5.29816   8
 -11  -3  -1 2.42891 4.26311   8
 -14   4   1 13.4468 2.73083   7
 -13   4   1 22.8174 4.79793   7
  12  -4  -1 4.27530 5.42578   4
 -12   4   1 13.8742 6.01206   7
  11  -4  -1 162.217 12.8397   4
 -11   4   1 117.374 10.1583   9
 -11   4   1 155.477 12.3154   7
  10  -4  -1 274.758 29.7720  10
 -10   4   1 323.880 25.6230   3
 -10   4   1 326.915 18.9014   7
 -10   4   1 273.453 18.0254   9
   9  -4  -1 40.6739 6.77329   4
  -9   4   1 32.8535 4.17417   6
  -9   4   1 39.8448 5.98226   7
  -9   4   1 37.1404 5.47658   9
  -9   4   1 41.5517 11.1979   3
   8  -4  -1 126.906 14.1008   5
   8  -4  -1 140.790 11.2332   4
  -8   4   1 139.737 16.5786   3
  -8   4   1 139.105 10.2527   7
  -8   4   1 140.478 8.84604   6
  -8   4   1 134.446 9.66372   9
   7  -4  -1 255.849 15.5835   4
   7  -4  -1 193.804 18.1732   5
  -7   4   1 256.889 14.6520   7
  -7   4   1 249.253 14.2256   6
  -7   4   1 258.463 19.5670   3
   6  -4  -1 813.644 44.7501   4
   6  -4  -1 796.170 47.6375   5
  -6   4   1 799.241 56.9232   1
  -6   4   1 815.197 47.5719   3
   5  -4  -1 2580.93 145.892   5
   5  -4  -1 2581.07 143.420   4
  -5   4   1 2772.55 145.578   3
   4  -4  -1 1196.78 70.6761   5
  -4   4   1 1355.00 72.2514  11
  -4   4   1 1244.23 71.8287   1
  -4   4   1 1187.02 71.5805   1
  -4   4   1 1217.45 71.4643   5
  -4   4   1 1317.72 70.2780   3
   3  -4  -1 6.64130 2.63300   4
   3  -4  -1 5.41701 4.24120   5
  -3   4   1 2.71111 2.22487   1
  -3   4   1 9.28479 4.34515   5
  -3   4   1 5.26280 5.41905  11
  -3   4   1 3.84265 2.64328   1
   2  -4  -1 173.823 10.8656   4
  -2   4   1 175.806 13.3043   5
  -2   4   1 182.633 14.1383  11
  -2   4   1 199.412 13.4736   1
  -2   4   1 173.311 10.6634   4
   1  -4  -1 330.586 19.5827  10
   1  -4  -1 327.361 18.3497   4
  -1   4   1 318.203 21.3036  11
  -1   4   1 303.799 18.1554   4
  -1   4   1 340.020 20.9050   1
  -1   4   1 322.885 20.7740   5
   0  -4  -1 251.111 15.4976  10
   0   4   1 265.518 18.2912  11
   0   4   1 284.110 17.4100   1
   0   4   1 250.351 14.7653   4
   0   4   1 257.750 17.4769   5
  -1  -4  -1 17.3895 5.12269   2
   1   4   1 18.1752 3.50080   1
   1   4   1 20.9697 5.16152   5
   1   4   1 16.2352 5.69475  11
   1   4   1 12.6186 3.17244   1
   1   4   1 12.6505 2.10758   4
  -2  -4  -1 50.8463 7.34163   2
   2   4   1 51.2484 5.56041   1
   2   4   1 61.1998 9.32943  11
   2   4   1 54.3040 5.24906   1
   2   4   1 47.9139 3.90938   4
  -3  -4  -1 800.545 45.3973   2
   3   4   1 706.573 42.0270   4
   3   4   1 829.481 46.7956  11
   3   4   1 736.419 43.9982   1
   3   4   1 788.609 43.5523   1
  -4  -4  -1 380.387 24.2657   2
   4   4   1 340.793 20.2140   4
   4   4   1 380.421 26.0032  11
  -5  -4  -1 184.261 11.9092   9
  -5  -4  -1 217.381 17.0960   2
   5   4   1 200.716 11.7852   4
   5   4   1 175.200 17.8657  11
  -6  -4  -1 1.78675 2.61150   8
  -6  -4  -1 2.30704 3.01997   9
  -6  -4  -1 -3.1087 6.74815   2
   6   4   1 2.11697 5.76825   5
   6   4   1 0.88627 1.93237   4
  -7  -4  -1 17.3953 8.60260   2
  -7  -4  -1 19.4277 3.82050   8
  -7  -4  -1 26.2629 4.40614   9
   7   4   1 21.4461 2.85102   4
   7   4   1 26.1282 10.6969   5
   7   4   1 25.5544 9.90807  11
  -8  -4  -1 145.726 10.6792   9
  -8  -4  -1 125.608 16.1366   2
  -8  -4  -1 142.325 9.87744   8
  -9  -4  -1 59.2567 9.22501   8
 -10  -4  -1 15.7114 4.60040   8
 -10  -4  -1 10.8842 5.17895   9
 -11  -4  -1 12.5183 6.10704   8
 -14   5   1 -0.8312 2.11774   7
 -13   5   1 16.8851 4.13864   7
  12  -5  -1 34.5944 6.49719   4
 -12   5   1 23.6496 5.91656   7
  11  -5  -1 66.7310 10.3216   4
 -11   5   1 63.5199 8.86271   7
  10  -5  -1 257.588 17.6814   4
  10  -5  -1 216.348 28.9307  10
 -10   5   1 243.413 16.5905   7
 -10   5   1 210.564 22.4247   3
   9  -5  -1 -3.8828 14.6070  10
   9  -5  -1 0.31159 6.08740   4
   9  -5  -1 8.24371 4.73304  12
  -9   5   1 2.13171 5.08732   7
  -9   5   1 -3.6036 9.90619   3
  -9   5   1 0.41027 3.07155   6
  -9   5   1 -1.8153 4.00935   9
   8  -5  -1 40.0895 6.59585   4
   8  -5  -1 17.3888 7.53459   5
   8  -5  -1 39.2446 6.56337  12
  -8   5   1 39.7315 10.3858   3
  -8   5   1 37.3350 7.19514   7
  -8   5   1 33.3386 4.51562   9
  -8   5   1 30.2374 6.35972   6
   7  -5  -1 357.459 21.5949   4
   7  -5  -1 356.457 20.7742  12
   7  -5  -1 284.256 24.9357   5
  -7   5   1 374.124 20.0166   6
  -7   5   1 357.295 20.9138   9
  -7   5   1 353.752 25.2055   3
  -7   5   1 368.842 20.3957   7
   6  -5  -1 880.246 46.9103   4
   6  -5  -1 816.136 50.3967   5
  -6   5   1 884.198 49.8841   3
  -6   5   1 780.315 45.9742   7
  -6   5   1 839.286 46.1772   6
   5  -5  -1 605.344 42.4554   5
   5  -5  -1 712.980 38.7086   4
  -5   5   1 710.578 43.4611  11
  -5   5   1 632.992 42.5994   1
  -5   5   1 780.509 41.5887   3
   4  -5  -1 11.3446 5.64628   5
   4  -5  -1 18.7261 4.01603   4
  -4   5   1 14.3192 7.57015  11
  -4   5   1 14.7935 4.75829   1
  -4   5   1 8.65394 4.29943   1
  -3   5   1 554.226 36.0006   1
  -3   5   1 539.939 35.9857   1
  -3   5   1 673.041 37.4145  11
  -3   5   1 564.516 32.3898   4
   2  -5  -1 287.152 16.7337   4
  -2   5   1 281.067 19.9244   1
  -2   5   1 312.281 21.3001  11
  -2   5   1 275.978 19.7736   1
  -2   5   1 268.585 16.4936   4
   1  -5  -1 22.5297 5.25921  10
  -1   5   1 23.1177 4.78164   1
  -1   5   1 22.2987 3.29038   4
  -1   5   1 18.8637 4.17386   1
  -1   5   1 16.5373 6.70346  11
   0  -5  -1 9.59229 3.26437  10
   0   5   1 7.42423 3.22854   1
   0   5   1 4.37442 2.65562   1
   0   5   1 7.62873 2.59136   4
   0   5   1 5.81314 6.20459  11
  -1  -5  -1 1051.76 60.2664   2
   1   5   1 1045.62 60.4788   1
   1   5   1 1034.62 61.3156  11
   1   5   1 1048.86 61.4806   1
  -2  -5  -1 721.758 41.8773   2
   2   5   1 680.990 41.5967   1
   2   5   1 682.935 38.4000   4
   2   5   1 703.915 43.2214  11
  -3  -5  -1 251.964 18.3290   2
   3   5   1 223.560 13.8158   4
   3   5   1 249.657 16.8111   1
   3   5   1 227.410 19.8642  11
  -4  -5  -1 377.003 21.0231   9
  -4  -5  -1 371.344 25.5613   2
  -4  -5  -1 376.950 21.2095   8
   4   5   1 349.156 21.1960   4
   4   5   1 412.866 28.7161  11
  -5  -5  -1 112.871 7.92114   9
  -5  -5  -1 116.100 7.73607   8
  -5  -5  -1 117.854 13.8309   2
   5   5   1 106.062 7.70745   4
  -6  -5  -1 18.4317 8.12568   2
  -6  -5  -1 32.5667 4.56160   8
   6   5   1 38.3623 11.9654  11
   6   5   1 35.2173 5.85960   4
  -7  -5  -1 729.333 36.9405   9
  -7  -5  -1 719.607 36.9081   8
   7   5   1 687.107 36.7646   4
   7   5   1 488.608 42.9364  11
  -8  -5  -1 265.763 16.4546   9
  -8  -5  -1 239.070 21.4776   2
  -8  -5  -1 275.832 16.1093   8
  -9  -5  -1 23.0365 4.75261   8
  -9  -5  -1 21.8752 5.55675   9
 -10  -5  -1 -0.0173 4.07600   8
 -11  -5  -1 68.4152 6.59992   8
 -13   6   1 42.5909 5.41217   7
  12  -6  -1 117.830 11.0926   4
 -12   6   1 95.8404 9.69327   7
  11  -6  -1 6.73272 4.49543  12
  11  -6  -1 16.8256 7.42347   4
 -11   6   1 9.64422 5.72477   7
  10  -6  -1 3.55186 7.22653   4
  10  -6  -1 2.86320 5.29111  12
  10  -6  -1 11.5071 16.4011  10
 -10   6   1 5.96039 5.67009   7
 -10   6   1 3.79286 9.45960   3
 -10   6   1 4.23042 2.76268   6
   9  -6  -1 25.9274 16.6516  10
   9  -6  -1 30.2022 5.79171  12
  -9   6   1 10.4622 10.2445   3
  -9   6   1 28.3712 4.32611   6
  -9   6   1 27.6209 5.74443   7
   8  -6  -1 173.647 14.3759   4
   8  -6  -1 167.943 12.4556  12
   8  -6  -1 164.060 24.8993  10
  -8   6   1 173.017 11.4459   6
  -8   6   1 179.636 18.9275   3
  -8   6   1 173.806 11.9016   7
   7  -6  -1 73.5018 8.49549  12
   7  -6  -1 94.5722 10.2233   4
  -7   6   1 75.1750 7.35256   7
  -7   6   1 92.3129 14.8044   3
  -7   6   1 79.0252 6.99141   6
   6  -6  -1 148.691 11.9347   4
   6  -6  -1 142.105 10.1561  12
  -6   6   1 139.019 9.59390   6
  -6   6   1 148.761 15.9819   3
   5  -6  -1 204.294 13.2225   4
   5  -6  -1 171.097 11.8388  12
  -5   6   1 213.551 16.5621   3
  -5   6   1 180.124 11.4229   6
   4  -6  -1 222.257 14.4553   4
  -4   6   1 209.347 17.5394   1
  -4   6   1 234.479 20.5794  11
   3  -6  -1 574.822 33.3971   4
  -3   6   1 558.214 33.0660   4
  -3   6   1 681.858 39.0235  11
  -3   6   1 556.979 37.3685   1
   2  -6  -1 1438.92 77.1144  10
   2  -6  -1 1395.95 75.0559   4
  -2   6   1 1401.88 79.8566  11
  -2   6   1 1355.38 74.9497   4
  -2   6   1 1232.79 79.2277   1
  -2   6   1 1389.67 79.5721   1
   1  -6  -1 94.4381 9.53403  10
   1  -6  -1 76.7034 7.91041   4
  -1   6   1 96.2507 9.85708   1
  -1   6   1 98.9934 13.0913  11
  -1   6   1 104.172 10.7226   1
  -1   6   1 101.588 7.42555   4
   0  -6  -1 438.536 26.0168  10
   0   6   1 470.701 29.8055   1
   0   6   1 481.243 31.4702  11
   0   6   1 460.153 30.2901   1
   0   6   1 449.558 25.9416   4
  -1  -6  -1 326.004 23.5604   2
   1   6   1 320.798 23.0762   1
   1   6   1 360.820 25.6814  11
   1   6   1 339.874 19.5520   4
  -2  -6  -1 118.658 13.2055   2
   2   6   1 119.608 11.4106   1
   2   6   1 119.935 8.52824   4
   2   6   1 116.236 15.8292  11
  -3  -6  -1 45.5987 9.69820   2
   3   6   1 39.6900 5.72918   4
   3   6   1 55.6913 12.7410  11
  -4  -6  -1 66.8212 4.93326   6
  -4  -6  -1 71.4712 5.94273   8
  -4  -6  -1 68.0842 5.88356   9
  -4  -6  -1 69.7757 12.1114   2
   4   6   1 69.7741 15.8289  11
   4   6   1 69.6015 6.87060   4
  -5  -6  -1 352.012 20.3938   9
  -5  -6  -1 349.903 20.3869   8
  -5  -6  -1 349.820 26.3035   2
   5   6   1 353.438 29.3720  11
   5   6   1 371.638 20.9298   4
  -6  -6  -1 20.6220 8.33754   2
  -6  -6  -1 50.5852 5.81615   8
  -6  -6  -1 44.8408 6.43077   9
   6   6   1 43.2866 6.53309   4
   6   6   1 47.9838 13.1246  11
  -7  -6  -1 128.736 9.43773   8
  -7  -6  -1 135.444 9.98282   9
   7   6   1 130.361 10.0778   4
   7   6   1 91.7431 19.6100  11
  -8  -6  -1 331.542 19.3703   8
   8   6   1 316.358 19.5842   4
  -9  -6  -1 43.6509 5.54871   8
 -10  -6  -1 1.26812 6.09055   8
 -11  -6  -1 116.587 7.70940   8
 -13   7   1 5.76907 2.40859   7
  12  -7  -1 28.6177 6.84763   4
 -12   7   1 24.6906 4.55783   7
  11  -7  -1 -2.9629 7.83934   4
  11  -7  -1 -0.6121 4.51792  12
 -11   7   1 -0.6156 7.54281   7
  10  -7  -1 10.5309 5.82694  12
  10  -7  -1 8.12797 7.55939   4
 -10   7   1 10.1710 5.34817   7
 -10   7   1 4.59656 3.16694   6
   9  -7  -1 308.889 18.9403   4
   9  -7  -1 217.446 27.1525  10
  -9   7   1 217.297 18.5135   7
  -9   7   1 249.834 15.7923   6
  -9   7   1 230.733 22.7220   3
   8  -7  -1 5.21842 5.35676  12
   8  -7  -1 9.09538 14.5060  10
   8  -7  -1 6.77327 7.30844   4
  -8   7   1 7.57033 4.58431   7
  -8   7   1 10.7730 4.79088   6
  -8   7   1 0.85107 9.51544   3
   7  -7  -1 163.674 22.8019  10
   7  -7  -1 174.018 14.6230   4
   7  -7  -1 189.335 12.6040  12
  -7   7   1 151.431 13.1531   7
  -7   7   1 166.892 18.9289   3
  -7   7   1 182.579 11.8837   6
   6  -7  -1 19.8314 11.6359  10
   6  -7  -1 28.9324 5.32631  12
   6  -7  -1 29.4787 6.86916   4
  -6   7   1 28.7518 4.67635   6
  -6   7   1 28.7551 3.84159   7
  -6   7   1 29.0001 10.1879   3
   5  -7  -1 84.1960 7.06028   6
   5  -7  -1 83.9938 14.7144  10
   5  -7  -1 88.3477 8.15699  12
   5  -7  -1 77.2395 10.6510   4
  -5   7   1 97.7480 17.0788  11
  -5   7   1 90.5418 14.0473   3
  -5   7   1 92.5596 7.42680   6
   4  -7  -1 643.275 36.7566   6
   4  -7  -1 646.090 37.0800  12
   4  -7  -1 681.879 37.9338   4
  -4   7   1 697.363 44.5038  11
  -4   7   1 665.530 36.8000   6
   3  -7  -1 109.352 12.9078  10
   3  -7  -1 96.1301 7.19238   6
   3  -7  -1 121.345 9.52322   4
  -3   7   1 97.0831 7.33282   6
  -3   7   1 125.858 16.8417   1
  -3   7   1 96.6572 11.6736   1
  -3   7   1 110.667 8.73030   4
   2  -7  -1 49.1807 9.45171  10
   2  -7  -1 42.5525 5.13823  12
   2  -7  -1 43.4798 4.32521   6
  -2   7   1 46.2401 6.79004   4
  -2   7   1 55.5634 8.04292   1
  -2   7   1 54.4147 12.2597  11
   1  -7  -1 270.579 16.5148   6
   1  -7  -1 283.702 18.5413  10
  -1   7   1 299.049 24.8920  11
  -1   7   1 313.487 17.8167   4
   0  -7  -1 26.5480 3.66863   6
   0  -7  -1 31.0220 9.60020   2
   0   7   1 29.2699 4.68648   4
   0   7   1 21.2791 11.3364  11
  -1  -7  -1 492.345 38.1290   2
   1   7   1 450.590 26.2022   4
   1   7   1 427.285 32.8320  11
  -2  -7  -1 405.848 22.9256   6
  -2  -7  -1 359.846 32.5672   2
   2   7   1 434.394 24.1310   4
   2   7   1 436.282 32.5381  11
  -3  -7  -1 27.0949 3.88294   6
  -3  -7  -1 29.1712 9.08205   2
  -3  -7  -1 26.2854 3.74629   8
   3   7   1 22.5129 12.1740  11
   3   7   1 24.5367 5.04464   4
  -4  -7  -1 146.876 9.62700   8
  -4  -7  -1 141.589 8.85721   6
  -4  -7  -1 131.489 15.5838   2
   4   7   1 136.137 19.7621  11
   4   7   1 145.541 11.0922   4
  -5  -7  -1 313.671 25.0492   2
  -5  -7  -1 316.623 18.9183   8
   5   7   1 325.824 29.9329  11
   5   7   1 329.951 19.9032   4
  -6  -7  -1 340.692 19.3223   8
  -6  -7  -1 322.622 25.1377   2
   6   7   1 272.970 29.1890  11
   6   7   1 346.442 20.2543   4
   7   7   1 40.6702 5.96956   4
  -8  -7  -1 104.472 9.03286   8
   8   7   1 102.807 9.27433   4
  -9  -7  -1 17.6333 4.37454   8
 -10  -7  -1 66.8436 6.32727   8
 -11  -7  -1 20.6934 3.02310   8
 -12   8   1 2.25865 2.38157   7
  11  -8  -1 45.2690 7.13500   4
  11  -8  -1 43.5787 6.76590  12
 -11   8   1 41.8475 5.92157   7
  10  -8  -1 16.5556 6.17191  12
  10  -8  -1 19.8198 7.60556   4
 -10   8   1 13.2895 3.39667   6
 -10   8   1 13.1689 5.28431   7
   9  -8  -1 4.07330 6.03036  12
   9  -8  -1 7.02138 7.83082   4
  -9   8   1 1.03442 4.20370   6
  -9   8   1 0.31147 4.79747   7
   8  -8  -1 28.2657 14.6823  10
   8  -8  -1 52.3767 7.36856  12
   8  -8  -1 46.7288 11.5347   4
  -8   8   1 50.7884 7.56190   6
  -8   8   1 33.4088 5.63674   7
  -8   8   1 52.9102 12.5453   3
   7  -8  -1 121.836 11.2657  12
   7  -8  -1 97.0069 19.3652  10
   7  -8  -1 130.709 13.2047   4
  -7   8   1 128.500 9.97143   6
  -7   8   1 112.533 17.1843   3
  -7   8   1 105.709 8.84307   7
   6  -8  -1 2.85738 4.00382   6
   6  -8  -1 3.13324 5.39086  12
   6  -8  -1 4.90285 7.22594   4
   6  -8  -1 -1.1207 11.4938  10
  -6   8   1 4.34498 4.66209   6
  -6   8   1 5.35116 10.1390   3
   5  -8  -1 345.525 28.9131  10
   5  -8  -1 367.782 24.1812   4
   5  -8  -1 421.154 23.8919  12
   5  -8  -1 373.724 22.2789   6
  -5   8   1 407.040 32.2343  11
  -5   8   1 404.345 28.6031   3
  -5   8   1 399.049 22.7039   6
   4  -8  -1 348.881 20.4322   6
   4  -8  -1 341.854 26.2862  10
   4  -8  -1 348.683 21.0830  12
  -4   8   1 360.570 20.7297   6
  -4   8   1 377.398 30.8350  11
   3  -8  -1 37.0687 5.07687   6
   3  -8  -1 42.1362 6.88463  12
   3  -8  -1 32.0982 5.78884   4
   3  -8  -1 31.0865 9.16380  10
  -3   8   1 45.6178 13.1935  11
  -3   8   1 40.3632 5.73759   6
  -3   8   1 40.2268 7.10777   4
   2  -8  -1 191.259 12.5000  12
   2  -8  -1 181.275 11.9389   6
   2  -8  -1 208.825 15.8301  10
  -2   8   1 210.875 22.4636  11
  -2   8   1 185.079 12.0534   6
  -2   8   1 202.567 13.8163   4
   1  -8  -1 319.716 19.1688   6
   1  -8  -1 324.791 19.5866  12
  -1   8   1 367.374 28.9171  11
  -1   8   1 351.348 20.7705   4
  -1   8   1 327.160 19.2685   6
   0  -8  -1 541.576 30.5712   6
   0  -8  -1 543.661 36.9898   2
   0  -8  -1 540.315 30.8284  12
   0   8   1 590.761 32.2477   4
   0   8   1 536.623 39.5140  11
  -1  -8  -1 76.9941 6.62661  12
  -1  -8  -1 102.045 14.5776   2
  -1  -8  -1 84.4098 6.41297   6
   1   8   1 89.6389 9.49072   4
   1   8   1 82.5538 17.5765  11
  -2  -8  -1 151.123 16.9578   2
  -2  -8  -1 140.871 9.45115   6
   2   8   1 150.841 21.0157  11
   2   8   1 159.752 12.1730   4
  -3  -8  -1 268.058 16.5670   8
  -3  -8  -1 256.754 22.7930   2
   3   8   1 290.891 18.1859   4
   3   8   1 294.046 29.1685  11
  -4  -8  -1 74.4598 13.3038   2
  -4  -8  -1 79.1846 6.58118   6
  -4  -8  -1 88.8072 7.69400   8
   4   8   1 88.2553 20.0159  11
   4   8   1 90.9111 10.2055   4
  -5  -8  -1 2.97248 3.98604   8
  -5  -8  -1 6.17574 7.65108   2
   5   8   1 7.64293 5.87233   4
   5   8   1 5.14796 12.8569  11
   6   8   1 1.99173 11.9884  11
   6   8   1 9.34041 5.87018   4
  -7  -8  -1 75.6233 7.83592   8
   7   8   1 78.8904 9.28929   4
  -8  -8  -1 35.0588 4.88641   8
   8   8   1 33.1470 5.15144   4
  -9  -8  -1 90.5751 7.18480   8
  11  -9  -1 59.7261 8.72910   4
  11  -9  -1 68.5035 7.52062  12
  10  -9  -1 97.5111 9.74555  12
  10  -9  -1 91.3552 10.3619   4
 -10   9   1 67.2415 6.91379   7
 -10   9   1 81.7454 7.08162   6
   9  -9  -1 13.8360 7.65665   4
   9  -9  -1 14.8795 6.57068  12
  -9   9   1 10.6869 4.33387   6
  -9   9   1 8.39738 5.42097   7
   8  -9  -1 7.41826 8.00487   4
   8  -9  -1 9.91533 6.48722  12
  -8   9   1 14.5800 5.34274   6
   7  -9  -1 2.03099 8.04251   4
   7  -9  -1 -1.4345 10.7863  10
   7  -9  -1 6.33451 6.24378  12
  -7   9   1 4.71436 5.42230   6
  -7   9   1 3.34960 10.3503   3
   6  -9  -1 107.918 18.6191  10
   6  -9  -1 151.757 12.3637  12
   6  -9  -1 144.576 13.8097   4
   6  -9  -1 131.995 10.2959   6
  -6   9   1 148.796 11.0752   6
  -6   9   1 143.305 18.9168   3
   5  -9  -1 12.7475 4.44657   6
   5  -9  -1 9.23134 6.89567   4
   5  -9  -1 8.57168 11.1787  10
   5  -9  -1 11.5689 5.69186  12
  -5   9   1 9.85635 4.96389   6
  -5   9   1 6.02226 10.0765   3
  -5   9   1 -0.6685 22.1309  11
   4  -9  -1 44.6149 6.47820   6
   4  -9  -1 41.4607 6.23279  12
   4  -9  -1 46.7230 11.3947  10
   4  -9  -1 29.7542 6.84575   4
  -4   9   1 46.6385 7.30889   6
  -4   9   1 53.7642 15.9292  11
   3  -9  -1 98.7053 8.03061   6
   3  -9  -1 82.5798 12.0163  10
   3  -9  -1 96.4950 9.27827  12
  -3   9   1 104.271 9.97134   4
  -3   9   1 90.7708 19.4302  11
  -3   9   1 101.686 9.73811   6
   2  -9  -1 267.411 15.6636   6
  -2   9   1 254.911 15.9160   6
  -2   9   1 261.100 17.5461   4
  -2   9   1 255.167 26.4932  11
   1  -9  -1 87.4797 7.98412  12
   1  -9  -1 87.9890 7.25000   6
   1  -9  -1 77.8753 15.7181   2
  -1   9   1 86.0016 7.41519   6
  -1   9   1 89.1887 10.4935   4
  -1   9   1 93.6307 20.0808  11
   0  -9  -1 448.512 33.1094   2
   0  -9  -1 442.243 25.5776  12
   0  -9  -1 446.186 25.3737   6
   0   9   1 423.087 25.4311   6
   0   9   1 469.012 27.2824   4
   0   9   1 469.516 36.5574  11
  -1  -9  -1 9.89720 3.65627   6
  -1  -9  -1 9.30487 9.45699   2
   1   9   1 18.0162 6.71749   4
   1   9   1 17.7207 14.1044  11
  -2  -9  -1 14.3898 9.70299   2
  -2  -9  -1 13.9015 3.69168   6
   2   9   1 7.63270 16.2632  11
   2   9   1 16.5318 6.87908   4
  -3  -9  -1 284.669 17.2552   8
  -3  -9  -1 284.403 16.7251   6
   3   9   1 283.892 19.4491   4
   3   9   1 275.964 29.0439  11
  -4  -9  -1 225.681 12.8634   6
  -4  -9  -1 161.631 18.4149   2
  -4  -9  -1 238.110 13.8516   8
   4   9   1 211.890 26.4726  11
  -5  -9  -1 43.6897 6.59181   8
   5   9   1 40.0842 7.43040   4
   5   9   1 33.4559 14.2206  11
  -6  -9  -1 -0.0192 4.04373   8
   6   9   1 -0.0097 6.00022   4
  -7  -9  -1 44.9114 6.47778   8
   7   9   1 47.4253 8.35839   4
  -8  -9  -1 21.4548 4.07845   8
   8   9   1 12.8606 4.77357   4
  -9  -9  -1 10.8317 2.91570   8
  11 -10  -1 11.9345 2.99692  12
  10 -10  -1 0.83820 5.49730   4
  10 -10  -1 4.31325 4.34311  12
 -10  10   1 1.79980 2.55801   6
   9 -10  -1 38.9914 6.78649   4
   9 -10  -1 35.5058 10.0300  12
  -9  10   1 43.6234 6.93151   6
   8 -10  -1 178.588 13.6948  12
   8 -10  -1 146.154 15.7317   4
  -8  10   1 171.471 11.5863   6
   7 -10  -1 18.0965 6.61564  12
   7 -10  -1 22.2249 7.34573   4
   7 -10  -1 19.6947 4.51852   6
  -7  10   1 27.1549 5.76833   6
   6 -10  -1 124.968 12.9723   4
   6 -10  -1 143.661 10.3454   6
   6 -10  -1 144.223 16.6988  12
  -6  10   1 122.931 21.6024   3
  -6  10   1 146.634 11.5014   6
   5 -10  -1 6.83253 6.11447  12
   5 -10  -1 1.78704 4.34421   6
  -5  10   1 1.64081 11.8570  11
  -5  10   1 3.61825 9.80431   3
  -5  10   1 0.87784 5.08810   6
   4 -10  -1 48.9893 7.16424   6
   4 -10  -1 54.4326 8.92156  12
  -4  10   1 50.4624 6.63574   6
  -4  10   1 62.0920 13.0404   3
  -4  10   1 42.9028 15.7204  11
   3 -10  -1 140.548 10.1481   6
   3 -10  -1 140.749 11.5329  12
  -3  10   1 133.036 23.6296  11
  -3  10   1 120.032 11.6261   4
  -3  10   1 142.889 10.7175   6
   2 -10  -1 104.758 18.0957   2
   2 -10  -1 117.501 11.0341  12
   2 -10  -1 133.393 9.66471   6
  -2  10   1 128.833 9.85836   6
  -2  10   1 123.209 21.8709  11
  -2  10   1 127.556 12.0055   4
   1 -10  -1 118.898 17.9933   2
   1 -10  -1 122.245 9.08533   6
   1 -10  -1 109.931 9.75275  12
  -1  10   1 117.722 12.4824   4
  -1  10   1 106.279 9.14893   6
  -1  10   1 94.0857 22.0781  11
   0 -10  -1 5.23744 3.96881   6
   0 -10  -1 3.21159 4.14882  12
   0 -10  -1 3.36612 9.69147   2
   0  10   1 4.61667 7.23782   4
   0  10   1 -2.1988 13.3828  11
   0  10   1 2.56758 3.57491   6
  -1 -10  -1 151.637 10.4427   6
  -1 -10  -1 146.247 18.9999   2
   1  10   1 145.251 23.6820  11
   1  10   1 158.305 14.4226   4
  -2 -10  -1 72.7902 7.27260   6
  -2 -10  -1 60.7907 13.0575   2
  -2 -10  -1 76.7549 7.52455   8
   2  10   1 41.7265 16.0066  11
   2  10   1 45.3335 11.5706   4
  -3 -10  -1 117.468 10.2643   8
  -3 -10  -1 102.562 8.70347   6
   3  10   1 47.9576 16.0874  11
   3  10   1 122.473 12.6386   4
  -4 -10  -1 161.547 11.3650   8
  -4 -10  -1 151.748 9.93362   6
   4  10   1 170.733 14.4962   4
  -5 -10  -1 6.24774 4.44193   8
   5  10   1 7.54436 6.72025   4
  -6 -10  -1 14.7327 4.16860   8
   6  10   1 14.5300 6.34949   4
  -7 -10  -1 12.0195 3.95671   8
   7  10   1 6.89658 4.50083   4
  -8 -10  -1 49.0115 4.97020   8
  -9 -10  -1 41.4117 3.31773   8
  10 -11  -1 -0.1018 3.17352  12
 -10  11   1 -0.3482 1.59112   6
   9 -11  -1 53.2813 7.61735  12
  -9  11   1 49.6983 5.33107   6
  -8  11   1 173.451 14.2992   6
   7 -11  -1 14.2801 6.18868  12
   7 -11  -1 10.0031 4.35150   6
  -7  11   1 17.7275 5.30544   6
   6 -11  -1 67.0050 9.24434  12
   6 -11  -1 56.9461 7.41647   6
  -6  11   1 68.5163 8.35319   6
   5 -11  -1 3.20604 4.51653   6
   5 -11  -1 6.25381 6.21795  12
  -5  11   1 2.89748 5.61631   6
   4 -11  -1 72.1131 7.99320   6
   4 -11  -1 67.3978 9.18773  12
  -4  11   1 46.8087 14.8436  11
  -4  11   1 48.4323 11.6333   3
  -4  11   1 68.8693 8.50864   6
   3 -11  -1 0.20567 7.43309  12
   3 -11  -1 2.46485 5.82969   6
  -3  11   1 9.10624 16.0485  11
  -3  11   1 0.94543 6.13870   6
   2 -11  -1 72.2727 9.33943  12
   2 -11  -1 27.1031 12.4320   2
   2 -11  -1 72.9676 7.36775   6
  -2  11   1 38.5446 15.4540  11
  -2  11   1 58.4528 9.73423   4
   1 -11  -1 52.7138 17.1294   2
   1 -11  -1 57.2756 8.41919   6
  -1  11   1 56.1187 8.35059   4
  -1  11   1 34.6387 14.9956  11
   0 -11  -1 20.3789 13.5415   2
   0  11   1 17.8894 7.58687   4
   0  11   1 15.5799 6.20168   6
   0  11   1 15.2258 16.6265  11
  -1 -11  -1 365.967 21.3720   6
  -1 -11  -1 481.655 38.8793   2
   1  11   1 366.034 24.0712   4
   1  11   1 284.905 36.1590  11
  -2 -11  -1 417.425 23.7748   8
  -2 -11  -1 399.980 23.3022   6
   2  11   1 402.988 26.0438   4
  -3 -11  -1 63.0551 7.76656   8
  -3 -11  -1 57.9422 6.01009   6
   3  11   1 68.2403 11.3724   4
  -4 -11  -1 26.7562 4.74924   8
   4  11   1 40.3575 7.91637   4
   5  11   1 -2.7063 5.67738   4
  -6 -11  -1 10.2402 3.59719   8
   6  11   1 3.36785 5.16808   4
  -7 -11  -1 71.4322 5.49296   8
  -8 -11  -1 24.5037 2.95621   8
  10 -12  -1 11.7389 2.14425  12
   9 -12  -1 0.51879 3.02698  12
  -9  12   1 -0.6901 2.64064   6
   8 -12  -1 118.434 9.30380  12
  -8  12   1 115.112 7.87729   6
   7 -12  -1 6.44069 5.55419  12
   7 -12  -1 3.97596 3.66870   6
  -7  12   1 5.34133 4.67856   6
   6 -12  -1 1.29257 4.09071   6
   6 -12  -1 1.77788 5.16019  12
  -6  12   1 -0.7316 5.33748   6
   5 -12  -1 3.90669 4.50116   6
   5 -12  -1 -0.8245 5.21135  12
  -5  12   1 -1.1604 5.33491   6
   4 -12  -1 36.3183 5.28198   6
   4 -12  -1 40.4720 6.48668  12
  -4  12   1 28.9645 6.06474   6
   3 -12  -1 301.704 18.7228  12
   3 -12  -1 311.019 18.3725   6
  -3  12   1 302.316 18.6051   6
   2 -12  -1 12.0033 4.51975   6
   2 -12  -1 11.7843 4.81870  12
  -2  12   1 17.7051 5.11890   6
   1 -12  -1 91.6400 7.90465   6
   1 -12  -1 71.1200 8.66294  12
  -1  12   1 90.5529 10.1460   4
  -1  12   1 77.1578 8.57601   6
   0 -12  -1 143.630 9.91125   6
   0  12   1 126.873 12.8085   4
  -1 -12  -1 54.9974 6.36295   6
  -1 -12  -1 59.2338 7.20955   8
   1  12   1 57.0134 10.0434   4
  -2 -12  -1 221.386 13.8200   6
  -2 -12  -1 230.348 14.5560   8
   2  12   1 247.529 19.2053   4
  -3 -12  -1 7.77050 2.82554   6
  -3 -12  -1 9.03806 7.19950   8
   3  12   1 3.01538 5.73184   4
  -4 -12  -1 8.77737 3.80406   8
   4  12   1 5.52046 5.26868   4
  -5 -12  -1 14.1481 3.14866   8
   5  12   1 18.7678 4.69493   4
   8 -13  -1 1.25662 2.26173  12
  -8  13   1 1.59649 1.71883   6
   7 -13  -1 1.62043 3.18526  12
  -7  13   1 2.21970 2.94341   6
   6 -13  -1 52.9993 6.16571   6
   6 -13  -1 60.4369 6.50992  12
  -6  13   1 60.8266 5.86481   6
   5 -13  -1 0.60214 4.19006  12
   5 -13  -1 -0.8081 3.40186   6
  -5  13   1 2.34700 4.10160   6
   4 -13  -1 22.6587 4.47992  12
   4 -13  -1 21.4100 4.29318   6
  -4  13   1 23.2115 4.70617   6
   3 -13  -1 11.9549 4.59908   6
   3 -13  -1 12.1950 4.08303  12
  -3  13   1 7.94915 4.71277   6
   2 -13  -1 38.5506 7.45411   6
  -2  13   1 49.2633 6.65538   6
   1 -13  -1 4.82767 4.55508   6
  -1  13   1 5.73564 4.73619   6
   0 -13  -1 24.6100 6.90280   8
   0  13   1 11.1318 5.05895   4
  -1 -13  -1 141.948 8.60143   6
  -1 -13  -1 128.576 9.77012   8
   1  13   1 127.013 10.7584   4
  -2 -13  -1 40.0676 5.58991   8
  -2 -13  -1 26.1817 3.76368   6
   2  13   1 13.8599 6.51143   4
  -3 -13  -1 40.0820 4.74008   8
  -4 -13  -1 103.679 7.10488   8
  -5 -13  -1 15.5335 2.36134   8
  -7  14   1 5.66236 1.33492   6
   6 -14  -1 50.4193 4.67077  12
  -6  14   1 61.5820 4.25635   6
   5 -14  -1 62.7242 5.74553  12
   5 -14  -1 73.9229 5.16914   6
  -5  14   1 75.7019 5.31891   6
   4 -14  -1 0.24961 2.78765   6
  -4  14   1 1.77145 2.83902   6
   3 -14  -1 32.3828 4.79203   6
  -3  14   1 35.3290 4.19514   6
   2 -14  -1 89.2609 6.70590   6
   2 -14  -1 101.592 6.65180   8
  -2  14   1 78.7898 6.81349   6
   1 -14  -1 4.31267 3.16701   8
   1 -14  -1 4.77751 2.84461   6
   0 -14  -1 51.8826 4.69458   6
   0 -14  -1 61.2864 5.28924   8
  -1 -14  -1 11.5719 2.80050   8
  -1 -14  -1 9.36608 2.19589   6
  -2 -14  -1 37.4524 3.43609   8
  -3 -14  -1 18.1174 2.21441   8
   3 -15  -1 1.13376 1.37280   6
   3 -15  -1 1.31597 1.55982   8
   2 -15  -1 19.3640 2.30952   8
   2 -15  -1 16.7323 2.04708   6
   1 -15  -1 6.30577 1.49295   8
   1 -15  -1 5.00195 1.24980   6
  -1 -15   2 68.5063 4.46664   6
   1 -15   2 60.2266 4.86505   8
   1 -15   2 81.7812 5.14645   6
  -3  15  -2 12.4065 2.88487   6
   3 -15   2 13.3594 2.23052   6
  -4  15  -2 4.85784 1.93103   6
   4 -15   2 4.97542 1.72565   6
  -3 -14   2 35.5632 3.83888   6
  -3 -14   2 35.6772 3.52823   8
  -2 -14   2 16.7752 3.08439   6
  -2 -14   2 13.2445 3.13751   8
  -1 -14   2 15.1592 3.28939   6
  -1 -14   2 14.2380 3.24392   8
   0 -14   2 -1.6162 2.99758   8
   0 -14   2 2.27233 3.34264   6
  -1  14  -2 9.49630 4.13073   6
   1 -14   2 13.8444 3.82998   6
   1 -14   2 12.1506 3.38502   8
  -2  14  -2 59.2000 6.22279   6
   2 -14   2 62.2199 6.17393   6
   2 -14   2 42.2045 5.40136  12
  -3  14  -2 4.81741 3.80495   6
   3 -14   2 6.44719 3.67375   6
   3 -14   2 8.66085 3.39441  12
  -4  14  -2 2.01411 3.66991   6
   4 -14   2 4.79399 3.27519  12
   4 -14   2 1.44077 3.22610   6
  -5  14  -2 87.9261 6.05537   6
   5 -14   2 70.3806 6.23039  12
   5 -14   2 76.3613 5.80196   6
  -6  14  -2 43.5961 4.07138   6
   6 -14   2 42.4937 4.32604  12
  -7  14  -2 1.10040 1.31382   6
   7 -14   2 0.74143 1.78843  12
   5  13  -2 40.5663 7.06541   4
  -5 -13   2 53.0561 5.16222   8
   4  13  -2 218.178 15.2868   4
  -4 -13   2 229.824 12.9239   8
  -4 -13   2 209.930 12.2721   6
   3  13  -2 3.02591 5.72659   4
  -3 -13   2 6.46649 3.75010   6
  -3 -13   2 4.91584 3.33557   8
   2  13  -2 -0.2207 5.98286   4
  -2 -13   2 2.28389 3.88208   6
   1  13  -2 24.6157 6.44564   4
  -1 -13   2 26.2282 4.31047   6
  -1 -13   2 21.7458 4.21385   8
   0  13  -2 0.91856 5.18450   4
   0  13  -2 6.60027 4.35197   6
   0 -13   2 15.1038 4.20146   6
   1 -13   2 1.18285 4.09670   6
  -2  13  -2 6.58890 5.65135   6
   2 -13   2 13.2635 4.35104   6
   2 -13   2 5.20321 5.13645  12
  -3  13  -2 13.6562 5.98366   6
   3 -13   2 15.9326 4.42003   6
   3 -13   2 19.3635 5.14328  12
  -4  13  -2 37.3071 7.00203   6
   4 -13   2 37.7802 5.20194   6
  -5  13  -2 46.6126 6.32084   6
   5 -13   2 33.3900 6.08434  12
   5 -13   2 42.8182 5.85777   6
  -6  13  -2 92.0094 6.97032   6
   6 -13   2 81.1900 6.45861   6
   6 -13   2 80.6799 8.01553  12
  -7  13  -2 13.8970 2.88368   6
   7 -13   2 14.1371 3.91374  12
  -8  13  -2 -1.1396 1.46510   6
   8 -13   2 -0.4390 2.21338  12
   7  12  -2 81.1683 8.83401   4
  -7 -12   2 76.8530 5.16515   8
   6  12  -2 64.8304 8.91363   4
  -6 -12   2 59.5838 5.44657   8
   5  12  -2 1.51371 6.46119   4
  -5 -12   2 3.15501 5.07996   8
   4  12  -2 15.7847 7.49912   4
  -4 -12   2 7.50602 3.15428   6
  -4 -12   2 7.52188 3.82353   8
   3  12  -2 164.833 15.0562   4
  -3 -12   2 171.623 11.1154   6
  -3 -12   2 178.835 11.5583   8
   2  12  -2 142.956 13.8185   4
  -2 -12   2 140.188 10.0867   6
  -2 -12   2 133.074 10.0048   8
   1  12  -2 31.3226 8.28312   4
  -1 -12   2 26.0091 4.71925   6
   0  12  -2 148.874 10.9174   6
   0  12  -2 128.156 24.4172  11
   0  12  -2 161.588 13.6325   4
   0 -12   2 169.841 10.9043   6
   0 -12   2 138.745 10.8407  12
  -1  12  -2 51.3903 7.67244   6
  -1  12  -2 45.9577 19.0401  11
  -1  12  -2 33.6353 6.76669   4
   1 -12   2 48.6775 6.46634  12
   1 -12   2 60.2817 6.93136   6
  -2  12  -2 4.78374 5.24488   6
   2 -12   2 4.12836 5.79451  12
   2 -12   2 0.77022 4.30554   6
  -3  12  -2 127.648 10.9156   6
   3 -12   2 131.081 9.59382   6
   3 -12   2 112.195 11.2102  12
  -4  12  -2 114.311 10.1774   6
   4 -12   2 107.225 8.89834   6
   4 -12   2 107.654 10.7845  12
  -5  12  -2 4.23017 5.08912   6
   5 -12   2 4.07799 5.56387  12
  -6  12  -2 35.5400 5.42488   6
   6 -12   2 35.8415 6.11266  12
   6 -12   2 28.8482 4.73252   6
  -7  12  -2 115.169 8.79180   6
   7 -12   2 118.860 10.0719  12
  -8  12  -2 65.0395 5.51603   6
   8 -12   2 74.5169 6.68259  12
   9 -12   2 1.38330 2.59590  12
   8  11  -2 27.4752 6.25906   4
  -8 -11   2 26.8227 3.97621   8
   7  11  -2 7.57091 5.51825   4
  -7 -11   2 7.12067 3.29324   8
   6  11  -2 124.998 12.0010   4
  -6 -11   2 110.978 8.45216   8
   5  11  -2 3.92842 7.17763   4
  -5 -11   2 -0.7108 2.66341   6
  -5 -11   2 -1.0126 3.80588   8
   4  11  -2 8.78639 7.37327   4
   4  11  -2 0.47176 13.8845  11
  -4 -11   2 9.00701 4.05306   8
  -4 -11   2 6.68698 3.66547   6
   3  11  -2 380.020 39.7159  11
   3  11  -2 445.363 28.3857   4
  -3 -11   2 530.568 27.9301   6
   2  11  -2 248.494 28.8482  11
  -2 -11   2 265.852 15.8063   6
   1  11  -2 89.6805 8.17752   6
   1  11  -2 99.0742 19.7949  11
  -1 -11   2 100.257 8.28914   6
  -1 -11   2 90.5457 8.11242  12
   0  11  -2 105.440 9.48015   6
   0  11  -2 112.300 15.0991   4
   0  11  -2 105.268 22.2430  11
   0 -11   2 109.145 9.83744  12
   0 -11   2 118.790 8.89254   6
  -1  11  -2 41.5129 5.74344   6
  -1  11  -2 38.8276 7.75223   4
  -1  11  -2 22.4213 13.5074  11
   1 -11   2 41.8950 6.54145   6
   1 -11   2 26.9062 14.6370   2
   1 -11   2 48.6579 7.98905  12
  -2  11  -2 111.065 20.0092  11
  -2  11  -2 130.355 10.1409   6
   2 -11   2 122.983 9.49102   6
   2 -11   2 116.216 11.2033  12
  -3  11  -2 2.05669 10.4877  11
  -3  11  -2 2.81186 5.30276   6
   3 -11   2 -0.4622 5.69272  12
   3 -11   2 1.67575 4.52907   6
  -4  11  -2 53.2481 14.2875   3
  -4  11  -2 44.1133 7.04090   6
  -4  11  -2 23.7708 13.8245  11
   4 -11   2 41.9316 5.55521   6
   4 -11   2 41.9446 8.65637  12
  -5  11  -2 -0.0666 5.46162   6
   5 -11   2 -1.0208 4.31168   6
   5 -11   2 -3.4722 5.94103   4
   5 -11   2 4.44738 6.09516  12
  -6  11  -2 0.22135 5.15135   6
   6 -11   2 2.40894 6.10867  12
   6 -11   2 -0.7565 7.86477   4
  -7  11  -2 184.416 12.2507   6
   7 -11   2 195.137 12.9583  12
   7 -11   2 156.782 13.4114   4
  -8  11  -2 101.658 7.96056   6
   8 -11   2 114.115 9.86837  12
   8 -11   2 87.6996 11.7078   4
  -9  11  -2 14.1783 2.87451   6
   9 -11   2 15.3653 3.98464  12
  10 -11   2 -1.2852 2.77953  12
  -9 -10   2 124.782 8.32228   8
   8  10  -2 251.981 16.3261   4
  -8 -10   2 248.228 14.7207   8
   7  10  -2 34.7975 6.88791   4
  -7 -10   2 34.4719 4.52506   8
   6  10  -2 72.1665 10.4886   4
  -6 -10   2 62.4500 6.55133   8
   5  10  -2 36.1137 8.03353   4
   5  10  -2 41.1469 17.4894  11
  -5 -10   2 37.1973 6.86264   8
   4  10  -2 81.5544 20.1485  11
  -4 -10   2 87.5390 7.77831   8
  -4 -10   2 83.8432 7.33803   6
   3  10  -2 293.557 30.9327  11
   3  10  -2 308.699 20.1649   4
  -3 -10   2 295.263 17.6486   8
  -3 -10   2 294.202 17.5751   6
   2  10  -2 549.492 46.7133  11
   2  10  -2 538.253 31.6697   4
  -2 -10   2 515.869 29.8235   6
   1  10  -2 0.27274 13.1315  11
   1  10  -2 0.53117 6.48208   4
   1  10  -2 4.24458 3.94088   6
  -1 -10   2 9.19083 3.63774   6
  -1 -10   2 3.85251 4.06109  12
  -1 -10   2 7.36578 5.89776   2
   0  10  -2 5.28404 12.4080  11
   0  10  -2 3.51694 6.26793   4
   0 -10   2 0.06325 3.75383   6
   0 -10   2 0.65638 6.65298   2
   0 -10   2 6.32168 4.85591  12
  -1  10  -2 914.131 50.1601   4
  -1  10  -2 872.903 48.9924   6
  -1  10  -2 840.576 58.5221  11
   1 -10   2 906.462 49.2081  12
   1 -10   2 885.606 48.7512   6
  -2  10  -2 265.525 18.0882   4
  -2  10  -2 268.435 26.6660  11
  -2  10  -2 288.542 17.0966   6
   2 -10   2 285.438 17.5269  12
   2 -10   2 273.553 16.6455   6
  -3  10  -2 65.2245 8.02862   6
   3 -10   2 58.9775 9.57184   4
   3 -10   2 60.3997 9.35750  12
   3 -10   2 68.7577 7.03523   6
   3 -10   2 64.3535 12.6710  10
  -4  10  -2 63.8836 12.0509   3
  -4  10  -2 25.0870 10.7250  11
  -4  10  -2 51.7266 7.79929   6
   4 -10   2 52.9740 6.83088   6
   4 -10   2 63.3445 9.54959  12
   4 -10   2 44.1269 7.91223   4
  -5  10  -2 104.023 15.1824   3
  -5  10  -2 101.256 9.29041   6
   5 -10   2 65.5451 12.0459   4
   5 -10   2 92.4360 8.56862   6
   5 -10   2 110.036 10.3530  12
  -6  10  -2 7.70616 5.48288   6
  -6  10  -2 5.91514 7.69737   3
  -6  10  -2 6.51237 5.78057   7
   6 -10   2 4.72716 4.05366   6
   6 -10   2 7.57322 7.76131   4
   6 -10   2 9.52973 6.34771  12
  -7  10  -2 73.3585 7.61288   6
  -7  10  -2 54.9448 6.15536   7
   7 -10   2 61.0889 8.97603   4
   7 -10   2 59.3600 9.10890  12
  -8  10  -2 19.0123 4.03021   7
   8 -10   2 34.3672 9.78034   4
   8 -10   2 30.4195 6.40116  12
  -9  10  -2 13.4037 3.10741   6
  -9  10  -2 20.2562 4.64313   7
   9 -10   2 23.4075 5.06632  12
   9 -10   2 18.5057 6.19742   4
  10 -10   2 25.8116 3.93701  12
 -10  -9   2 65.4261 5.42390   8
   9   9  -2 85.0544 8.24962   4
  -9  -9   2 84.0131 6.84440   8
   8   9  -2 110.986 10.4274   4
  -8  -9   2 110.321 8.59883   8
   7   9  -2 4.26923 5.99756   4
   7   9  -2 2.08917 14.3975  11
  -7  -9   2 5.00289 3.64630   8
   6   9  -2 -1.3512 14.1206  11
  -6  -9   2 3.76422 2.03374   6
  -6  -9   2 4.36102 3.45550   8
   5   9  -2 549.282 30.8009   4
   5   9  -2 495.608 42.4611  11
  -5  -9   2 505.271 28.7976   6
  -5  -9   2 521.725 29.2451   8
   4   9  -2 108.710 25.6577  11
   4   9  -2 144.385 11.9524   4
  -4  -9   2 128.632 8.92374   8
  -4  -9   2 121.440 8.58551   6
   3   9  -2 106.622 20.8137  11
   3   9  -2 104.436 10.5699   4
  -3  -9   2 91.2003 7.24042   6
   2   9  -2 123.566 10.9904   4
   2   9  -2 125.376 20.3226  11
  -2  -9   2 100.725 12.3441   2
  -2  -9   2 112.742 8.17210   6
  -2  -9   2 115.935 8.07635  12
   1   9  -2 109.529 19.0374  11
   1   9  -2 108.231 8.43019   6
   1   9  -2 122.201 10.5585   4
  -1  -9   2 105.360 8.28882  12
  -1  -9   2 104.061 7.75963   6
   0   9  -2 759.340 42.5720   4
   0   9  -2 781.852 50.8195  11
   0   9  -2 734.169 41.5595   6
   0  -9   2 746.099 41.7270  12
   0  -9   2 742.174 41.3794   6
  -1   9  -2 21.2864 3.90040   6
  -1   9  -2 24.2726 11.9808  11
   1  -9   2 18.2441 3.38791   6
   1  -9   2 20.7938 4.39014  12
  -2   9  -2 72.7273 15.7607  11
  -2   9  -2 58.9500 6.86848   6
  -2   9  -2 63.2132 8.57246   4
   2  -9   2 55.1273 8.37057   4
   2  -9   2 66.8976 7.66749  12
   2  -9   2 64.6159 6.22248   6
  -3   9  -2 167.535 21.1323  11
  -3   9  -2 189.180 12.7083   6
   3  -9   2 179.590 13.7957   4
   3  -9   2 174.819 12.2123  12
   3  -9   2 171.216 11.3772   6
  -4   9  -2 564.891 30.7251   6
  -4   9  -2 504.415 37.9134  11
  -4   9  -2 570.408 36.2149   3
   4  -9   2 532.744 31.0606  12
   4  -9   2 538.918 32.1535   4
   4  -9   2 540.658 30.5695   6
  -5   9  -2 182.196 12.4262   6
  -5   9  -2 174.535 18.7105   3
  -5   9  -2 178.624 11.3261   7
   5  -9   2 185.283 13.0218  12
   5  -9   2 183.242 15.1421   4
   5  -9   2 174.093 11.9963   6
  -6   9  -2 43.5284 10.7207   3
  -6   9  -2 55.0920 6.39922   7
  -6   9  -2 58.7895 7.77731   6
   6  -9   2 67.1180 9.73808  12
  -7   9  -2 25.1816 9.82068   3
  -7   9  -2 34.4978 5.79518   6
  -7   9  -2 32.3471 4.82664   7
   7  -9   2 37.9952 6.95837  12
   7  -9   2 38.0295 8.74010   4
  -8   9  -2 93.1841 7.91699   6
  -8   9  -2 79.3274 8.00697   7
   8  -9   2 82.1811 12.3931   4
   8  -9   2 94.8915 9.51557  12
  -9   9  -2 85.4549 9.18491   6
   9  -9   2 110.390 13.8454   4
 -10   9  -2 114.068 8.10956   7
  10  -9   2 120.837 10.8866   4
  10  -9   2 118.085 9.08308  12
 -11   9  -2 24.5614 3.36763   7
 -11  -8   2 12.0580 2.09891   8
 -10  -8   2 116.669 7.83607   8
  -9  -8   2 33.1846 4.40608   8
   8   8  -2 53.5212 8.72567   4
  -8  -8   2 64.4564 6.83373   8
  -8  -8   2 63.7412 7.46084   9
   7   8  -2 269.975 31.2975  11
  -7  -8   2 296.050 16.9534   8
  -7  -8   2 279.051 16.8815   9
   6   8  -2 253.600 16.2334   4
   6   8  -2 240.309 29.0718  11
  -6  -8   2 229.080 13.2995   6
  -6  -8   2 232.087 14.1231   8
  -6  -8   2 228.506 14.1814   9
   5   8  -2 7.19038 5.28318   4
   5   8  -2 9.57004 13.9740  11
  -5  -8   2 11.4793 4.13621   6
   4   8  -2 376.663 32.1155  11
   4   8  -2 395.097 22.1502   4
  -4  -8   2 294.844 25.7181   2
  -4  -8   2 374.800 20.5686   6
  -4  -8   2 380.089 20.8167   8
   3   8  -2 96.4270 8.79726   4
   3   8  -2 92.0198 18.6187  11
  -3  -8   2 71.3419 8.69369   2
  -3  -8   2 82.9011 5.97071   6
   2   8  -2 114.055 10.6875   4
   2   8  -2 131.274 18.1961  11
  -2  -8   2 112.583 7.39749   6
  -2  -8   2 104.262 10.7179   2
   1   8  -2 574.528 31.5903   4
   1   8  -2 554.387 38.7975  11
  -1  -8   2 550.239 30.5141   6
  -1  -8   2 558.713 34.2012   2
  -1  -8   2 525.441 30.7033  12
   0   8  -2 965.743 58.2778  11
   0   8  -2 914.259 51.3397   4
   0  -8   2 898.564 50.5120   6
  -1   8  -2 604.398 41.2346  11
  -1   8  -2 639.549 34.6683   4
  -1   8  -2 610.846 33.9105   6
   1  -8   2 616.332 33.7368   6
   1  -8   2 612.406 34.4900   4
   1  -8   2 581.458 33.9289  12
  -2   8  -2 170.299 11.5156   4
  -2   8  -2 155.999 20.0854  11
  -2   8  -2 168.588 10.3061   6
   2  -8   2 156.334 10.0801   6
   2  -8   2 154.882 10.6037  12
   2  -8   2 150.172 16.6356   5
   2  -8   2 167.319 11.9756   4
  -3   8  -2 307.681 17.2774   6
  -3   8  -2 300.649 25.1571  11
   3  -8   2 295.344 17.5998  12
   3  -8   2 299.984 18.8856   4
   3  -8   2 296.733 17.4877   6
   3  -8   2 260.085 23.5783   5
  -4   8  -2 245.142 14.5969   7
  -4   8  -2 266.012 22.4629  11
  -4   8  -2 266.543 15.3288   6
  -4   8  -2 242.359 20.5602   3
   4  -8   2 249.827 15.5760  12
   4  -8   2 245.661 14.9815   6
   4  -8   2 248.579 17.0049   4
  -5   8  -2 23.3515 9.31559   3
  -5   8  -2 35.9664 5.10682   7
  -5   8  -2 37.7064 4.95104   6
   5  -8   2 32.0086 5.33515  12
   5  -8   2 32.0966 6.65258   4
   5  -8   2 25.6548 4.20614   6
  -6   8  -2 10.4121 4.15060   7
  -6   8  -2 19.0919 4.79097   6
  -6   8  -2 15.6983 11.7215   3
   6  -8   2 10.7561 6.78048   4
   6  -8   2 22.0422 5.49156  12
  -7   8  -2 33.3874 5.33868   6
  -7   8  -2 14.6936 8.39925   3
  -7   8  -2 27.4339 4.91230   7
   7  -8   2 29.1827 6.05988  12
   7  -8   2 39.9869 13.9353   4
  -8   8  -2 43.8735 5.97103   7
  -8   8  -2 54.5810 6.99010   6
   8  -8   2 47.4622 7.00804  12
   8  -8   2 37.3878 8.40897   4
  -9   8  -2 109.924 8.09820   6
  -9   8  -2 117.727 9.78856   7
   9  -8   2 106.247 10.5389  12
   9  -8   2 140.030 12.9054   4
 -10   8  -2 204.754 14.5503   7
  10  -8   2 235.191 16.1476   4
  10  -8   2 226.262 14.0344  12
 -11   8  -2 20.6062 3.88626   7
  11  -8   2 15.6749 9.28446   4
 -12   8  -2 1.86619 2.43281   7
 -11  -7   2 9.33512 3.11189   8
  10   7  -2 80.6886 7.30647   4
 -10  -7   2 87.3151 8.19766   9
 -10  -7   2 75.0124 6.76612   8
   9   7  -2 7.71418 4.61395   4
  -9  -7   2 13.0398 3.93665   8
  -9  -7   2 12.6624 4.61337   9
   8   7  -2 4.06340 12.7450  11
  -8  -7   2 29.8043 4.30602   8
  -8  -7   2 23.7668 4.82297   9
   7   7  -2 134.187 24.8211  11
   7   7  -2 163.675 11.5537   4
  -7  -7   2 158.052 10.2619   8
  -7  -7   2 158.701 10.5576   9
   6   7  -2 950.955 61.1902  11
   6   7  -2 952.145 50.7455   4
  -6  -7   2 861.749 50.2082   8
  -6  -7   2 895.385 49.6096   6
   5   7  -2 1.87716 3.90579   4
   5   7  -2 4.75911 12.1249  11
  -5  -7   2 1.19504 3.28767   2
  -5  -7   2 0.07864 2.41925   9
  -5  -7   2 2.49583 2.42406   8
  -5  -7   2 1.73362 2.02281   6
   4   7  -2 10.9518 3.61398   4
   4   7  -2 20.8885 11.6018  11
  -4  -7   2 8.86967 3.88767   2
  -4  -7   2 17.5602 2.36608   6
  -4  -7   2 15.9138 2.41126   9
   3   7  -2 164.661 19.2973  11
   3   7  -2 155.434 10.4187   4
  -3  -7   2 148.926 11.8407   2
   2   7  -2 18.9537 3.96866   4
  -2  -7   2 9.91416 4.36280   2
   1   7  -2 13.7099 4.69747   1
   1   7  -2 6.88169 3.58529   4
   1   7  -2 2.18467 8.04505  11
   0   7  -2 8.88476 4.62441   1
   0   7  -2 9.35440 3.64343   4
   0   7  -2 4.82836 8.08577  11
   0   7  -2 0.75557 3.70063   1
   0  -7   2 5.78815 3.39864   4
  -1   7  -2 161.398 16.4789  11
  -1   7  -2 143.269 13.7654   1
  -1   7  -2 152.733 10.7497   4
  -1   7  -2 159.967 14.7951   1
   1  -7   2 181.897 11.7168   4
   1  -7   2 153.987 15.2157   5
  -2   7  -2 321.994 23.7505   1
  -2   7  -2 291.732 20.9050   4
  -2   7  -2 301.953 22.8326   1
  -2   7  -2 351.666 24.3233  11
   2  -7   2 307.229 19.0238   4
   2  -7   2 335.908 18.3218  12
   2  -7   2 311.240 23.3836   5
  -3   7  -2 183.517 18.1096  11
   3  -7   2 203.723 18.0493   5
   3  -7   2 219.059 13.6709   4
  -4   7  -2 1607.53 90.7268  11
  -4   7  -2 1552.10 85.5710   6
  -4   7  -2 1606.22 89.0028   3
  -4   7  -2 1529.62 85.4135   7
   4  -7   2 1630.51 86.4205   4
   4  -7   2 1526.66 90.8722   5
   4  -7   2 1567.35 85.7858  12
  -5   7  -2 8.75156 8.08584   3
  -5   7  -2 4.58407 3.11552   7
  -5   7  -2 4.29313 3.38114   6
   5  -7   2 3.06111 5.15127   4
   5  -7   2 0.99076 6.82707   5
   5  -7   2 4.78592 4.00728  12
  -6   7  -2 63.3767 6.92134   6
  -6   7  -2 52.7459 10.1532   3
   6  -7   2 59.5366 9.39759   4
  -7   7  -2 93.0613 7.98926   6
  -7   7  -2 86.4614 8.84295   7
   7  -7   2 103.805 11.7539   4
   7  -7   2 106.805 9.88260  12
  -8   7  -2 147.126 11.0317   7
  -8   7  -2 97.5928 14.6750   3
  -8   7  -2 143.011 9.92902   6
   8  -7   2 168.193 22.2367   4
   8  -7   2 153.421 11.5824  12
  -9   7  -2 4.23427 5.32793   7
  -9   7  -2 3.62461 3.14702   6
   9  -7   2 3.14592 7.41963   4
   9  -7   2 0.73541 5.13846  12
 -10   7  -2 17.2975 5.45095   7
  10  -7   2 12.4109 4.62341  12
  10  -7   2 10.6362 7.91747   4
 -11   7  -2 4.09192 4.24706   7
  11  -7   2 2.61370 5.35370   4
 -12   7  -2 22.9699 3.56857   7
 -11  -6   2 -0.6729 4.44615   9
 -11  -6   2 6.94854 6.07796   8
 -10  -6   2 5.40879 3.76827   8
 -10  -6   2 8.70783 4.95637   9
   9   6  -2 160.353 10.7977   4
  -9  -6   2 132.746 10.5285   8
  -9  -6   2 155.654 11.0118   9
   8   6  -2 67.0867 7.54648   4
   8   6  -2 71.2705 17.5231  11
  -8  -6   2 73.5565 6.36667   8
  -8  -6   2 70.0150 7.35359   9
   7   6  -2 1.08604 12.8638  11
   7   6  -2 -0.0196 3.53438   4
  -7  -6   2 -1.2079 3.38927   9
   6   6  -2 377.666 31.5565  11
   6   6  -2 356.714 20.7074   4
  -6  -6   2 333.509 22.3558   2
  -6  -6   2 361.235 20.2108   8
  -6  -6   2 366.353 20.2524   9
   5   6  -2 8.71134 10.2707  11
   5   6  -2 1.58847 2.94326   4
  -5  -6   2 11.1393 2.88209   9
  -5  -6   2 2.20365 3.42283   2
  -5  -6   2 5.07097 2.09072   8
   4   6  -2 3.47208 2.86686   4
   4   6  -2 7.86887 3.45866   1
  -4  -6   2 3.31669 3.53143   2
   3   6  -2 323.361 19.5692   4
   3   6  -2 354.190 25.8361  11
   3   6  -2 362.892 22.9833   1
  -3  -6   2 340.145 20.9822   2
   2   6  -2 1043.54 73.6358   1
   2   6  -2 1055.84 59.6433  11
   2   6  -2 944.106 54.1854   4
  -2  -6   2 945.047 55.5994   2
   1   6  -2 29.5858 5.58552   1
   1   6  -2 27.7918 8.21994  11
   1   6  -2 24.4416 4.24855   4
   1   6  -2 28.0191 5.18065   1
   0   6  -2 288.248 17.3300   4
   0   6  -2 282.770 20.5774   1
   0   6  -2 317.286 22.1942  11
   0   6  -2 305.204 20.4866   1
   0  -6   2 285.422 17.2400   4
   0  -6   2 323.221 21.2053   5
  -1   6  -2 21.8844 5.30873   1
  -1   6  -2 12.4158 3.78960   1
  -1   6  -2 23.1770 7.30622  11
  -1   6  -2 20.5815 3.49728   4
   1  -6   2 25.7880 6.44321   5
   1  -6   2 20.5926 3.62296   4
  -2   6  -2 429.660 27.0349  11
  -2   6  -2 408.058 26.7673   1
  -2   6  -2 369.112 22.5364   4
  -2   6  -2 372.481 26.1345   1
   2  -6   2 393.739 22.8074   4
   2  -6   2 425.778 26.5062   5
  -3   6  -2 20.5711 6.90837  11
  -3   6  -2 22.2659 5.33200   1
   3  -6   2 28.4957 4.25117   4
   3  -6   2 21.2254 6.61612   5
  -4   6  -2 6.69340 5.95580  11
  -4   6  -2 4.74724 2.40517   6
  -4   6  -2 9.26157 6.20099   3
   4  -6   2 7.32343 3.82233   4
   4  -6   2 5.16593 5.98477   5
  -5   6  -2 119.001 8.34205   7
  -5   6  -2 118.918 8.21021   6
   5  -6   2 126.146 13.9833   5
   5  -6   2 136.053 11.9104   4
  -6   6  -2 112.614 8.04290   7
  -6   6  -2 97.8875 13.2927   3
  -6   6  -2 107.748 7.75316   6
   6  -6   2 89.1041 15.0778   5
   6  -6   2 101.346 9.83638   4
   6  -6   2 113.384 8.90224  12
  -7   6  -2 58.8589 10.5387   3
  -7   6  -2 43.8533 5.79519   6
  -7   6  -2 44.5422 6.79047   7
   7  -6   2 52.6520 8.94918   4
  -8   6  -2 146.484 9.65833   6
  -8   6  -2 127.327 15.4477   3
  -8   6  -2 146.122 10.9251   7
   8  -6   2 148.545 13.5322   4
   8  -6   2 145.593 11.2483  12
  -9   6  -2 3.96014 5.39443   7
  -9   6  -2 3.36839 2.33105   6
   9  -6   2 5.85676 6.80590   4
   9  -6   2 2.50220 4.59977  12
 -10   6  -2 2.29326 5.42920   7
  10  -6   2 6.27805 6.51825   4
 -11   6  -2 116.796 12.4031   7
  11  -6   2 118.476 10.9380   4
 -12   6  -2 34.2812 5.09043   7
 -13   6  -2 2.88856 2.08306   7
 -12  -5   2 11.8137 5.18679   9
 -11  -5   2 18.3805 5.13013   9
 -11  -5   2 19.9840 4.41940   8
 -10  -5   2 80.8095 8.69105   9
 -10  -5   2 68.4444 7.28994   8
   9   5  -2 -0.4815 3.39120   4
   9   5  -2 4.71585 12.6128  11
  -9  -5   2 -1.1383 3.81277   7
  -9  -5   2 3.56335 3.56054   8
  -9  -5   2 2.06464 4.27971   9
   8   5  -2 495.309 40.7174  11
   8   5  -2 525.045 30.5080   4
  -8  -5   2 572.161 30.6927   9
  -8  -5   2 550.038 30.4886   7
  -8  -5   2 574.519 30.4846   8
   7   5  -2 3.22748 11.2861  11
   7   5  -2 11.1252 2.92787   4
  -7  -5   2 9.17582 3.08820   9
  -7  -5   2 11.1307 3.37152   7
  -7  -5   2 6.59139 4.48333   2
  -7  -5   2 12.0759 2.70130   8
   6   5  -2 234.766 13.6150   4
  -6  -5   2 242.734 13.5031   8
  -6  -5   2 198.861 15.4812   2
  -6  -5   2 249.230 13.5448   9
   5   5  -2 127.543 10.6185   5
   5   5  -2 130.088 8.37566   4
  -5  -5   2 140.368 10.2560   2
   4   5  -2 1412.97 75.7704   1
   4   5  -2 1312.92 75.2223   5
  -4  -5   2 1307.57 74.3838   2
   3   5  -2 238.452 15.5614   1
   3   5  -2 249.572 16.0663   1
   3   5  -2 270.202 19.2975  11
   3   5  -2 225.427 15.6914   5
   3   5  -2 224.629 13.6033   4
  -3  -5   2 216.827 14.5010   2
   2   5  -2 404.887 24.8122   1
   2   5  -2 373.907 22.1283   4
   2   5  -2 400.631 24.3723   5
   2   5  -2 407.939 24.5013   1
   2   5  -2 418.981 26.6881  11
  -2  -5   2 379.012 23.0853   2
   1   5  -2 114.489 7.44607   4
   1   5  -2 134.209 9.85782   1
   1   5  -2 99.6189 11.4440  11
   1   5  -2 122.899 9.85854   5
   0   5  -2 652.754 37.1674   1
   0   5  -2 607.123 37.3456   5
   0   5  -2 618.108 37.5158  11
   0   5  -2 569.211 34.1747   4
   0  -5   2 665.372 36.9596   5
  -1   5  -2 71.7373 8.13645   5
  -1   5  -2 71.6609 5.55298   4
  -1   5  -2 76.8725 9.44617  11
  -1   5  -2 84.3256 7.77152   1
   1  -5   2 86.9815 8.74873   5
   1  -5   2 73.8869 5.73331   4
  -2   5  -2 811.027 46.4739   1
  -2   5  -2 806.110 46.6114   1
  -2   5  -2 780.973 46.0952  11
  -2   5  -2 713.193 43.0955   4
   2  -5   2 777.743 43.1931   4
   2  -5   2 838.372 45.9257   5
  -3   5  -2 29.9958 4.83251   1
  -3   5  -2 22.2993 5.71082  11
  -3   5  -2 21.5174 4.54763   1
   3  -5   2 25.0941 6.21175   5
   3  -5   2 23.5535 4.18947   4
  -4   5  -2 4.97378 5.08375   3
  -4   5  -2 10.3563 2.66381   1
  -4   5  -2 2.06679 4.50717  11
   4  -5   2 3.25381 2.86636   4
   4  -5   2 1.38006 5.24822   5
  -5   5  -2 595.839 35.1892   3
  -5   5  -2 569.296 32.0524   6
  -5   5  -2 589.508 32.1983   7
   5  -5   2 585.804 32.7161   4
   5  -5   2 575.579 36.4546   5
  -6   5  -2 1160.90 65.3902   3
  -6   5  -2 1132.97 61.1086   6
  -6   5  -2 1157.66 61.2986   7
   6  -5   2 1152.09 61.4943  12
   6  -5   2 1064.71 66.0731   5
   6  -5   2 1059.65 62.3054   4
  -7   5  -2 742.873 36.5343   7
  -7   5  -2 613.428 35.5757   6
  -7   5  -2 587.024 39.7971   3
   7  -5   2 640.787 36.2151  12
   7  -5   2 645.232 36.6981   4
  -8   5  -2 289.004 16.6969   6
  -8   5  -2 308.383 17.8996   7
  -8   5  -2 248.815 21.9732   3
   8  -5   2 283.530 17.8195  12
   8  -5   2 321.809 19.1183   4
  -9   5  -2 -0.0070 5.59968   7
   9  -5   2 0.60584 6.33157   4
 -10   5  -2 93.4366 10.0246   7
  10  -5   2 93.9951 11.1870   4
 -11   5  -2 28.2533 5.71336   7
  11  -5   2 30.0954 5.93606   4
 -12   5  -2 25.2489 4.34834   7
 -13   5  -2 4.19935 2.16424   7
 -13  -4   2 10.3475 3.99768   9
 -12  -4   2 3.31424 4.79258   9
 -11  -4   2 147.867 11.0332   9
 -11  -4   2 129.291 9.39550   8
 -11  -4   2 117.853 10.2042   7
 -10  -4   2 159.991 10.4997   8
 -10  -4   2 143.694 11.6253   7
 -10  -4   2 134.815 11.5520   9
   9   4  -2 40.8754 4.83040   4
   9   4  -2 48.0673 24.9465  11
  -9  -4   2 53.5588 7.12706   7
  -9  -4   2 58.1194 5.81025   8
  -9  -4   2 56.2661 7.15142   9
   8   4  -2 3.69640 2.19052   4
  -8  -4   2 5.63927 2.83817   8
  -8  -4   2 6.18151 4.31975   9
  -8  -4   2 5.63288 3.78808   7
   7   4  -2 127.639 7.99327   4
  -7  -4   2 136.480 13.8812   3
  -7  -4   2 128.977 8.20631   8
  -7  -4   2 134.297 11.4348   2
  -7  -4   2 138.669 8.89952   9
  -7  -4   2 126.813 8.64094   7
   6   4  -2 334.317 19.5157   4
   6   4  -2 381.301 24.6168   5
   6   4  -2 350.705 21.3780   5
  -6  -4   2 355.034 22.9114   3
  -6  -4   2 350.509 21.9863   2
  -6  -4   2 349.787 19.7328   9
   5   4  -2 101.249 6.91095   1
   5   4  -2 99.6445 6.21709   4
   5   4  -2 103.894 8.30244   5
  -5  -4   2 101.654 9.61887   3
  -5  -4   2 100.289 8.29467   2
   4   4  -2 2410.46 121.815   1
   4   4  -2 2154.65 121.258   5
   4   4  -2 2080.37 119.735   4
   4   4  -2 2345.44 121.375   1
  -4  -4   2 2098.65 120.858   2
  -4  -4   2 2202.36 121.455   3
   3   4  -2 880.247 52.2462   4
   3   4  -2 998.226 53.8300   5
   3   4  -2 998.685 54.0750   1
  -3  -4   2 941.481 53.0467   2
  -3  -4   2 993.283 54.1475   1
   2   4  -2 2624.42 148.766   5
   2   4  -2 2791.57 149.305   1
  -2  -4   2 2627.20 147.956   2
  -2  -4   2 2862.44 149.349   1
   1   4  -2 20.5641 2.83336   4
   1   4  -2 25.0412 3.77134   1
   1   4  -2 18.6449 3.61943   5
   1   4  -2 25.8438 5.64532  11
  -1  -4   2 27.1240 3.62715   1
  -1  -4   2 29.0542 4.84126   5
   0   4  -2 1033.29 56.6716   1
   0   4  -2 1043.48 56.9882  11
   0   4  -2 924.435 54.4229   4
   0   4  -2 1000.92 56.2805   5
   0  -4   2 1016.86 56.5260   1
   0  -4   2 922.539 54.4302   4
   0  -4   2 1069.11 56.2923   5
  -1   4  -2 21.3210 4.65161  11
  -1   4  -2 23.9955 4.52319   5
  -1   4  -2 18.5690 2.69313   4
  -1   4  -2 20.0266 3.52256   1
   1  -4   2 17.0903 2.86807   4
   1  -4   2 20.8023 3.46833   1
   1  -4   2 30.4121 5.08161   5
  -2   4  -2 5.01637 3.57748  11
  -2   4  -2 6.91498 4.23203   1
   2  -4   2 6.69573 3.87433   5
   2  -4   2 6.76643 2.05134   4
  -3   4  -2 944.547 53.4501   1
  -3   4  -2 946.670 53.6402   1
  -3   4  -2 887.494 52.4133  11
   3  -4   2 894.422 50.6881   4
   3  -4   2 973.194 53.2258   5
  -4   4  -2 397.896 25.3321   1
  -4   4  -2 409.550 24.5424   3
   4  -4   2 396.353 22.7342   4
   4  -4   2 417.995 25.7904   5
  -5   4  -2 15.6064 3.43049   1
  -5   4  -2 36.4339 6.66084   3
   5  -4   2 23.1505 6.21459   5
   5  -4   2 30.8323 4.52925   4
  -6   4  -2 1464.85 80.8860   6
  -6   4  -2 1519.85 83.7214   3
  -6   4  -2 1540.11 81.0116   7
   6  -4   2 1516.80 81.3134   4
   6  -4   2 1400.58 84.9758   5
  -7   4  -2 617.584 32.5038   7
  -7   4  -2 573.945 31.8702   6
  -7   4  -2 571.470 35.8934   3
   7  -4   2 594.322 32.7893   4
   7  -4   2 531.590 37.3243   5
  -8   4  -2 -0.3688 6.71083   3
  -8   4  -2 2.08597 2.64693   6
  -8   4  -2 3.68801 4.80981   7
   8  -4   2 3.58337 4.74673   4
  -9   4  -2 125.818 11.0679   7
 -10   4  -2 118.141 10.4564   7
  10  -4   2 99.5526 10.9601   4
 -11   4  -2 4.03954 5.59922   7
  11  -4   2 5.63892 4.83687   4
 -12   4  -2 -1.9910 4.09441   7
 -13   4  -2 -0.9510 2.48144   7
 -13  -3   2 -0.0756 4.45819   9
 -12  -3   2 5.60744 8.20636   7
 -12  -3   2 1.95258 5.00882   9
 -11  -3   2 5.67366 4.04602   8
 -11  -3   2 2.83729 5.28965   9
 -11  -3   2 6.34772 5.56389   7
  10   3  -2 459.578 47.2035  11
 -10  -3   2 533.268 30.1258   8
 -10  -3   2 552.171 30.7153   7
 -10  -3   2 569.473 30.5974   9
  -9  -3   2 537.163 29.6560   9
  -9  -3   2 505.703 29.1749   8
  -9  -3   2 524.062 34.1697   3
  -9  -3   2 520.046 29.6818   7
   8   3  -2 55.8556 9.26322  10
  -8  -3   2 50.2856 6.25330   7
  -8  -3   2 51.7317 6.23318   9
  -8  -3   2 77.6447 11.2991   3
  -8  -3   2 55.9218 5.03827   8
   7   3  -2 67.5792 5.55448   5
   7   3  -2 67.6859 8.82431  10
  -7  -3   2 76.5539 6.36366   7
  -7  -3   2 76.7045 5.97890   9
  -7  -3   2 90.7170 10.9405   3
  -7  -3   2 75.3096 5.17717   8
   6   3  -2 1180.55 64.9102  10
   6   3  -2 1099.73 63.0226   5
   6   3  -2 1115.79 63.2429   5
  -6  -3   2 1147.51 64.4919   2
  -6  -3   2 1182.05 64.8649   3
   5   3  -2 48.2749 5.05378   5
   5   3  -2 54.5284 5.96485  10
  -5  -3   2 51.2632 7.08774   3
  -5  -3   2 49.6081 5.64473   2
   4   3  -2 186.724 11.4280   1
   4   3  -2 184.945 11.5480   5
   4   3  -2 172.920 11.4329  10
  -4  -3   2 192.593 12.5358   3
  -4  -3   2 183.059 11.6135   2
  -4  -3   2 193.441 11.5651   1
   3   3  -2 1403.61 73.1575   1
   3   3  -2 1154.29 72.1935  10
   3   3  -2 1335.34 72.6797   5
  -3  -3   2 1316.47 72.9660   3
  -3  -3   2 1465.72 73.2455   1
  -3  -3   2 1286.81 72.3404   2
   2   3  -2 4943.28 262.950   1
  -2  -3   2 4749.07 262.807   1
   1   3  -2 53.2094 4.79289   1
   1   3  -2 53.7518 4.80384   5
  -1  -3   2 61.5030 5.43227   5
  -1  -3   2 50.4764 4.61375   1
   0   3  -2 2273.55 120.297   1
   0   3  -2 2235.86 119.974   5
   0   3  -2 2143.54 120.221  11
   0  -3   2 2122.62 120.088   1
  -1   3  -2 234.127 14.6593   5
  -1   3  -2 245.861 14.7299   1
  -1   3  -2 235.255 14.5040  11
   1  -3   2 201.795 12.9204   4
   1  -3   2 234.661 14.5699   1
   1  -3   2 236.626 14.5662   5
  -2   3  -2 1214.41 65.8708   5
  -2   3  -2 1165.59 65.5724   1
  -2   3  -2 1227.14 64.9927  11
   2  -3   2 1211.47 65.4149   5
   2  -3   2 1044.70 63.6498   4
   2  -3   2 1180.65 65.6537   1
  -3   3  -2 570.552 37.1444   5
  -3   3  -2 623.924 34.3466   3
  -3   3  -2 622.348 35.3361   1
   3  -3   2 641.995 35.4622   5
   3  -3   2 574.651 33.2292   4
  -4   3  -2 38.7835 5.74015   3
  -4   3  -2 34.0363 4.31249   1
  -4   3  -2 35.9937 4.77941   1
   4  -3   2 33.6630 6.09448   5
   4  -3   2 30.0376 3.43923   4
  -5   3  -2 13.8588 4.40680   3
  -5   3  -2 20.7192 3.49187   1
   5  -3   2 17.9709 2.73703   4
   5  -3   2 16.4928 5.56932   5
  -6   3  -2 0.95715 4.76018   3
  -6   3  -2 7.36318 2.71000   8
  -6   3  -2 9.10708 3.29739   7
   6  -3   2 4.12753 5.12741   5
   6  -3   2 5.77648 2.78878   4
  -7   3  -2 3.48418 2.08119   6
  -7   3  -2 13.3724 7.85148   3
  -7   3  -2 5.75685 3.22053   8
  -7   3  -2 2.18369 3.77319   7
   7  -3   2 2.63889 8.44552   5
  -8   3  -2 1285.93 66.4066   7
  -8   3  -2 1153.87 69.3845   3
  -8   3  -2 1177.35 65.9340   9
   8  -3   2 1219.30 66.4755   4
  -9   3  -2 -2.2799 5.34166   7
  -9   3  -2 -0.1396 3.60125   9
   9  -3   2 -1.7815 6.81817   4
 -10   3  -2 165.434 12.5067   7
  10  -3   2 161.575 12.4943   4
 -11   3  -2 2.95881 5.60643   7
  11  -3   2 12.9072 4.59705   4
 -12   3  -2 12.0234 4.46323   7
 -13   3  -2 4.72511 2.42646   7
 -13  -2   2 1.00955 4.77131   9
 -13  -2   2 1.39466 4.12311   7
 -12  -2   2 178.981 13.3775   7
 -12  -2   2 197.835 13.3848   9
 -11  -2   2 205.990 13.2771   8
 -11  -2   2 213.134 14.2840   9
 -11  -2   2 213.758 14.6699   7
 -11  -2   2 180.842 19.4697   3
 -10  -2   2 65.2311 9.28859   7
 -10  -2   2 65.2839 8.72273   9
 -10  -2   2 75.6009 6.98311   8
 -10  -2   2 56.3251 11.5466   3
   9   2  -2 19.1921 10.4222  10
  -9  -2   2 23.6116 4.74063   9
  -9  -2   2 32.7994 10.4365   3
  -9  -2   2 21.1233 3.68154   8
  -9  -2   2 24.0588 6.06104   7
   8   2  -2 8.85916 9.30106  10
  -8  -2   2 13.8413 3.87502   7
  -8  -2   2 12.7131 7.84895   3
  -8  -2   2 10.2186 2.54455   8
  -8  -2   2 12.8861 3.88671   9
   7   2  -2 97.8381 12.3960  10
   7   2  -2 84.7828 6.03765   5
  -7  -2   2 99.7443 11.6949   3
  -7  -2   2 104.262 6.73377   9
   6   2  -2 19.5071 3.04741   5
   6   2  -2 20.9263 6.51174  10
  -6  -2   2 20.8495 5.17199   2
  -6  -2   2 24.0208 5.83900   3
   5   2  -2 92.8898 8.79715  10
   5   2  -2 93.5300 6.04350   5
  -5  -2   2 91.4807 8.56262   3
  -5  -2   2 93.6276 5.70079   1
  -5  -2   2 87.1038 7.53949   2
   4   2  -2 1122.16 57.7911   1
   4   2  -2 993.264 58.1636  10
   4   2  -2 1033.12 57.1711   5
  -4  -2   2 1036.20 57.8619   2
  -4  -2   2 1026.51 58.1236   3
  -4  -2   2 1076.10 57.5922   1
   3   2  -2 2107.27 116.463   1
   3   2  -2 2210.85 116.509  10
   3   2  -2 2161.47 115.800   5
  -3  -2   2 2088.67 116.466   3
  -3  -2   2 2122.90 116.464   1
   1   2  -2 1870.55 99.4603   1
  -1  -2   2 1769.58 99.3476   1
   0   2  -2 1805.61 98.9866   1
   0  -2   2 1814.13 98.9642   1
  -1   2  -2 2.85006 1.34884   1
  -1   2  -2 3.69408 2.56886   5
  -1   2  -2 5.44457 2.36356   2
   1  -2   2 1.54054 2.14927   5
   1  -2   2 0.68240 1.18455   1
  -2   2  -2 41.2125 5.19781   2
  -2   2  -2 42.2890 5.01222   5
  -2   2  -2 39.5732 3.78827   3
  -2   2  -2 41.4869 3.93521   1
   2  -2   2 44.4971 5.13796   5
   2  -2   2 44.5703 3.62560   4
   2  -2   2 40.3316 3.91375   1
  -3   2  -2 109.580 9.05585   2
  -3   2  -2 114.473 9.67694   1
  -3   2  -2 103.415 7.33865   3
   3  -2   2 103.152 7.76316   1
   3  -2   2 105.181 8.54167   5
  -4   2  -2 732.867 39.2364   3
  -4   2  -2 585.145 41.0672   1
  -4   2  -2 758.258 41.2756   2
  -4   2  -2 723.224 39.6203   1
   4  -2   2 632.409 37.9624   4
   4  -2   2 745.865 40.5851   5
  -5   2  -2 27.1996 4.85373   3
  -5   2  -2 25.8754 7.23383   2
  -5   2  -2 29.7971 3.26073   1
   5  -2   2 26.9999 5.99447   5
   5  -2   2 22.4431 2.94150   4
  -6   2  -2 174.310 13.1078   3
  -6   2  -2 195.606 11.5280   7
  -6   2  -2 170.155 15.9951   2
  -6   2  -2 180.627 10.6209   8
   6  -2   2 160.607 14.5655   5
   6  -2   2 153.706 10.2533   4
  -7   2  -2 329.530 19.6370   7
  -7   2  -2 332.077 19.3669   8
  -7   2  -2 370.716 25.1520   3
   7  -2   2 334.819 19.4186   4
   7  -2   2 342.644 24.4020   5
  -8   2  -2 1986.24 104.926   8
  -8   2  -2 2058.76 105.022   7
  -8   2  -2 1792.23 107.553   3
  -8   2  -2 1865.91 104.722   9
   8  -2   2 1940.72 104.980   4
  -9   2  -2 64.3188 9.04157   7
  -9   2  -2 56.6519 7.16149   9
   9  -2   2 55.5632 7.17529   4
 -10   2  -2 3.82460 5.78709   7
 -10   2  -2 -3.3235 4.51528   9
  10  -2   2 -0.1578 4.55909   4
 -11   2  -2 1.97164 5.85928   7
  11  -2   2 -1.3186 3.55842   4
 -12   2  -2 51.1389 6.59660   7
 -13   2  -2 14.3704 2.60458   7
 -14  -1   2 11.1507 3.23532   9
 -13  -1   2 3.66124 4.89947   9
 -13  -1   2 5.25393 4.83253   7
 -12  -1   2 183.434 13.7809   7
 -12  -1   2 185.820 13.1390   9
 -11  -1   2 303.218 32.6881   3
  10   1  -2 50.5097 21.2862  10
  10   1  -2 54.0113 6.30354   4
 -10  -1   2 68.1612 8.52659   9
 -10  -1   2 60.6600 8.69580   7
 -10  -1   2 72.3026 13.2158   3
 -10  -1   2 53.4376 6.59738   8
   9   1  -2 112.695 18.6939  10
   9   1  -2 98.1536 7.11770   4
  -9  -1   2 113.943 13.1832   7
  -9  -1   2 107.357 15.3876   3
  -9  -1   2 95.6579 7.57613   8
  -9  -1   2 85.7332 12.9360   9
   8   1  -2 1125.20 66.4242  10
  -8  -1   2 1074.07 60.6711   7
  -8  -1   2 1122.98 60.5880   9
  -8  -1   2 1188.89 64.4535   3
  -8  -1   2 1039.99 60.3801   8
   7   1  -2 10.6530 2.18506   5
   7   1  -2 5.59264 7.56923  10
  -7  -1   2 12.7756 3.09599   9
  -7  -1   2 12.7673 7.08242   3
   6   1  -2 206.821 12.7295   5
   6   1  -2 236.629 16.6265  10
  -6  -1   2 216.047 15.4864   3
   5   1  -2 416.982 24.0618   1
   5   1  -2 430.853 23.6006   5
   5   1  -2 423.754 25.9529  10
  -5  -1   2 425.522 23.8549   1
  -5  -1   2 432.803 25.2828   3
   4   1  -2 113.758 6.38460   5
   4   1  -2 109.774 9.05770  10
   4   1  -2 115.101 7.57295   1
  -4  -1   2 113.424 8.31843   3
  -4  -1   2 110.530 7.12930   1
   3   1  -2 7.25857 3.30699  10
   3   1  -2 4.02061 1.30531   1
  -3  -1   2 5.74013 2.31572   3
  -3  -1   2 4.53982 1.26090   1
   2   1  -2 1677.12 93.9438  10
   2   1  -2 1772.58 93.9371   1
  -2  -1   2 1716.02 93.8432   1
   1   1  -2 1459.11 78.7917   1
  -1  -1   2 1424.57 78.7439   1
   0   1  -2 40.8988 3.91707  10
   0   1  -2 43.0716 2.63044   3
   0   1  -2 41.5915 3.42958   1
   0   1  -2 41.9636 3.36662   2
   0  -1   2 44.6242 3.67647   5
   0  -1   2 43.4248 3.50178   1
  -1   1  -2 11.0796 2.70003   2
  -1   1  -2 9.41236 1.34596   3
   1  -1   2 12.8908 2.06419   1
   1  -1   2 12.3538 2.60380   5
   2  -1   2 4503.11 243.999   1
  -3   1  -2 514.934 29.9509   2
  -3   1  -2 481.585 28.2349   3
  -3   1  -2 497.559 28.6394   1
   3  -1   2 522.784 28.8475   1
   3  -1   2 517.965 29.6642   5
  -4   1  -2 877.831 49.8242   1
  -4   1  -2 926.482 51.8793   2
  -4   1  -2 857.637 49.8225   3
   4  -1   2 941.490 51.4474   5
  -5   1  -2 55.1792 4.02588   1
  -5   1  -2 59.6500 6.52603   3
  -5   1  -2 61.7551 4.90084   1
  -5   1  -2 60.3046 9.11484   2
   5  -1   2 64.0560 7.85935   5
   5  -1   2 55.0183 3.89767   4
  -6   1  -2 384.107 21.1296   8
  -6   1  -2 376.008 21.2854   7
  -6   1  -2 385.564 34.0373   2
  -6   1  -2 367.012 23.2280   3
   6  -1   2 374.833 25.0487   5
  -7   1  -2 33.3103 4.48941   8
  -7   1  -2 32.3213 4.36005   7
  -7   1  -2 31.8168 3.79271   9
  -7   1  -2 25.6816 9.90976   2
   7  -1   2 21.7648 7.20971   5
   7  -1   2 23.7082 3.79963   4
  -8   1  -2 151.020 14.0298   3
  -8   1  -2 151.656 10.0467   8
  -8   1  -2 142.927 11.7960   9
  -8   1  -2 155.968 10.7554   7
   8  -1   2 140.391 9.65526   4
  -9   1  -2 103.626 9.20668   9
  -9   1  -2 116.164 9.24108   8
  -9   1  -2 123.374 10.7222   7
   9  -1   2 114.678 8.75451   4
 -10   1  -2 2.41487 5.78745   7
 -10   1  -2 10.2684 4.82462   9
  10  -1   2 5.01769 3.92814   4
 -11   1  -2 0.59243 5.26825   7
 -12   1  -2 190.074 12.3113   7
 -13   1  -2 24.6177 3.65417   7
 -14   0   2 16.2465 4.13220   7
 -14   0   2 16.9706 3.11010   9
 -13   0   2 5.28509 5.70086   7
 -13   0   2 10.0506 4.86061   9
 -12   0   2 8.69107 6.32713   7
 -12   0   2 6.25135 5.59675   9
  11   0  -2 -3.8049 20.9235  10
  11   0  -2 2.90911 4.59487   4
 -11   0   2 2.02292 6.85884   7
 -11   0   2 11.4343 11.3803   3
 -11   0   2 9.40444 7.63791   9
  10   0  -2 29.6946 4.63372   4
 -10   0   2 30.6417 6.26921   7
 -10   0   2 26.3798 4.42271   8
 -10   0   2 27.7278 5.80160   9
 -10   0   2 20.9041 10.2694   3
   9   0  -2 48.3972 17.8724  10
   9   0  -2 46.1954 6.26380   4
  -9   0   2 36.3527 4.97309   8
  -9   0   2 43.4228 10.3971   3
  -9   0   2 41.6070 5.64513   9
   8   0  -2 127.611 18.8213  10
   8   0  -2 129.498 8.92314   4
  -8   0   2 138.827 15.1591   3
  -8   0   2 146.834 8.76855   8
  -8   0   2 144.791 9.72482   7
  -8   0   2 147.657 9.52248   9
   7   0  -2 146.291 10.0377   5
   7   0  -2 147.515 9.02537   4
   7   0  -2 160.499 15.7429  10
  -7   0   2 163.064 13.8044   3
   6   0  -2 2.23194 2.17957   5
  -6   0   2 5.05836 1.52986   1
  -6   0   2 2.56767 4.66211   3
  -6   0   2 2.13648 1.06100   1
   5   0  -2 561.783 31.0285   5
   5   0  -2 531.787 31.9735   1
  -5   0   2 589.380 32.4353   3
  -5   0   2 551.897 31.5296   1
   4   0  -2 1093.62 63.0628  10
   4   0  -2 1166.16 61.4124   5
   4   0  -2 1138.28 62.6844   1
  -4   0   2 1112.82 62.2342   1
   3   0  -2 318.940 18.9724   1
   3   0  -2 317.594 19.4724  10
  -3   0   2 339.063 18.8308   1
  -3   0   2 300.745 18.5168   3
  -3   0   2 332.418 17.7132   5
   2   0  -2 867.423 49.0394  10
   2   0  -2 920.431 48.9042   1
  -2   0   2 875.833 48.0170   5
  -2   0   2 923.518 48.8565   1
  -2   0   2 821.082 48.2116   3
   1   0  -2 1491.12 83.5560   1
   1   0  -2 1565.31 83.0347   3
   0   0  -2 407.304 22.4493   2
   0   0  -2 393.014 22.3528  10
   0   0  -2 371.305 22.2756  11
   0   0  -2 407.858 22.4759   1
   0   0   2 426.822 22.5110   1
   0   0   2 370.995 21.4266   3
  -1   0  -2 1846.54 106.812   1
   1   0   2 2157.46 106.449   3
   1   0   2 1882.11 106.798   1
  -2   0  -2 473.891 27.2372   1
  -2   0  -2 487.265 28.1946   2
  -2   0  -2 452.903 26.6878   3
   2   0   2 492.304 26.6975  11
   2   0   2 501.069 28.1328   5
   2   0   2 504.424 27.2504   1
  -3   0  -2 751.299 43.2553   2
  -3   0  -2 757.712 41.7960   1
  -3   0  -2 720.004 41.5720   3
   3   0   2 758.156 41.5853  11
   3   0   2 766.777 41.7055   1
   3   0   2 775.740 43.1125   5
  -4   0  -2 14.3561 5.51947   2
  -4   0  -2 17.0440 3.25250   3
  -4   0  -2 8.35880 1.45571   1
   4   0   2 12.4695 4.41250   5
  -5   0  -2 187.757 12.1386   3
  -5   0  -2 201.945 15.1996   2
   5   0   2 199.342 14.1983   5
   5   0   2 139.303 10.9058  11
  -6   0  -2 771.516 47.0834   2
  -6   0  -2 733.457 41.6364   3
  -6   0  -2 695.426 39.6930   7
   6   0   2 697.164 43.3402   5
  -7   0  -2 18.7588 3.50520   8
  -7   0  -2 25.4316 3.71315   9
  -7   0  -2 23.1295 8.45938   3
  -7   0  -2 29.5556 9.99427   2
  -7   0  -2 23.9243 4.11018   7
   7   0   2 35.5906 8.37757   5
   7   0   2 23.6170 3.18855   4
  -8   0  -2 19.1907 4.79424   7
  -8   0  -2 19.6286 4.39650   9
  -8   0  -2 11.3970 5.49108   3
  -8   0  -2 15.6127 10.2657   2
  -8   0  -2 20.0318 3.96181   8
   8   0   2 17.7142 4.42816   4
  -9   0  -2 128.397 9.94041   8
  -9   0  -2 132.907 10.8243   7
  -9   0  -2 121.440 10.4747   9
   9   0   2 131.641 9.04978   4
 -10   0  -2 82.1021 9.31330   7
 -10   0  -2 85.0428 8.50910   8
 -10   0  -2 67.7723 9.14036   9
 -11   0  -2 59.8617 7.76855   7
 -12   0  -2 11.0549 3.75634   7
 -14   1   2 4.45346 2.80175   9
 -14   1   2 2.84962 3.49391   7
 -13   1   2 75.5727 7.79902   9
 -13   1   2 132.804 13.4674   7
  12  -1  -2 25.1374 7.72256   4
 -12   1   2 32.7801 6.88512   7
 -12   1   2 19.3811 5.88169   9
  11  -1  -2 69.5355 24.4598  10
  11  -1  -2 123.828 10.4685   4
 -11   1   2 120.680 17.6512   3
 -11   1   2 133.251 11.7223   7
 -11   1   2 122.566 12.2880   9
  10  -1  -2 779.463 60.0329  10
  10  -1  -2 826.085 45.6254   4
 -10   1   2 832.895 45.4498   9
 -10   1   2 797.034 50.5949   3
 -10   1   2 823.675 45.5939   7
   9  -1  -2 238.516 24.3099  10
   9  -1  -2 198.413 14.3004   4
  -9   1   2 232.390 20.2126   3
  -9   1   2 224.231 14.0713   9
   8  -1  -2 98.0352 15.8195  10
   8  -1  -2 71.9262 8.99392   5
   8  -1  -2 92.0258 7.20636   4
  -8   1   2 96.4956 6.50787   8
  -8   1   2 105.941 13.6338   3
  -8   1   2 93.9675 7.68302   7
  -8   1   2 98.3194 7.25060   9
   7  -1  -2 3.68149 2.74388   4
  -7   1   2 8.18499 2.26765   1
  -7   1   2 2.40429 6.07820   3
   6  -1  -2 219.821 13.9890   5
   6  -1  -2 213.488 12.6703   4
  -6   1   2 246.096 16.1396   3
  -6   1   2 210.444 14.2927   1
  -6   1   2 218.467 14.2155   1
   5  -1  -2 72.3207 5.95084   5
   5  -1  -2 70.4390 6.27271   1
   5  -1  -2 62.0852 4.62392   4
  -5   1   2 72.2710 6.04698   1
  -5   1   2 70.3655 5.87415   5
  -5   1   2 77.6186 7.61703   3
   4  -1  -2 370.129 22.6666   1
   4  -1  -2 375.553 21.5762   5
   4  -1  -2 328.541 20.7147   4
  -4   1   2 392.129 22.2606   3
  -4   1   2 403.519 22.5957   1
  -4   1   2 392.743 21.5423   5
   3  -1  -2 145.247 10.5177   1
   3  -1  -2 166.851 11.3898  10
  -3   1   2 149.549 10.1658   3
  -3   1   2 159.735 10.5183   1
  -3   1   2 168.140 9.85028   5
   2  -1  -2 144.996 10.9010  10
   2  -1  -2 165.111 10.4681   1
  -2   1   2 168.728 10.4328   1
  -2   1   2 157.878 9.94022   5
  -2   1   2 148.713 9.63735   3
  -2   1   2 160.676 11.0161  11
   1  -1  -2 108.900 7.62226   1
   1  -1  -2 108.180 8.18082  10
  -1   1   2 111.922 8.06919  11
  -1  -1  -2 4432.52 231.551   1
   1   1   2 4105.37 231.334   1
  -2  -1  -2 320.436 20.3187   2
  -2  -1  -2 363.950 19.5019   1
   2   1   2 313.951 19.5696  11
   2   1   2 338.278 19.1416   1
  -3  -1  -2 63.2589 5.08697   3
  -3  -1  -2 60.3087 4.59983   1
  -3  -1  -2 62.9947 7.30597   2
   3   1   2 74.9064 6.22417  11
   3   1   2 59.9639 4.34351   1
  -4  -1  -2 1206.91 69.6098   2
   4   1   2 1239.62 68.2804  11
   4   1   2 1233.25 69.3953   5
  -5  -1  -2 1540.25 84.0574   2
  -5  -1  -2 1429.56 81.2981   3
   5   1   2 1530.72 83.5197   5
   5   1   2 1399.51 81.6442  11
  -6  -1  -2 63.7662 4.91801   8
  -6  -1  -2 66.6523 11.6661   2
  -6  -1  -2 61.0405 5.41483   7
  -6  -1  -2 60.6114 7.82303   3
   6   1   2 60.2564 9.59255   5
  -7  -1  -2 68.6533 6.70939   9
  -7  -1  -2 79.8429 13.9517   2
  -7  -1  -2 85.6046 14.0598   3
  -7  -1  -2 73.6758 5.98660   8
  -7  -1  -2 70.3884 6.44808   7
   7   1   2 73.4038 11.4656   5
  -8  -1  -2 77.3582 6.87173   8
  -8  -1  -2 68.5820 7.70221   7
  -8  -1  -2 75.2780 7.70294   9
  -8  -1  -2 38.1302 11.5822   2
  -9  -1  -2 192.118 12.3752   8
  -9  -1  -2 172.122 12.9305   7
  -9  -1  -2 179.720 12.7089   9
 -10  -1  -2 55.6879 6.63608   9
 -10  -1  -2 49.1701 6.47692   7
 -10  -1  -2 66.6029 7.52130   8
 -11  -1  -2 184.849 11.9632   8
 -11  -1  -2 173.519 12.7769   7
 -12  -1  -2 1.88972 3.12294   7
 -14   2   2 2.53925 3.85050   7
 -13   2   2 8.35200 4.18546   9
 -13   2   2 13.0725 7.63153   7
  12  -2  -2 4.83117 5.15234   4
 -12   2   2 6.19466 6.01503   7
 -12   2   2 0.66011 5.12319   9
  11  -2  -2 5.62617 5.28970   4
  11  -2  -2 3.11710 18.2117  10
 -11   2   2 13.1159 9.93199   7
 -11   2   2 -0.3825 12.1049   3
  10  -2  -2 94.8210 20.1821  10
  10  -2  -2 104.868 9.94004   4
 -10   2   2 104.564 10.1782   7
 -10   2   2 99.0092 9.89230   9
 -10   2   2 93.2501 17.2486   3
   9  -2  -2 192.949 24.3647  10
   9  -2  -2 206.758 13.9006   4
  -9   2   2 204.676 13.5444   9
  -9   2   2 211.510 13.7857   7
  -9   2   2 217.831 20.1574   3
   8  -2  -2 14.0860 4.73430   5
   8  -2  -2 21.3117 4.15882   4
   8  -2  -2 31.4626 12.7547  10
  -8   2   2 35.9541 9.23189   3
  -8   2   2 39.8753 4.41048   9
  -8   2   2 24.0889 4.42676   7
  -8   2   2 23.6773 2.73216   6
   7  -2  -2 155.600 12.7484   5
   7  -2  -2 175.689 10.9719   4
  -7   2   2 161.413 10.6686   7
  -7   2   2 209.726 17.0837   3
  -7   2   2 173.667 12.4797   1
   6  -2  -2 1141.72 65.3137   5
  -6   2   2 1062.12 66.3346   1
  -6   2   2 1302.89 66.3904   3
  -6   2   2 1163.57 65.5600   5
   5  -2  -2 1249.93 70.9423   4
   5  -2  -2 1232.29 73.6747   1
   5  -2  -2 1236.62 72.3791   5
  -5   2   2 1326.74 73.4821   1
  -5   2   2 1449.29 73.0116   3
  -5   2   2 1331.31 72.5126   5
   4  -2  -2 1119.07 61.4889   5
   4  -2  -2 1007.67 60.1717   4
   4  -2  -2 1069.93 62.7158   1
  -4   2   2 1183.44 62.6702   1
  -4   2   2 1122.10 61.5674   5
  -4   2   2 1138.34 61.5877   3
   3  -2  -2 69.6552 6.66263   1
   3  -2  -2 83.3733 7.93250  10
  -3   2   2 77.5185 6.80878   1
  -3   2   2 81.3804 6.88139   5
  -3   2   2 74.4474 6.69473   3
  -3   2   2 92.1428 8.88784  11
   2  -2  -2 5456.06 298.655   1
  -2   2   2 5535.76 298.629   1
   1  -2  -2 7694.77 421.088   1
  -1   2   2 7779.06 419.254   1
   0  -2  -2 3566.41 195.260   1
   0   2   2 3602.48 195.334   1
  -1  -2  -2 39.1621 3.98710  10
  -1  -2  -2 38.9410 3.99628   1
  -1  -2  -2 39.3673 5.34691   2
   1   2   2 37.6079 3.99098   1
   1   2   2 40.9461 5.56485  11
  -2  -2  -2 3.20873 3.68330   2
  -2  -2  -2 4.51678 1.61815   1
   2   2   2 3.47417 1.45809   1
   2   2   2 2.71917 3.26885  11
  -3  -2  -2 340.032 19.1003   1
  -3  -2  -2 327.992 21.1958   2
   3   2   2 313.759 18.8291   1
   3   2   2 329.823 20.8185  11
  -4  -2  -2 3645.57 197.359   2
   4   2   2 3533.99 196.522  11
  -5  -2  -2 519.519 28.6925   8
  -5  -2  -2 513.439 33.0767   2
  -6  -2  -2 6.92870 2.53685   8
  -6  -2  -2 7.51803 2.78986   9
  -6  -2  -2 6.89721 2.90637   7
  -6  -2  -2 6.44707 7.96241   2
   6   2   2 7.00465 6.05384   5
  -7  -2  -2 7.28647 3.51272   9
  -7  -2  -2 3.98657 3.45843   7
  -7  -2  -2 4.66421 8.71013   2
   7   2   2 -4.0559 5.38295   5
  -8  -2  -2 8.69508 4.38222   7
  -8  -2  -2 18.3673 4.10504   8
  -8  -2  -2 9.29837 11.4520   2
  -8  -2  -2 15.8213 4.80343   9
  -9  -2  -2 57.2007 6.96395   8
  -9  -2  -2 54.6931 6.22976   9
  -9  -2  -2 39.6886 5.52838   7
 -10  -2  -2 1.31465 4.18172   7
 -10  -2  -2 0.89326 4.61157   8
 -10  -2  -2 0.32880 5.10586   9
 -11  -2  -2 14.4055 7.20054   8
 -11  -2  -2 12.4291 3.50270   7
 -14   3   2 -0.2531 3.26799   7
 -13   3   2 1.67072 5.95158   7
 -13   3   2 -1.4514 3.39280   9
  12  -3  -2 167.533 12.8243   4
 -12   3   2 129.637 11.0519   9
 -12   3   2 175.084 12.7275   7
  11  -3  -2 190.678 14.1584   4
  11  -3  -2 194.509 33.3071  10
 -11   3   2 160.543 22.0060   3
 -11   3   2 196.599 13.7713   7
 -11   3   2 163.707 12.6974   9
  10  -3  -2 8.41145 15.6351  10
  10  -3  -2 2.53589 5.68025   4
 -10   3   2 9.84799 10.6297   3
 -10   3   2 4.82746 5.84431   7
 -10   3   2 10.9881 5.32063   9
   9  -3  -2 39.9460 15.6841  10
   9  -3  -2 34.1572 6.04467   4
  -9   3   2 60.5718 8.72131   9
  -9   3   2 46.6891 5.93330   7
  -9   3   2 31.5167 10.5837   3
  -9   3   2 38.7901 3.93751   6
   8  -3  -2 226.967 23.8286  10
  -8   3   2 232.358 13.7037   6
  -8   3   2 232.199 14.7305   7
  -8   3   2 266.049 20.9464   3
  -8   3   2 246.735 14.6901   9
   7  -3  -2 284.557 19.7362   5
   7  -3  -2 295.788 17.3000   4
  -7   3   2 293.961 21.6875   3
  -7   3   2 274.643 16.7666   7
   6  -3  -2 21.1805 5.31356   5
   6  -3  -2 28.1353 4.97626   4
  -6   3   2 28.8163 5.51407   5
  -6   3   2 30.4404 6.99796   3
  -6   3   2 17.6679 4.10567   1
   5  -3  -2 386.183 23.2720   5
   5  -3  -2 356.862 21.2157   4
  -5   3   2 388.104 23.3832   3
  -5   3   2 357.828 23.8307   1
  -5   3   2 365.929 23.2984   5
   4  -3  -2 5.61139 2.61641   4
   4  -3  -2 3.07076 2.60149   1
  -4   3   2 2.24619 5.36939  11
  -4   3   2 4.02721 2.41969   1
  -4   3   2 5.01745 4.16219   3
  -4   3   2 0.05735 3.17331   5
   3  -3  -2 639.862 39.0075   4
   3  -3  -2 725.487 41.1611  10
   3  -3  -2 685.638 41.7687   1
  -3   3   2 800.012 42.4343  11
  -3   3   2 699.228 41.0848   5
   2  -3  -2 3560.66 205.788   1
  -2   3   2 3814.29 205.401   5
  -2   3   2 3912.16 206.079   1
   1  -3  -2 912.654 53.6506   1
   1  -3  -2 962.305 52.9351  10
  -1   3   2 932.356 53.5174   5
  -1   3   2 1019.75 54.2366  11
  -1   3   2 876.791 51.4160   4
  -1   3   2 957.823 53.8942   1
   0  -3  -2 103.746 8.56880   1
   0  -3  -2 126.858 8.19580  10
   0   3   2 104.552 6.99218   4
   0   3   2 127.060 10.1806  11
   0   3   2 112.189 8.94153   1
  -1  -3  -2 99.8687 7.70949   1
  -1  -3  -2 99.8946 8.98686   2
   1   3   2 92.6871 5.99617   4
   1   3   2 93.7785 7.78527   1
   1   3   2 99.5143 9.39005  11
  -2  -3  -2 716.784 39.2671   1
  -2  -3  -2 706.283 40.3026   2
   2   3   2 645.920 37.2181   4
   2   3   2 663.166 39.1919   1
  -3  -3  -2 94.6023 10.4572   2
   3   3   2 108.404 10.5098  11
   3   3   2 87.0484 5.81416   4
   3   3   2 104.167 6.96632   1
   3   3   2 90.2884 6.92151   1
  -4  -3  -2 39.7124 8.38025   2
   4   3   2 42.3724 8.64702  11
   4   3   2 32.0985 2.94600   4
  -5  -3  -2 84.8379 5.87343   8
  -5  -3  -2 81.3298 13.5130   2
   5   3   2 77.6484 10.5739  11
   5   3   2 73.2348 10.4611   5
   5   3   2 70.8680 5.07294   4
  -6  -3  -2 2.17782 2.70280   8
  -6  -3  -2 2.78691 3.10406   9
  -6  -3  -2 1.54065 8.37131   2
   6   3   2 4.30784 5.64149  11
   6   3   2 1.80345 1.86853   4
   6   3   2 1.26466 5.71645   5
  -7  -3  -2 96.7953 7.60529   9
  -7  -3  -2 94.0161 15.1875   2
  -7  -3  -2 75.8848 6.92595   8
  -7  -3  -2 74.2731 6.68937   7
   7   3   2 82.2974 6.59737   4
  -8  -3  -2 78.6565 15.3009   2
  -8  -3  -2 87.1795 7.69404   8
  -8  -3  -2 92.2937 8.79235   9
  -8  -3  -2 77.8695 7.15056   7
  -9  -3  -2 24.5273 5.55928   9
  -9  -3  -2 8.42104 3.73125   7
  -9  -3  -2 17.1903 4.71069   8
  -9  -3  -2 3.65150 7.80456   2
 -10  -3  -2 5.34233 4.69989   8
 -11  -3  -2 19.4778 4.58092   8
 -14   4   2 24.2820 4.05579   7
 -13   4   2 19.3412 5.13646   7
  12  -4  -2 30.6979 8.50706   4
 -12   4   2 26.9732 6.27256   7
  11  -4  -2 76.2426 24.0606  10
  11  -4  -2 83.7905 11.2988   4
 -11   4   2 106.912 21.9626   3
 -11   4   2 80.9724 8.63418   9
 -11   4   2 97.4053 10.2805   7
  10  -4  -2 42.4847 17.3803  10
 -10   4   2 68.9512 13.6217   3
 -10   4   2 67.4087 8.96249   7
 -10   4   2 62.1374 8.15640   9
 -10   4   2 62.1330 4.57383   6
   9  -4  -2 119.520 11.4107   4
   9  -4  -2 109.939 9.31009  12
   9  -4  -2 91.1947 19.4614  10
  -9   4   2 101.525 8.96139   9
  -9   4   2 104.598 9.61976   7
  -9   4   2 120.141 16.4245   3
  -9   4   2 114.030 7.58828   6
   8  -4  -2 269.635 16.7149  12
   8  -4  -2 287.243 26.7203  10
   8  -4  -2 265.777 17.7802   4
  -8   4   2 280.338 15.8662   6
  -8   4   2 278.874 22.3450   3
  -8   4   2 285.946 16.7946   7
  -8   4   2 264.309 16.5246   9
   7  -4  -2 196.469 13.7860   4
  -7   4   2 211.951 12.3839   9
  -7   4   2 199.009 12.0408   6
  -7   4   2 202.683 12.6180   7
  -7   4   2 210.073 18.0617   3
   6  -4  -2 105.315 8.72793   4
   5  -4  -2 64.4289 6.50801   4
  -5   4   2 63.6491 9.20560   3
  -5   4   2 62.5428 7.41761   1
   4  -4  -2 3321.32 183.047   4
  -4   4   2 3627.67 187.159  11
  -4   4   2 3166.23 185.853   5
  -4   4   2 3248.43 186.611   1
  -4   4   2 3527.27 184.761   3
   3  -4  -2 991.436 53.9288  10
   3  -4  -2 898.983 54.7545   1
   3  -4  -2 935.746 51.5567   4
  -3   4   2 921.285 56.1071   5
  -3   4   2 890.649 51.3147   4
  -3   4   2 935.138 54.8841   1
  -3   4   2 990.909 55.2910  11
   2  -4  -2 108.193 9.72727   1
   2  -4  -2 113.807 7.91571   4
   2  -4  -2 115.740 10.5088  10
  -2   4   2 133.343 13.6440   5
  -2   4   2 112.655 7.58963   4
  -2   4   2 119.092 10.0872   1
  -2   4   2 106.233 11.5368  11
   1  -4  -2 225.736 14.7163  10
   1  -4  -2 214.486 15.1234   1
  -1   4   2 199.697 12.5571   4
  -1   4   2 223.399 16.3917  11
  -1   4   2 208.678 15.1973   1
   0  -4  -2 135.445 11.5267   2
   0  -4  -2 125.321 9.82415   1
   0  -4  -2 109.583 8.45320  10
   0   4   2 118.329 10.7497   5
   0   4   2 128.421 10.1173   1
   0   4   2 119.471 7.71358   4
   0   4   2 115.478 11.7975  11
  -1  -4  -2 199.662 13.9426   1
  -1  -4  -2 210.816 15.5776   2
   1   4   2 196.925 14.2640   1
   1   4   2 206.655 15.8140  11
   1   4   2 188.994 11.7322   4
  -2  -4  -2 245.584 18.3556   2
   2   4   2 263.566 16.4824   1
   2   4   2 241.866 14.2916   4
   2   4   2 228.880 16.6322   1
   2   4   2 265.943 18.7846  11
  -3  -4  -2 1092.68 61.8470   2
   3   4   2 1129.69 62.4477  11
   3   4   2 953.868 59.4779   1
  -4  -4  -2 1.85001 2.74285   9
  -4  -4  -2 6.29703 7.93121   2
  -4  -4  -2 2.07466 2.24590   8
   4   4   2 0.34579 6.48249  11
   4   4   2 2.13821 2.18249   4
  -5  -4  -2 48.3934 5.31676   9
  -5  -4  -2 64.9580 11.7369   2
  -5  -4  -2 51.1666 4.93542   8
   5   4   2 39.2537 9.56324  11
   5   4   2 52.4180 4.78277   4
  -6  -4  -2 401.766 21.2796   9
  -6  -4  -2 367.298 27.7971   2
  -6  -4  -2 403.159 21.2625   8
   6   4   2 338.700 20.6160   4
   6   4   2 350.569 26.8865  11
   6   4   2 301.679 26.4081   5
  -7  -4  -2 209.666 12.5591   8
  -7  -4  -2 168.189 20.8407   2
  -7  -4  -2 214.242 12.9626   9
   7   4   2 177.723 12.1412   4
  -8  -4  -2 15.5032 8.93203   2
  -8  -4  -2 58.6434 7.85548   9
  -8  -4  -2 58.6270 6.69046   8
  -9  -4  -2 100.624 9.14137   8
 -10  -4  -2 55.5965 7.38403   8
 -11  -4  -2 17.8463 3.88544   8
 -14   5   2 45.1133 4.26473   7
 -13   5   2 92.5289 7.87149   7
  12  -5  -2 -0.2732 6.64063   4
 -12   5   2 -1.0728 5.25128   7
  11  -5  -2 4.23890 6.94601   4
 -11   5   2 1.26085 4.08022   9
 -11   5   2 12.5869 5.94196   7
  10  -5  -2 18.4827 10.2476   4
  10  -5  -2 5.88188 5.62354  12
  10  -5  -2 1.47117 15.8187  10
 -10   5   2 7.74486 2.84970   6
 -10   5   2 7.87510 4.65818   9
 -10   5   2 10.7677 5.67296   7
 -10   5   2 11.8681 10.2344   3
   9  -5  -2 16.8530 5.17177  12
   9  -5  -2 11.2679 15.5164  10
   9  -5  -2 23.4823 7.03611   4
  -9   5   2 20.0815 3.74291   6
  -9   5   2 15.4790 4.68549   9
  -9   5   2 23.0065 10.9386   3
  -9   5   2 12.6746 5.48147   7
   8  -5  -2 188.209 24.3916  10
   8  -5  -2 189.643 13.1906  12
   8  -5  -2 212.553 14.8959   4
  -8   5   2 182.084 12.5500   9
  -8   5   2 213.423 19.8194   3
   7  -5  -2 172.062 20.7721  10
   7  -5  -2 156.473 10.9427  12
   7  -5  -2 168.638 12.5604   4
  -7   5   2 157.560 10.1508   6
  -7   5   2 160.603 16.8856   3
  -7   5   2 155.884 10.6655   7
   6  -5  -2 105.919 8.49948  12
   6  -5  -2 122.616 16.2824  10
   6  -5  -2 135.564 10.3244   4
  -6   5   2 117.802 7.97512   6
  -6   5   2 131.856 14.0968   3
   5  -5  -2 92.0401 8.30795   4
   5  -5  -2 87.6793 13.1736  10
  -5   5   2 88.1056 14.5405  11
  -5   5   2 79.5417 10.1141   1
   4  -5  -2 605.408 36.4721  10
   4  -5  -2 575.301 33.1918   4
  -4   5   2 549.593 36.8509   1
  -4   5   2 595.717 35.1518   3
  -4   5   2 507.959 36.7091   1
  -4   5   2 612.960 33.2421   4
  -4   5   2 656.810 38.3767  11
   3  -5  -2 3213.03 168.347  10
   3  -5  -2 3018.20 165.922   4
  -3   5   2 2845.53 165.632   4
  -3   5   2 3294.22 170.378  11
  -3   5   2 2919.66 170.058   1
   2  -5  -2 36.4701 7.27236  10
   2  -5  -2 23.3796 3.91165   4
  -2   5   2 32.2906 6.15467   1
  -2   5   2 26.1759 4.75667   4
  -2   5   2 30.9870 8.45024  11
   1  -5  -2 48.9765 7.53314  10
  -1   5   2 38.0775 6.29985   1
  -1   5   2 56.1766 10.1797  11
  -1   5   2 44.0289 5.08181   4
   0  -5  -2 28.3132 8.03497   2
   0  -5  -2 23.9717 3.87269  10
   0   5   2 18.0224 4.52648   1
   0   5   2 25.7358 8.13485  11
   0   5   2 21.0021 3.38265   4
  -1  -5  -2 48.9641 9.97954   2
   1   5   2 48.7243 5.19516   4
   1   5   2 51.2291 10.5002  11
   1   5   2 49.0096 6.47546   1
  -2  -5  -2 1138.63 63.9616   2
   2   5   2 1060.71 59.5459   4
   2   5   2 1118.42 64.8731  11
   2   5   2 1032.89 63.0953   1
  -3  -5  -2 22.4531 3.41124   8
  -3  -5  -2 41.3078 9.89378   2
   3   5   2 21.1950 4.01458   1
   3   5   2 12.5749 8.44996  11
   3   5   2 17.2955 3.37932   4
  -4  -5  -2 17.9050 3.29325   8
  -4  -5  -2 32.5393 9.91144   2
  -4  -5  -2 18.8243 3.18103   9
   4   5   2 21.9139 3.67041   4
  -5  -5  -2 74.7498 14.4426   2
  -5  -5  -2 87.2459 6.90950   8
  -5  -5  -2 94.1143 7.32692   9
   5   5   2 87.9099 9.20231   4
   5   5   2 84.3367 15.3222  11
  -6  -5  -2 80.8498 14.1149   2
  -6  -5  -2 78.8179 7.44814   9
  -6  -5  -2 78.3728 6.80592   8
   6   5   2 49.5156 11.6515  11
   6   5   2 77.0356 7.17042   4
  -7  -5  -2 395.514 22.7032   8
  -7  -5  -2 372.367 29.5240   2
  -7  -5  -2 390.126 22.8015   9
   7   5   2 399.010 23.0491   4
  -8  -5  -2 69.1920 12.3479   2
  -8  -5  -2 75.9474 7.97319   8
   8   5   2 71.6618 7.59877   4
  -9  -5  -2 -0.5600 4.47349   8
 -10  -5  -2 125.187 10.1440   8
 -11  -5  -2 87.7446 6.46044   8
 -13   6   2 13.9979 3.46673   7
  12  -6  -2 2.80559 6.23080   4
 -12   6   2 -2.2638 5.94532   7
  11  -6  -2 17.4938 7.77523   4
 -11   6   2 9.56847 5.73514   7
  10  -6  -2 76.3099 9.50988   4
  10  -6  -2 36.7946 18.8529  10
  10  -6  -2 39.2558 6.52879  12
 -10   6   2 27.5591 11.1227   3
 -10   6   2 35.8699 5.33152   6
 -10   6   2 31.7295 4.79522   9
 -10   6   2 40.6982 6.39827   7
   9  -6  -2 23.8161 11.0425   4
   9  -6  -2 20.6686 5.77476  12
   9  -6  -2 4.47602 15.1213  10
  -9   6   2 15.8330 4.28612   6
  -9   6   2 10.3371 4.14487   9
  -9   6   2 12.7486 5.40148   7
  -9   6   2 13.3870 10.7722   3
   8  -6  -2 -1.2300 13.9881  10
   8  -6  -2 6.78307 5.01466  12
   8  -6  -2 4.83322 6.80062   4
  -8   6   2 3.99981 4.16052   6
  -8   6   2 -1.4069 9.60644   3
  -8   6   2 2.84908 4.39150   9
  -8   6   2 -1.4306 4.56108   7
   7  -6  -2 8.33293 12.5855  10
   7  -6  -2 17.9432 6.35773   4
   7  -6  -2 18.1758 4.75031  12
  -7   6   2 22.8553 3.88917   9
  -7   6   2 21.9920 4.25808   6
  -7   6   2 17.4034 9.42687   3
  -7   6   2 21.2019 4.32972   7
   6  -6  -2 259.817 23.8148  10
   6  -6  -2 288.199 17.8770   4
   6  -6  -2 266.480 16.4525  12
  -6   6   2 289.520 21.4121   3
  -6   6   2 260.620 15.9191   7
  -6   6   2 266.244 16.0354   6
   5  -6  -2 619.696 34.7475   4
   5  -6  -2 588.522 34.1895  12
  -5   6   2 576.396 33.5219   6
  -5   6   2 638.389 37.6818   3
  -5   6   2 611.325 43.0389  11
   4  -6  -2 166.078 10.1880  12
   4  -6  -2 164.194 15.9904  10
   4  -6  -2 165.506 11.5128   4
  -4   6   2 151.141 14.4548   1
  -4   6   2 141.166 9.55603   6
  -4   6   2 143.835 10.1096   4
   3  -6  -2 6.55193 7.00878  10
   3  -6  -2 4.96091 4.03802   4
  -3   6   2 4.28370 3.95984   1
  -3   6   2 5.02552 3.43710   4
  -3   6   2 3.94729 8.44397  11
  -3   6   2 13.0800 4.50276   1
   2  -6  -2 236.769 17.5068  10
   2  -6  -2 238.375 14.3442   4
  -2   6   2 228.920 14.3610   4
  -2   6   2 225.186 18.7748   1
  -2   6   2 226.284 20.9743   1
  -2   6   2 222.953 20.1142  11
   1  -6  -2 214.870 15.4508  10
  -1   6   2 226.255 19.9601  11
  -1   6   2 233.272 18.4201   1
  -1   6   2 229.120 14.0691   4
   0  -6  -2 81.9466 11.9157   2
   0  -6  -2 69.1033 5.55851  10
   0   6   2 75.2015 7.02541   4
   0   6   2 75.5604 13.8352  11
   0   6   2 80.3840 9.56500   1
  -1  -6  -2 431.256 29.6210   2
   1   6   2 428.902 24.7676   4
   1   6   2 432.819 31.2236  11
  -2  -6  -2 114.018 7.56477   6
  -2  -6  -2 119.361 15.2725   2
   2   6   2 123.585 9.12969   4
   2   6   2 130.071 17.2045  11
  -3  -6  -2 458.109 31.3313   2
  -3  -6  -2 437.160 24.7493   8
  -3  -6  -2 415.785 24.3797   6
   3   6   2 444.836 32.5475  11
   3   6   2 444.248 25.3609   4
  -4  -6  -2 754.587 42.1541   8
  -4  -6  -2 726.931 41.6197   6
  -4  -6  -2 789.834 48.5362   2
   4   6   2 800.667 42.6551   4
   4   6   2 739.591 49.7080  11
  -5  -6  -2 553.585 38.0413   2
  -5  -6  -2 562.876 31.0845   8
   5   6   2 522.567 39.2810  11
   5   6   2 563.605 31.6218   4
  -6  -6  -2 64.2565 13.7117   2
  -6  -6  -2 80.4145 7.66787   8
   6   6   2 81.7294 8.56809   4
  -7  -6  -2 4.16568 4.20262   8
  -7  -6  -2 0.27202 6.38759   2
   7   6   2 1.73867 4.74317   4
  -8  -6  -2 5.81775 4.24779   8
   8   6   2 3.56175 4.25830   4
  -9  -6  -2 120.435 9.33355   8
 -10  -6  -2 19.6436 4.05534   8
 -11  -6  -2 105.071 6.56271   8
 -13   7   2 1.44635 2.65406   7
  12  -7  -2 132.851 11.2593   4
  12  -7  -2 120.983 8.32612  12
 -12   7   2 119.710 8.91509   7
  11  -7  -2 142.112 15.4492   4
  11  -7  -2 108.413 9.80265  12
 -11   7   2 95.9657 11.7334   7
  10  -7  -2 64.8158 9.31772  12
  10  -7  -2 101.656 12.8456   4
 -10   7   2 70.9408 6.26579   6
 -10   7   2 45.8286 6.72906   7
   9  -7  -2 6.66468 16.0367  10
   9  -7  -2 10.4063 8.57059  12
   9  -7  -2 6.31107 8.07614   4
  -9   7   2 3.86244 4.37631   6
  -9   7   2 0.92600 10.1184   3
  -9   7   2 4.06478 8.88042   7
   8  -7  -2 7.75164 7.57603   4
   8  -7  -2 -3.4033 14.6722  10
   8  -7  -2 4.59378 5.63851  12
  -8   7   2 6.13759 4.63358   6
  -8   7   2 2.98796 10.1083   3
  -8   7   2 -2.7271 4.25582   7
   7  -7  -2 4.27493 5.24576  12
   7  -7  -2 7.48206 6.64008   4
   7  -7  -2 2.85416 12.7567  10
  -7   7   2 10.8849 9.84361   3
  -7   7   2 5.50687 4.54056   6
   6  -7  -2 75.6403 6.53635   6
   6  -7  -2 74.0410 10.5784   4
   6  -7  -2 73.6764 8.15661  12
   6  -7  -2 59.7411 14.2323  10
  -6   7   2 86.4566 15.1979   3
   5  -7  -2 841.998 47.7646  12
   5  -7  -2 859.159 53.3623  10
   5  -7  -2 863.573 48.7174   4
   5  -7  -2 835.049 47.3853   6
  -5   7   2 910.672 52.1158   3
  -5   7   2 853.279 47.4652   6
  -5   7   2 875.758 55.6389  11
   4  -7  -2 101.442 9.78107   4
   4  -7  -2 91.5362 7.99208  12
   4  -7  -2 84.5846 7.01504   6
   4  -7  -2 89.1090 13.8485  10
  -4   7   2 90.7333 7.35718   6
  -4   7   2 90.5966 8.64463   4
  -4   7   2 106.541 17.1524  11
   3  -7  -2 4.92062 4.46928   4
   3  -7  -2 1.35044 3.46344  12
   3  -7  -2 -3.6471 7.77458  10
   3  -7  -2 2.33160 3.07176   6
  -3   7   2 4.01127 4.26736   4
  -3   7   2 1.85824 9.95080  11
   2  -7  -2 208.302 12.6499  12
   2  -7  -2 187.215 15.7616  10
   2  -7  -2 184.150 12.3776   6
  -2   7   2 202.183 21.2221  11
  -2   7   2 186.753 13.1536   4
   1  -7  -2 276.100 18.1166  10
   1  -7  -2 287.317 16.6896   6
   1  -7  -2 290.006 17.1438  12
  -1   7   2 306.989 25.3705  11
  -1   7   2 301.891 18.1456   4
   0  -7  -2 69.0814 13.1434   2
   0  -7  -2 57.9673 5.22146   6
   0   7   2 62.3955 14.9066  11
   0   7   2 62.0296 7.79004   4
  -1  -7  -2 390.471 23.5590   6
  -1  -7  -2 428.809 30.7884   2
   1   7   2 460.037 25.3456   4
   1   7   2 410.347 32.5247  11
  -2  -7  -2 45.7668 4.77867   6
  -2  -7  -2 70.3291 13.4442   2
   2   7   2 47.4168 7.90062   4
   2   7   2 57.5000 14.4595  11
  -3  -7  -2 53.2719 12.1455   2
  -3  -7  -2 46.2714 4.95729   6
  -3  -7  -2 42.6204 5.67619   8
   3   7   2 49.6004 8.19450   4
   3   7   2 41.2392 13.2761  11
  -4  -7  -2 65.6958 13.9052   2
  -4  -7  -2 72.6949 7.34993   8
   4   7   2 83.9443 9.32852   4
   4   7   2 86.0540 17.0560  11
  -5  -7  -2 387.067 22.7738   8
  -5  -7  -2 363.460 29.4267   2
   5   7   2 429.756 23.9356   4
   5   7   2 373.857 36.0486  11
  -6  -7  -2 -1.7145 6.75144   2
  -6  -7  -2 7.94524 4.47717   8
   6   7   2 3.28089 6.53257   4
  -7  -7  -2 109.599 9.06377   8
   7   7   2 99.0661 10.0238   4
  -8  -7  -2 131.421 10.1504   8
   8   7   2 140.424 10.4976   4
  -9  -7  -2 338.390 19.7427   8
 -10  -7  -2 1.58572 2.89725   8
  12  -8  -2 4.72556 3.20833  12
 -12   8   2 8.70323 3.02329   7
  11  -8  -2 148.965 10.7845  12
  11  -8  -2 152.547 12.6222   4
 -11   8   2 146.885 9.25521   6
 -11   8   2 132.799 9.71370   7
  10  -8  -2 48.9479 8.38684   4
  10  -8  -2 44.2468 6.85001  12
 -10   8   2 40.2653 5.59992   6
 -10   8   2 30.7533 6.31774   7
   9  -8  -2 1.39101 6.22480  12
   9  -8  -2 3.75863 8.39877   4
  -9   8   2 4.98729 4.47492   7
  -9   8   2 0.70621 4.35943   6
   8  -8  -2 104.285 16.1595   4
   8  -8  -2 57.6362 16.7175  10
   8  -8  -2 80.6968 10.5630  12
  -8   8   2 98.8476 15.9540   3
  -8   8   2 81.1199 9.16294   7
  -8   8   2 90.0071 8.98035   6
   7  -8  -2 149.120 10.8832   6
   7  -8  -2 136.964 22.2864  10
   7  -8  -2 174.799 13.0732  12
   7  -8  -2 159.414 14.6489   4
  -7   8   2 143.978 18.2038   3
  -7   8   2 165.431 11.6783   6
   6  -8  -2 4.50753 6.80479   4
   6  -8  -2 -1.4502 12.4221  10
   6  -8  -2 2.77381 5.50562  12
   6  -8  -2 0.18816 3.59196   6
  -6   8   2 -2.8531 4.79761   6
  -6   8   2 15.6279 19.8119   3
   5  -8  -2 80.2129 9.45954  12
   5  -8  -2 86.1451 10.7158   4
   5  -8  -2 79.5500 7.30099   6
   5  -8  -2 81.7582 15.2584  10
  -5   8   2 83.7366 8.12065   6
  -5   8   2 81.9571 18.5166  11
  -5   8   2 80.7540 14.6443   3
   4  -8  -2 9.10190 10.4353  10
   4  -8  -2 6.95013 3.71715   6
   4  -8  -2 5.00645 4.84356  12
  -4   8   2 12.5953 3.87047   6
  -4   8   2 4.18587 4.08689   4
  -4   8   2 5.43533 12.3613  11
   3  -8  -2 87.0843 7.45596   6
   3  -8  -2 94.0678 8.61203  12
   3  -8  -2 80.2974 14.0005  10
  -3   8   2 94.4813 7.67769   6
  -3   8   2 101.781 9.25210   4
  -3   8   2 90.2192 19.0315  11
   2  -8  -2 32.5902 6.64870  10
   2  -8  -2 41.0983 5.17877  12
   2  -8  -2 39.1785 5.30913   6
  -2   8   2 33.5037 5.35656   6
  -2   8   2 49.9025 14.3985  11
   1  -8  -2 558.846 30.8505  12
   1  -8  -2 510.653 30.4123   6
   1  -8  -2 560.702 38.5375   2
  -1   8   2 556.272 31.8753   4
  -1   8   2 535.295 30.5326   6
  -1   8   2 562.203 40.5860  11
   0  -8  -2 6.80703 3.21238   6
   0  -8  -2 7.06881 3.36891  12
   0  -8  -2 8.79119 10.4109   2
   0   8   2 -0.3528 11.6762  11
   0   8   2 2.94320 5.72012   4
  -1  -8  -2 227.025 21.5303   2
  -1  -8  -2 229.696 13.5839   6
   1   8   2 232.211 15.8540   4
   1   8   2 202.213 24.7639  11
  -2  -8  -2 623.733 34.4696   6
  -2  -8  -2 617.093 42.4622   2
   2   8   2 648.711 36.1674   4
   2   8   2 589.052 44.8962  11
  -3  -8  -2 350.731 20.6470   8
  -3  -8  -2 330.309 28.1667   2
  -3  -8  -2 360.497 20.0311   6
   3   8   2 336.352 31.5072  11
   3   8   2 357.588 22.2819   4
  -4  -8  -2 11.0313 9.03949   2
  -4  -8  -2 18.1334 3.18781   6
  -4  -8  -2 20.7657 4.63401   8
   4   8   2 9.87291 11.8836  11
   4   8   2 23.4304 6.89878   4
  -5  -8  -2 -1.8701 7.64428   2
  -5  -8  -2 3.02285 4.38039   8
   5   8   2 6.46995 10.6765  11
   5   8   2 6.35940 6.37344   4
  -6  -8  -2 106.154 9.04886   8
   6   8   2 102.181 10.9915   4
  -7  -8  -2 95.1706 8.38017   8
   7   8   2 65.3095 11.4828   4
  -8  -8  -2 0.70843 5.09660   8
   8   8   2 1.99830 5.55295   4
  -9  -8  -2 190.004 11.6762   8
 -10  -8  -2 1.66888 1.45783   8
  11  -9  -2 -0.6115 4.15649  12
  10  -9  -2 -0.0309 8.66214  12
  10  -9  -2 5.09911 6.35054   4
   9  -9  -2 143.199 12.2517  12
   9  -9  -2 148.328 13.9489   4
  -9   9   2 156.919 10.6761   6
   8  -9  -2 2.84169 7.70702   4
   8  -9  -2 -2.0366 6.32296  12
  -8   9   2 3.57151 5.09265   6
   7  -9  -2 183.288 14.8512   4
   7  -9  -2 144.984 22.0334  10
   7  -9  -2 169.187 14.5090  12
  -7   9   2 178.021 12.7170   6
  -7   9   2 160.292 19.5862   3
   6  -9  -2 9.64819 11.2352  10
   6  -9  -2 0.95948 4.14321   6
   6  -9  -2 2.70767 6.02932  12
   6  -9  -2 2.37980 7.22567   4
  -6   9   2 6.77874 5.37392   6
  -6   9   2 -0.5704 9.92164   3
   5  -9  -2 93.5497 10.2497  12
   5  -9  -2 85.2081 11.0930   4
   5  -9  -2 67.6044 15.6532  10
   5  -9  -2 93.7171 8.03070   6
  -5   9   2 63.6757 16.5170  11
  -5   9   2 99.5634 17.0320   3
  -5   9   2 89.7378 9.30750   6
   4  -9  -2 252.841 16.2247  12
   4  -9  -2 257.893 15.3356   6
   4  -9  -2 210.338 20.0754  10
  -4   9   2 257.115 32.5503  11
  -4   9   2 267.433 15.7385   6
  -4   9   2 190.306 29.1717   3
   3  -9  -2 56.7773 8.72553  12
   3  -9  -2 69.0227 7.14865   6
  -3   9   2 64.8684 8.89335   4
  -3   9   2 79.0940 17.9545  11
  -3   9   2 60.9001 7.50376   6
   2  -9  -2 2.51777 10.8244   2
   2  -9  -2 4.26815 3.82608   6
   2  -9  -2 5.10533 4.79327  12
  -2   9   2 -2.2019 6.02573   4
  -2   9   2 2.47123 13.0835  11
  -2   9   2 3.73077 4.60502   6
   1  -9  -2 29.2565 11.9582   2
   1  -9  -2 25.0616 4.82888  12
   1  -9  -2 25.5562 4.32117   6
  -1   9   2 23.5281 14.2084  11
  -1   9   2 20.4489 4.12231   6
  -1   9   2 28.3743 7.00456   4
   0  -9  -2 169.492 20.8495   2
   0  -9  -2 172.048 11.4973   6
   0   9   2 166.950 24.9793  11
   0   9   2 185.528 14.7045   4
  -1  -9  -2 304.339 26.8800   2
  -1  -9  -2 312.615 18.3963   6
   1   9   2 323.818 21.1294   4
   1   9   2 303.393 35.7245  11
  -2  -9  -2 32.8770 5.08464   8
  -2  -9  -2 59.6554 14.5482   2
  -2  -9  -2 29.1286 4.35773   6
   2   9   2 33.4733 14.9991  11
   2   9   2 33.9790 7.81154   4
  -3  -9  -2 523.772 27.2806   6
  -3  -9  -2 450.633 34.6987   2
  -3  -9  -2 520.819 28.0098   8
   3   9   2 419.409 38.6993  11
  -4  -9  -2 1.60213 9.26909   2
  -4  -9  -2 8.22063 4.36223   6
   4   9   2 9.40748 7.08511   4
   4   9   2 10.1989 12.9720  11
  -5  -9  -2 1.32377 4.39769   8
   5   9   2 -0.8518 6.49045   4
  -6  -9  -2 4.71161 4.12419   8
   6   9   2 3.21675 5.56101   4
  -7  -9  -2 37.2521 5.82451   8
   7   9   2 28.8250 5.22930   4
  -8  -9  -2 57.8304 5.68718   8
  -9  -9  -2 2.80485 1.65885   8
  11 -10  -2 0.86502 2.90332  12
  10 -10  -2 99.0809 8.78737  12
 -10  10   2 97.5781 6.79870   6
  -9  10   2 300.519 18.4125   6
   8 -10  -2 64.1986 9.34399  12
  -8  10   2 66.2019 7.57669   6
   7 -10  -2 12.6030 4.70115   6
   7 -10  -2 12.7565 6.41772  12
  -7  10   2 19.8129 5.80006   6
   6 -10  -2 4.67784 6.12361  12
   6 -10  -2 1.00783 4.49076   6
  -6  10   2 -1.4038 9.78934   3
  -6  10   2 -2.1418 5.64804   6
   5 -10  -2 7.85647 6.17947  12
   5 -10  -2 2.59684 4.67416   6
  -5  10   2 0.95507 5.43795   6
  -5  10   2 6.80068 11.0031   3
  -5  10   2 1.61937 12.2042  11
   4 -10  -2 6.60206 5.93464  12
   4 -10  -2 2.93183 4.54442   6
  -4  10   2 10.5759 10.9113   3
  -4  10   2 1.80418 5.44943   6
  -4  10   2 -1.9425 13.0166  11
   3 -10  -2 9.79018 4.50069   6
   3 -10  -2 3.38478 11.0420   2
   3 -10  -2 10.7669 5.57919  12
  -3  10   2 6.23825 5.03186   6
  -3  10   2 9.91973 14.5238  11
  -3  10   2 8.72538 5.84213   4
   2 -10  -2 142.782 11.3140  12
   2 -10  -2 149.650 10.5248   6
   2 -10  -2 144.122 19.7727   2
  -2  10   2 148.283 10.7971   6
  -2  10   2 139.214 13.2331   4
  -2  10   2 119.976 23.8653  11
   1 -10  -2 66.4382 15.3672   2
   1 -10  -2 48.3238 7.28711  12
   1 -10  -2 58.3290 7.18824   6
  -1  10   2 33.2726 15.4839  11
  -1  10   2 47.0615 8.09073   4
  -1  10   2 47.7851 6.96237   6
   0 -10  -2 724.314 48.2353   2
   0 -10  -2 757.668 39.4049   6
   0 -10  -2 665.397 39.4706  12
   0  10   2 679.307 51.3998  11
  -1 -10  -2 842.143 58.8655   2
  -1 -10  -2 954.860 51.3652   6
   1  10   2 847.024 62.9862  11
   1  10   2 1069.41 55.3388   4
  -2 -10  -2 79.5444 9.78198   8
   2  10   2 69.5935 19.5400  11
   2  10   2 87.8267 12.5381   4
  -3 -10  -2 0.41479 3.38903   6
  -3 -10  -2 -0.0196 4.62977   8
   3  10   2 -4.8578 7.38344   4
  -4 -10  -2 18.6045 3.12530   6
  -4 -10  -2 21.9151 4.88397   8
   4  10   2 27.0338 7.56741   4
  -5 -10  -2 11.2755 4.39393   8
   5  10   2 8.83365 7.19297   4
  -6 -10  -2 59.3169 7.52746   8
   6  10   2 73.3011 8.39044   4
  -7 -10  -2 35.6200 4.22473   8
  -8 -10  -2 31.5245 3.24826   8
  10 -11  -2 1.67097 4.09360  12
 -10  11   2 1.71298 2.15598   6
   9 -11  -2 68.6925 7.88911  12
  -9  11   2 67.6562 6.09934   6
  -8  11   2 72.9150 9.46950   6
   7 -11  -2 4.80203 6.00773  12
   7 -11  -2 2.89631 4.28517   6
  -7  11   2 3.22716 4.95117   6
   6 -11  -2 174.667 12.5459   6
   6 -11  -2 204.617 13.7769  12
  -6  11   2 187.743 13.2951   6
   5 -11  -2 93.3032 9.95058  12
   5 -11  -2 87.4882 8.56812   6
  -5  11   2 97.4186 9.70716   6
   4 -11  -2 110.334 9.40161   6
   4 -11  -2 125.088 10.9337  12
  -4  11   2 113.549 10.0575   6
  -4  11   2 36.2696 16.5325   3
   3 -11  -2 18.5527 11.7453   2
   3 -11  -2 23.9605 5.73590  12
   3 -11  -2 27.7998 4.96858   6
  -3  11   2 33.3263 11.4598   3
  -3  11   2 10.4913 12.9799  11
  -3  11   2 18.8623 5.63155   6
   2 -11  -2 21.6169 12.3416   2
   2 -11  -2 22.5318 4.81440   6
   2 -11  -2 20.9527 5.47107  12
  -2  11   2 18.8216 4.97065   6
  -2  11   2 15.2266 6.47883   4
  -2  11   2 17.9410 14.9316  11
   1 -11  -2 37.9676 6.49759  12
   1 -11  -2 68.0555 7.30317   6
   1 -11  -2 32.8034 12.1831   2
  -1  11   2 48.5739 6.54409   6
  -1  11   2 60.5536 10.5031   4
  -1  11   2 32.0896 15.1294  11
   0 -11  -2 21.1546 4.55250   6
   0  11   2 25.6971 7.63762   4
   0  11   2 5.02466 13.8361  11
  -1 -11  -2 461.827 25.7173   8
   1  11   2 422.714 27.6300   4
  -2 -11  -2 21.9521 4.03144   6
  -2 -11  -2 31.0752 5.27083   8
   2  11   2 25.0669 7.89588   4
  -3 -11  -2 156.740 10.8532   8
  -3 -11  -2 142.350 9.58864   6
   3  11   2 148.257 13.6083   4
  -4 -11  -2 27.1663 4.61000   8
   4  11   2 35.2174 6.74655   4
  -5 -11  -2 107.353 7.90113   8
   5  11   2 100.628 9.79167   4
  -6 -11  -2 38.5217 5.02515   8
  -7 -11  -2 32.0635 3.07512   8
  10 -12  -2 4.05468 1.86067  12
   9 -12  -2 -1.5230 3.66415  12
  -9  12   2 0.86247 1.98107   6
   8 -12  -2 2.82403 3.74689  12
  -8  12   2 -0.8350 2.99527   6
   7 -12  -2 77.3870 8.00281  12
   7 -12  -2 72.6118 6.29050   6
  -7  12   2 80.1184 7.36778   6
   6 -12  -2 -0.2357 3.95750   6
  -6  12   2 -2.7504 5.63720   6
   5 -12  -2 51.2554 7.50307   6
   5 -12  -2 57.9015 8.34755  12
  -5  12   2 59.4999 7.32496   6
   4 -12  -2 101.689 8.73353   6
   4 -12  -2 84.7723 9.11673  12
  -4  12   2 98.4198 8.80440   6
   3 -12  -2 74.5910 8.17767  12
   3 -12  -2 83.0809 7.95039   6
  -3  12   2 79.9335 8.62823   6
   2 -12  -2 -0.0252 4.36373   6
   1 -12  -2 72.1348 7.47316   6
  -1  12   2 71.9136 11.0822   4
  -1  12   2 58.7561 7.28432   6
   0 -12  -2 65.8655 6.51492   6
   0 -12  -2 67.0225 7.12925   8
   0  12   2 43.5277 7.60716   4
  -1 -12  -2 7.37974 4.42632   8
  -1 -12  -2 10.8554 3.67248   6
   1  12   2 6.79691 6.21552   4
  -2 -12  -2 3.39245 3.29699   6
  -2 -12  -2 1.29519 4.69635   8
   2  12   2 3.59544 5.66308   4
  -3 -12  -2 98.5657 7.70310   8
   3  12   2 96.3887 9.57803   4
  -4 -12  -2 153.594 9.47223   8
   4  12   2 131.474 10.7884   4
  -5 -12  -2 2.96230 2.43029   8
  -6 -12  -2 0.84829 1.51419   8
   8 -13  -2 9.61607 2.31321  12
  -8  13   2 8.35243 1.74022   6
   7 -13  -2 104.956 7.66884  12
   7 -13  -2 107.080 7.53693   6
  -7  13   2 117.353 7.21771   6
   6 -13  -2 84.0258 7.68704   6
   6 -13  -2 101.968 7.37437  12
  -6  13   2 106.521 7.53779   6
   5 -13  -2 -0.2789 3.39394   6
   5 -13  -2 2.51696 3.63382  12
  -5  13   2 1.66480 3.88131   6
   4 -13  -2 52.3611 5.90945  12
   4 -13  -2 62.3724 6.36351   6
  -4  13   2 60.3571 6.73057   6
   3 -13  -2 102.581 7.57389   6
   3 -13  -2 72.1361 8.81179  12
  -3  13   2 105.857 7.49766   6
   2 -13  -2 6.72431 4.99709   6
  -2  13   2 8.09243 4.69497   6
   1 -13  -2 13.4456 3.79215   6
   1 -13  -2 26.7088 5.49123   8
   0 -13  -2 7.26696 3.71707   8
   0 -13  -2 5.82197 3.04351   6
  -1 -13  -2 0.59179 2.47659   6
  -1 -13  -2 -1.5462 3.38112   8
  -2 -13  -2 3.98883 3.01161   8
  -3 -13  -2 12.8952 2.90229   8
  -6  14   2 24.9626 2.76798   6
   5 -14  -2 6.54972 1.95648   6
  -5  14   2 5.08010 2.11669   6
   4 -14  -2 5.24495 2.36832   8
  -4  14   2 6.15474 2.56049   6
   3 -14  -2 85.6107 6.04843   6
   3 -14  -2 87.6720 6.29498   8
   2 -14  -2 9.95597 2.59864   6
   2 -14  -2 10.4205 2.64452   8
   1 -14  -2 3.10023 2.52506   8
   1 -14  -2 3.11326 2.23279   6
   0 -14  -2 1.36205 2.77497   8
   0 -14  -2 1.10593 1.62842   6
  -1 -14  -2 4.14653 1.82859   8
  -2 -14  -2 25.9046 2.54135   8
  -2 -15   3 13.1589 1.92192   6
  -1 -15   3 9.93250 2.32935   6
   0 -15   3 7.56984 2.50089   6
   1 -15   3 5.99872 2.49672   6
  -2  15  -3 0.15290 2.82573   6
   2 -15   3 3.96341 2.54514   6
  -3  15  -3 0.83327 2.31944   6
   3 -15   3 -1.2495 2.23800   6
  -4  15  -3 82.4573 5.54604   6
  -3 -14   3 2.89226 2.79474   8
  -3 -14   3 1.32101 2.09041   6
  -2 -14   3 89.6497 6.27694   6
  -2 -14   3 83.9260 6.43879   8
  -1 -14   3 95.6002 7.75060   8
  -1 -14   3 98.7536 7.16086   6
   0  14  -3 0.98435 3.53763   6
   0 -14   3 1.81907 2.77877   8
   0 -14   3 2.62048 3.50547   6
  -1  14  -3 3.25978 4.13286   6
   1 -14   3 0.45258 2.62200   8
   1 -14   3 -0.9305 3.53345   6
  -2  14  -3 66.4312 6.44521   6
   2 -14   3 73.3813 6.51923   6
   2 -14   3 60.9713 5.68222  12
  -3  14  -3 6.21939 3.91404   6
   3 -14   3 5.04139 3.59177  12
   3 -14   3 3.36544 3.43706   6
  -4  14  -3 14.3155 3.77762   6
   4 -14   3 16.3005 3.85928   6
   4 -14   3 19.5530 3.72850  12
  -5  14  -3 75.7280 6.05400   6
   5 -14   3 71.8338 6.34787  12
   5 -14   3 73.5906 5.56818   6
  -6  14  -3 4.34604 2.24511   6
   6 -14   3 3.05741 2.16723  12
   5  13  -3 90.8616 10.1250   4
  -5 -13   3 78.2779 5.38208   8
   4  13  -3 39.7132 6.80323   4
  -4 -13   3 38.6500 4.39659   8
  -4 -13   3 40.7796 4.40752   6
   3  13  -3 44.0198 7.58582   4
  -3 -13   3 49.3658 7.22247   6
  -3 -13   3 39.1998 5.20209   8
   2  13  -3 5.41686 6.16732   4
  -2 -13   3 5.02499 3.59858   6
   1  13  -3 4.35388 5.16587   6
   1  13  -3 1.75653 5.55978   4
  -1 -13   3 7.76147 6.24200   8
  -1 -13   3 7.92173 3.94298   6
   0  13  -3 4.43597 5.21762   6
   0 -13   3 2.68739 4.00235   6
  -1  13  -3 -2.8989 7.25190   6
   1 -13   3 2.49976 4.54748  12
   1 -13   3 6.63709 4.15339   6
  -2  13  -3 82.1983 9.19677   6
   2 -13   3 101.553 8.07314   6
   2 -13   3 89.1406 8.75974  12
  -3  13  -3 112.930 11.8993   6
   3 -13   3 110.931 9.77270  12
  -4  13  -3 6.35499 5.92323   6
   4 -13   3 1.42795 6.23534  12
   4 -13   3 3.94137 3.84883   6
  -5  13  -3 15.4533 4.55413   6
   5 -13   3 14.1910 3.96092   6
   5 -13   3 12.7626 4.81674  12
  -6  13  -3 138.172 9.31556   6
   6 -13   3 140.040 9.61262  12
  -7  13  -3 5.74029 2.87256   6
   7 -13   3 5.99929 3.65936  12
   8 -13   3 -0.1391 1.99787  12
   7  12  -3 8.31291 6.73076   4
   6  12  -3 -0.7904 5.92916   4
  -6 -12   3 -1.8679 2.28256   8
   5  12  -3 2.16181 8.70848   4
  -5 -12   3 8.02221 4.16724   8
  -5 -12   3 3.45241 3.65321   6
   4  12  -3 170.311 14.1014   4
  -4 -12   3 144.497 9.68958   6
  -4 -12   3 139.219 9.66247   8
   3  12  -3 190.293 15.7244   4
  -3 -12   3 193.212 11.9679   8
  -3 -12   3 187.335 12.0433   6
   2  12  -3 2.54452 7.41308   4
  -2 -12   3 0.69710 3.74569   8
  -2 -12   3 -1.5701 4.01334   6
   1  12  -3 36.6542 7.99363   4
   1  12  -3 44.5697 19.2819  11
   1  12  -3 27.7958 5.10902   6
  -1 -12   3 30.6147 5.50305  12
  -1 -12   3 42.9691 6.38235   6
   0  12  -3 217.254 29.0466  11
   0  12  -3 293.756 17.2798   6
   0  12  -3 279.083 19.0489   4
   0 -12   3 312.165 16.9629   6
   0 -12   3 270.463 17.1617  12
  -1  12  -3 104.630 9.29571   6
   1 -12   3 99.0424 8.63711   6
   1 -12   3 97.6528 9.55107  12
  -2  12  -3 9.19429 5.59869   6
   2 -12   3 9.81143 4.58269   6
   2 -12   3 5.90726 5.66535  12
  -3  12  -3 2.61114 5.38500   6
   3 -12   3 4.93136 4.56373   6
   3 -12   3 6.24991 5.64659  12
  -4  12  -3 28.2732 5.91431   6
   4 -12   3 17.1331 4.69291   6
   4 -12   3 21.7477 5.92177  12
  -5  12  -3 27.0968 5.57083   6
   5 -12   3 14.8251 5.06848   6
   5 -12   3 22.3710 5.95388  12
   6 -12   3 55.8707 6.51200   6
   6 -12   3 58.3544 9.76349  12
  -7  12  -3 236.499 14.4509   6
   7 -12   3 248.997 14.9756  12
  -8  12  -3 28.2322 4.05363   6
   8 -12   3 40.7760 5.08685  12
   9 -12   3 0.28736 2.23757  12
   8  11  -3 5.27459 5.35169   4
  -8 -11   3 7.67130 2.18473   8
   7  11  -3 0.97899 5.75233   4
  -7 -11   3 1.51370 2.92544   8
   6  11  -3 196.797 15.1395   4
  -6 -11   3 177.452 11.4829   8
   5  11  -3 45.9434 8.29762   4
  -5 -11   3 51.8303 5.88517   8
  -5 -11   3 54.3018 5.27942   6
   4  11  -3 -0.1673 13.9700  11
   4  11  -3 5.16358 7.34295   4
  -4 -11   3 4.49568 3.81403   8
  -4 -11   3 3.34652 3.64104   6
   3  11  -3 7.18337 7.56637   4
   3  11  -3 3.11355 14.3842  11
  -3 -11   3 3.55842 3.80706   6
  -3 -11   3 7.40455 4.29296   8
   2  11  -3 35.8433 12.0973   4
   2  11  -3 40.9296 16.6521  11
  -2 -11   3 50.9548 6.75857   6
   1  11  -3 61.4862 17.3124  11
   1  11  -3 88.9949 13.7467   4
   1  11  -3 64.2062 7.70557   6
  -1 -11   3 60.2927 7.69196  12
  -1 -11   3 70.0042 7.39367   6
   0  11  -3 273.000 28.9915  11
   0  11  -3 279.969 19.6098   4
   0  11  -3 299.189 17.7638   6
   0 -11   3 281.528 17.8535  12
   0 -11   3 300.117 17.4072   6
  -1  11  -3 402.291 22.9027   6
  -1  11  -3 364.335 33.1341  11
  -1  11  -3 375.603 24.1302   4
   1 -11   3 388.747 23.1994  12
   1 -11   3 397.719 22.4584   6
  -2  11  -3 3.39266 5.18399   6
  -2  11  -3 4.91069 10.3729  11
   2 -11   3 3.13991 4.11474   6
   2 -11   3 0.72498 5.74772  12
  -3  11  -3 71.4521 8.79886   6
  -3  11  -3 46.0393 11.9469  11
   3 -11   3 65.2207 8.03821   6
   3 -11   3 60.4773 10.3759  12
  -4  11  -3 37.0821 9.98033   3
  -4  11  -3 94.1757 9.17366   6
   4 -11   3 54.9198 10.2369   4
   4 -11   3 87.6030 10.2061  12
   4 -11   3 71.5227 7.58668   6
  -5  11  -3 74.9902 8.60052   6
   5 -11   3 61.9811 10.1879   4
   5 -11   3 71.8881 9.45764  12
   5 -11   3 80.3627 7.99518   6
  -6  11  -3 0.94651 5.16087   6
   6 -11   3 10.0089 6.13415  12
   6 -11   3 10.2149 9.56172   4
   6 -11   3 6.07890 3.80517   6
  -7  11  -3 5.13476 4.76547   6
   7 -11   3 5.52403 7.73631  12
   7 -11   3 -0.1541 5.57668   4
  -8  11  -3 5.61696 3.22991   6
   8 -11   3 11.8157 5.01971  12
   9 -11   3 1.92773 3.59691  12
  -9 -10   3 141.867 9.33058   8
   8  10  -3 29.6862 6.09529   4
  -8 -10   3 21.9123 3.39321   8
   7  10  -3 3.01265 6.49441   4
  -7 -10   3 2.12548 3.30920   8
   6  10  -3 14.8137 7.19116   4
   6  10  -3 3.59855 13.9840  11
  -6 -10   3 9.00013 2.54792   6
  -6 -10   3 17.8795 3.57013   8
   5  10  -3 40.6512 17.9675  11
   5  10  -3 37.6928 10.2133   4
  -5 -10   3 24.7552 3.92317   8
  -5 -10   3 23.8701 3.83633   6
   4  10  -3 -7.7723 14.4019  11
   4  10  -3 9.45550 7.32289   4
  -4 -10   3 4.78460 3.50581   6
  -4 -10   3 1.04453 3.32986   8
   3  10  -3 5.67618 14.8817  11
   3  10  -3 4.57429 7.03087   4
  -3 -10   3 2.56317 3.58696   6
  -3 -10   3 3.51472 3.18390   8
   2  10  -3 39.4628 7.42223   4
  -2 -10   3 50.7879 6.02669   6
  -2 -10   3 44.6089 6.54896  12
   1  10  -3 204.776 25.4072  11
   1  10  -3 204.412 15.1703   4
  -1 -10   3 193.852 12.4582   6
  -1 -10   3 192.763 13.0267  12
   0  10  -3 73.1143 10.5310   4
   0  10  -3 71.7317 7.65172   6
   0  10  -3 76.3332 17.8362  11
   0 -10   3 71.6816 8.58920  12
   0 -10   3 89.4977 16.8066   2
   0 -10   3 74.8216 6.93403   6
  -1  10  -3 55.3008 14.4957  11
  -1  10  -3 74.3802 7.81437   6
  -1  10  -3 68.3124 10.0608   4
   1 -10   3 61.8301 8.14587  12
   1 -10   3 64.7333 6.73791   6
  -2  10  -3 0.60916 10.0139  11
  -2  10  -3 2.94289 4.70264   6
   2 -10   3 -2.6625 4.58337   4
   2 -10   3 5.86008 4.94004  12
   2 -10   3 -1.2374 3.80450   6
  -3  10  -3 29.6334 5.53555   6
   3 -10   3 32.9844 4.82927   6
   3 -10   3 26.1872 5.82639  12
   3 -10   3 26.4019 6.95720   4
  -4  10  -3 102.958 9.78522   6
  -4  10  -3 83.5190 14.6809   3
   4 -10   3 110.082 10.1234  12
   4 -10   3 102.664 8.75924   6
   4 -10   3 98.2446 12.4349   4
  -5  10  -3 144.696 11.3682   7
  -5  10  -3 170.839 12.5400   6
  -5  10  -3 142.003 16.9778   3
   5 -10   3 143.076 12.7130  12
   5 -10   3 142.978 14.1680   4
  -6  10  -3 54.4587 6.14661   7
  -6  10  -3 59.7218 7.90491   6
   6 -10   3 65.7101 9.27930   4
   6 -10   3 67.3848 10.1455  12
  -7  10  -3 -0.2283 4.70693   6
  -7  10  -3 3.03543 4.77398   7
   7 -10   3 2.10751 7.18226   4
   7 -10   3 4.11232 6.51482  12
  -8  10  -3 122.133 8.79544   7
   8 -10   3 138.967 12.4181   4
  -9  10  -3 84.3213 5.90851   6
  -9  10  -3 82.9545 6.53519   7
   9 -10   3 96.5535 9.69432   4
   9 -10   3 117.598 8.41177  12
  10 -10   3 2.52272 3.71306  12
 -10  -9   3 59.6620 5.29142   8
   9   9  -3 1.20588 4.59146   4
  -9  -9   3 -2.5436 2.89714   8
   8   9  -3 52.5854 9.17387   4
  -8  -9   3 54.3774 5.79596   8
   7   9  -3 277.363 39.1815  11
   7   9  -3 225.401 15.9132   4
  -7  -9   3 197.498 13.2751   8
   6   9  -3 97.8508 15.9974   4
   6   9  -3 97.8847 21.0485  11
  -6  -9   3 91.9527 7.25039   8
  -6  -9   3 98.2354 6.70331   6
   5   9  -3 9.27760 15.4203  11
   5   9  -3 11.7140 6.34264   4
  -5  -9   3 6.56468 3.12240   6
  -5  -9   3 12.1405 3.31857   8
   4   9  -3 79.0411 18.8863  11
   4   9  -3 95.1908 10.3541   4
  -4  -9   3 70.1176 6.74167   8
  -4  -9   3 85.5924 6.66638   6
   3   9  -3 0.83520 5.53512   4
   3   9  -3 2.27089 13.1367  11
  -3  -9   3 -1.2009 3.05734   6
   2   9  -3 15.5474 13.6973  11
   2   9  -3 10.9278 5.61790   4
  -2  -9   3 12.9944 3.27351   6
  -2  -9   3 10.0507 3.47701  12
   1   9  -3 82.3218 7.06237   6
   1   9  -3 83.1610 19.0007  11
   1   9  -3 89.4477 9.69216   4
  -1  -9   3 84.8963 9.42235   2
  -1  -9   3 84.7994 7.48310  12
  -1  -9   3 87.5562 6.84643   6
   0   9  -3 178.005 11.6447   6
   0   9  -3 186.631 21.5040  11
   0   9  -3 177.237 13.4511   4
   0  -9   3 190.026 11.4562   6
   0  -9   3 184.869 12.1503  12
  -1   9  -3 24.4550 11.0581  11
  -1   9  -3 33.5788 4.38239   6
  -1   9  -3 23.6845 6.35441   4
   1  -9   3 28.4312 5.90988   4
   1  -9   3 21.0659 4.60047  12
   1  -9   3 33.3246 4.06288   6
  -2   9  -3 261.720 15.2613   6
  -2   9  -3 246.672 16.0804   4
  -2   9  -3 251.388 23.6511  11
   2  -9   3 262.486 14.9891   6
   2  -9   3 204.902 20.5604   4
  -3   9  -3 908.137 55.8637  11
  -3   9  -3 765.564 48.1724   7
  -3   9  -3 918.505 48.4955   6
   3  -9   3 924.031 48.7101  12
   3  -9   3 874.213 49.5568   4
  -4   9  -3 36.3696 5.59863   6
  -4   9  -3 34.7185 4.93961   7
  -4   9  -3 23.5643 8.90042  11
  -4   9  -3 29.8800 9.45633   3
   4  -9   3 42.4995 7.83192   4
   4  -9   3 37.0970 4.85564   6
   4  -9   3 33.8909 5.80414  12
  -5   9  -3 89.8989 7.83344   7
  -5   9  -3 93.9610 14.6158   3
  -5   9  -3 105.251 9.16764   6
   5  -9   3 98.7125 10.1089  12
   5  -9   3 103.810 8.16642   6
   5  -9   3 116.593 12.4007   4
  -6   9  -3 7.50606 5.08578   6
  -6   9  -3 3.80284 3.98377   7
  -6   9  -3 8.26917 8.49148   3
   6  -9   3 12.5061 5.93841  12
   6  -9   3 16.0590 10.6734   4
  -7   9  -3 29.9787 5.45259   6
  -7   9  -3 39.5181 5.16638   7
   7  -9   3 29.4330 8.64339   4
   7  -9   3 33.7113 6.82167  12
  -8   9  -3 13.3404 4.75929   7
  -8   9  -3 12.7608 4.44495   6
   8  -9   3 17.9338 7.64673   4
   8  -9   3 13.4593 6.27431  12
  -9   9  -3 156.083 10.8956   7
  -9   9  -3 147.764 9.70309   6
   9  -9   3 185.696 11.9536  12
   9  -9   3 192.995 13.9976   4
 -10   9  -3 82.8317 6.68415   7
  10  -9   3 87.2574 10.4598   4
  10  -9   3 85.6885 6.81876  12
  10   8  -3 12.1376 4.04399   4
 -10  -8   3 3.80763 2.92455   8
   9   8  -3 30.7868 5.61039   4
  -9  -8   3 20.6404 4.60203   9
  -9  -8   3 20.8509 3.70032   8
   8   8  -3 2.24091 5.70693   4
   8   8  -3 -3.4627 16.5944  11
  -8  -8   3 2.19140 4.18109   9
  -8  -8   3 4.80588 3.50251   8
   7   8  -3 316.297 33.4492  11
   7   8  -3 351.352 22.1071   4
  -7  -8   3 304.556 18.1259   8
  -7  -8   3 296.201 18.2609   9
   6   8  -3 83.1804 9.26905   4
  -6  -8   3 78.0472 6.41374   9
  -6  -8   3 73.2427 5.71066   6
  -6  -8   3 76.9679 6.24341   8
   5   8  -3 82.9965 18.6409  11
   5   8  -3 77.1012 8.57722   4
  -5  -8   3 59.8759 5.74168   9
  -5  -8   3 72.5875 5.76039   8
  -5  -8   3 74.0268 5.58863   6
   4   8  -3 43.6274 14.7056  11
   4   8  -3 47.6935 7.51835   4
  -4  -8   3 38.6819 4.49659   9
  -4  -8   3 42.6807 4.65526   6
  -4  -8   3 45.4587 4.46951   8
   3   8  -3 450.101 35.0418  11
   3   8  -3 442.986 26.0729   4
   2   8  -3 30.3254 12.3225  11
   2   8  -3 38.4301 5.61894   4
  -2  -8   3 33.8584 5.48557   2
  -2  -8   3 26.9551 4.62679  12
   1   8  -3 25.3374 5.15287   4
   1   8  -3 32.2426 11.8361  11
  -1  -8   3 25.7843 5.83272   2
   0   8  -3 19.4699 4.84710   4
   0   8  -3 18.4031 3.24310   6
   0   8  -3 21.9154 11.2744  11
   0  -8   3 17.1677 3.63735  12
  -1   8  -3 29.2057 5.05983   4
  -1   8  -3 28.5658 3.80347   6
   1  -8   3 29.5302 5.00334   4
   1  -8   3 24.3256 8.07137   5
   1  -8   3 31.0876 5.09261  12
  -2   8  -3 30.2099 5.07980   4
  -2   8  -3 32.5433 15.4113  11
  -2   8  -3 29.3190 3.79945   6
   2  -8   3 31.8055 4.43475  12
   2  -8   3 16.1027 11.2728   5
   2  -8   3 28.7313 5.66267   4
  -3   8  -3 1411.25 76.2443   7
  -3   8  -3 1408.99 76.4813   6
   3  -8   3 1464.98 77.4491   4
   3  -8   3 1399.26 76.4268   6
   3  -8   3 1377.98 76.6500  12
   3  -8   3 1348.55 82.8623   5
  -4   8  -3 491.768 31.9754   3
  -4   8  -3 493.331 27.1110   7
  -4   8  -3 409.381 39.7235  11
   4  -8   3 505.864 28.9184   4
   4  -8   3 507.228 27.3665   6
  -5   8  -3 16.6598 4.00357   7
  -5   8  -3 17.8713 4.54845   6
  -5   8  -3 25.2550 9.30613   3
   5  -8   3 17.2749 5.20851  12
   5  -8   3 19.9915 6.62673   4
  -6   8  -3 82.0408 8.38235   6
  -6   8  -3 77.7296 13.5942   3
  -6   8  -3 80.2246 7.66591   7
   6  -8   3 82.5378 11.6125   4
   6  -8   3 78.7849 9.47043  12
  -7   8  -3 287.721 18.0602   7
  -7   8  -3 288.782 25.3953   3
  -7   8  -3 311.842 18.1409   6
   7  -8   3 301.982 18.9407  12
   7  -8   3 319.849 21.1710   4
  -8   8  -3 21.8104 5.05390   7
  -8   8  -3 19.9440 4.46264   6
   8  -8   3 22.4463 7.60626   4
   8  -8   3 15.7421 6.17885  12
  -9   8  -3 45.4253 6.85014   7
   9  -8   3 42.5724 8.05780   4
 -10   8  -3 3.47678 4.30160   7
  10  -8   3 6.58763 5.85676   4
  10  -8   3 -1.2548 4.30478  12
 -11   8  -3 7.22722 3.72526   7
 -11  -7   3 1.61572 2.67845   8
 -11  -7   3 2.01265 6.89123   9
  10   7  -3 135.539 12.9677   4
 -10  -7   3 146.783 10.4668   9
 -10  -7   3 134.653 9.16067   8
   9   7  -3 291.286 36.9752  11
   9   7  -3 458.505 30.6506   4
  -9  -7   3 438.714 23.7977   9
  -9  -7   3 430.702 23.4695   8
   8   7  -3 113.033 23.6808  11
  -8  -7   3 109.922 8.08573   8
  -8  -7   3 112.209 8.93127   9
   7   7  -3 382.154 23.4531   4
   7   7  -3 461.125 41.2573  11
  -7  -7   3 380.222 22.5195   9
  -7  -7   3 394.547 22.3550   8
   6   7  -3 47.9784 15.8141  11
   6   7  -3 42.2489 6.97563   4
  -6  -7   3 38.4323 4.32769   8
  -6  -7   3 42.8921 3.90543   6
  -6  -7   3 36.4145 4.87594   9
   5   7  -3 113.552 8.97038   4
   5   7  -3 103.716 18.8483  11
  -5  -7   3 102.060 6.64922   8
  -5  -7   3 90.4968 6.70977   9
   4   7  -3 224.024 14.2462   4
   4   7  -3 233.469 23.0324  11
   3   7  -3 367.446 31.6571  11
   3   7  -3 420.444 22.8307   4
  -3  -7   3 370.099 22.8472   2
  -3  -7   3 411.454 21.8758   6
   2   7  -3 8.02096 3.22183   4
  -2  -7   3 8.07953 3.28274   2
  -2  -7   3 11.9152 2.07613   6
   1   7  -3 9.98194 8.34920  11
   1   7  -3 12.4940 3.39784   1
   1   7  -3 13.3091 3.81306   4
   0   7  -3 449.427 29.3172   1
   0   7  -3 434.209 30.1400  11
   0   7  -3 449.701 29.9542   1
   0   7  -3 432.004 24.9580   4
   0  -7   3 436.700 29.0268   5
   0  -7   3 422.270 24.8322   4
  -1   7  -3 3239.98 189.195   1
  -1   7  -3 3545.86 188.583  11
  -1   7  -3 3365.59 183.606   4
  -1   7  -3 3471.10 189.142   1
   1  -7   3 3303.32 183.662   4
   1  -7   3 3289.46 187.474   5
   1  -7   3 3494.97 184.400  12
  -2   7  -3 47.7555 10.6890  11
  -2   7  -3 42.6200 4.38914   6
  -2   7  -3 42.4578 5.39053   4
   2  -7   3 28.4026 7.78889   5
   2  -7   3 43.1917 6.50869   4
   2  -7   3 40.6979 4.87461  12
  -3   7  -3 225.856 18.9616  11
  -3   7  -3 228.308 13.6667   6
   3  -7   3 247.994 15.0237   4
   3  -7   3 233.859 19.3991   5
   3  -7   3 225.834 14.0121  12
  -4   7  -3 2.55325 6.61633   3
  -4   7  -3 1.97462 3.05440   6
  -4   7  -3 -0.1387 3.06280   7
  -4   7  -3 1.63876 5.38988  11
   4  -7   3 3.23932 4.52927   4
   4  -7   3 -1.8816 6.16084   5
   4  -7   3 2.74599 3.70590  12
  -5   7  -3 4.55327 7.48029   3
  -5   7  -3 6.69918 3.63251   7
  -5   7  -3 4.23200 4.38211   6
   5  -7   3 5.10326 4.27861  12
   5  -7   3 2.41705 5.05674   4
  -6   7  -3 42.8782 6.28357   7
  -6   7  -3 46.4298 6.53089   6
  -6   7  -3 20.8804 7.89069   3
   6  -7   3 61.9104 9.65274   4
   6  -7   3 42.6830 7.50327  12
  -7   7  -3 68.3244 7.99136   7
  -7   7  -3 79.0708 7.49704   6
  -7   7  -3 72.5264 11.3740   3
   7  -7   3 73.3974 9.21011  12
   7  -7   3 90.7957 11.0969   4
  -8   7  -3 7.48817 5.08883   7
  -8   7  -3 5.27332 4.09921   6
   8  -7   3 7.65998 7.18254   4
   8  -7   3 4.55394 5.28061  12
  -9   7  -3 124.217 10.5364   7
   9  -7   3 119.759 12.4118  12
   9  -7   3 126.102 13.1355   4
  10  -7   3 15.2119 6.33591   4
 -11   7  -3 61.9048 6.13831   7
  11  -7   3 60.9070 10.2216   4
 -12   7  -3 0.60616 1.94605   7
 -12  -6   3 13.2989 4.27629   9
 -11  -6   3 27.6716 5.17730   9
  10   6  -3 61.8393 7.41115   4
 -10  -6   3 70.8128 7.97641   9
 -10  -6   3 66.5094 6.19530   8
   9   6  -3 292.404 32.4146  11
  -9  -6   3 386.971 21.0382   9
  -9  -6   3 372.711 20.5448   8
   8   6  -3 26.9367 4.94641   4
   8   6  -3 32.6039 23.8989  11
  -8  -6   3 30.9466 4.52224   8
  -8  -6   3 33.2895 4.68965   9
   7   6  -3 94.7783 20.8865  11
   7   6  -3 88.5310 8.03012   4
  -7  -6   3 86.9502 6.41220   8
   6   6  -3 12.0875 3.72078   4
   6   6  -3 13.2761 12.1807  11
  -6  -6   3 16.3256 2.91070   9
  -6  -6   3 11.7579 2.11200   6
  -6  -6   3 16.0684 2.41673   8
   5   6  -3 769.801 48.0070  11
   5   6  -3 726.758 39.6439   4
  -5  -6   3 701.412 39.0674   6
  -5  -6   3 667.736 39.1728   9
   4   6  -3 218.391 17.4271   1
   4   6  -3 209.500 15.0724   5
   4   6  -3 212.498 13.0603   4
  -4  -6   3 218.085 13.0907   2
   3   6  -3 46.8043 6.22818   1
   3   6  -3 53.7424 6.80093   5
   3   6  -3 46.6071 5.26479   4
   3   6  -3 47.9136 11.2060  11
  -3  -6   3 46.7125 4.16349   2
   2   6  -3 2130.40 116.569   4
   2   6  -3 2162.66 121.358  11
   2   6  -3 2258.78 120.376   1
  -2  -6   3 2042.88 117.160   2
   1   6  -3 472.250 27.4943   4
   1   6  -3 465.764 30.6886   1
   1   6  -3 509.570 32.1425  11
  -1  -6   3 517.969 30.9560   5
   0   6  -3 38.2382 6.04834   1
   0   6  -3 36.1240 4.83313   4
   0   6  -3 35.9019 8.01830  11
   0  -6   3 36.8761 4.76315   4
   0  -6   3 37.7603 6.91787   5
  -1   6  -3 160.459 10.5150   4
  -1   6  -3 157.984 14.9882  11
  -1   6  -3 185.982 14.1776   1
   1  -6   3 172.912 14.0054   5
   1  -6   3 168.413 10.7303   4
  -2   6  -3 54.8769 9.45569  11
  -2   6  -3 55.5977 7.43351   1
  -2   6  -3 49.6756 5.09302   4
  -2   6  -3 63.9219 7.68429   1
   2  -6   3 62.9759 9.29104   5
   2  -6   3 68.4073 6.01434   4
  -3   6  -3 146.588 9.34163   6
  -3   6  -3 148.704 13.3763  11
   3  -6   3 162.033 14.6352   5
   3  -6   3 165.445 10.5118   4
  -4   6  -3 5.70293 2.64036   6
  -4   6  -3 6.44642 5.95362   3
   4  -6   3 4.78968 6.32746   5
   4  -6   3 8.44393 3.80534   4
   4  -6   3 7.23667 3.15750  12
  -5   6  -3 932.728 49.2856   7
  -5   6  -3 903.640 49.1940   6
   5  -6   3 883.561 49.9900   4
   5  -6   3 932.358 49.6301  12
   5  -6   3 831.183 54.4325   5
  -6   6  -3 95.4092 12.4129   7
  -6   6  -3 97.4536 12.6615   3
   6  -6   3 111.075 10.2011   4
   6  -6   3 129.387 9.25213  12
  -7   6  -3 20.7593 4.04454   6
  -7   6  -3 25.0538 4.98404   7
  -7   6  -3 14.1679 7.13326   3
   7  -6   3 22.4819 5.20259  12
   7  -6   3 13.6442 6.01866   4
  -8   6  -3 39.1805 6.01931   7
  -8   6  -3 38.0138 5.37549   6
   8  -6   3 39.6904 5.99923  12
   8  -6   3 22.6316 12.6751   4
  -9   6  -3 68.1035 8.48796   7
   9  -6   3 60.0030 7.64471  12
   9  -6   3 63.4320 10.5665   4
 -10   6  -3 -1.4617 5.23526   7
  10  -6   3 0.57016 9.59791   4
 -11   6  -3 16.2331 5.01348   7
 -12   6  -3 11.3550 3.14514   7
 -13  -5   3 1.51286 3.71397   9
 -11  -5   3 99.5220 7.99487   8
 -11  -5   3 106.508 9.71418   9
  10   5  -3 2.76869 3.96171   4
  10   5  -3 4.60085 12.8527  11
 -10  -5   3 6.03542 5.19032   8
   9   5  -3 332.373 33.7265  11
   9   5  -3 383.036 22.1401   4
  -9  -5   3 381.316 22.1043   7
  -9  -5   3 396.378 22.1814   9
  -9  -5   3 388.061 21.6588   8
   8   5  -3 24.6904 3.98601   4
  -8  -5   3 19.5232 3.52982   8
  -8  -5   3 28.8784 4.50021   9
  -8  -5   3 25.6681 4.30676   7
   7   5  -3 143.521 9.64928   4
  -7  -5   3 152.148 9.47397   9
  -7  -5   3 145.009 8.94792   8
   6   5  -3 14.5135 3.00240   4
   5   5  -3 245.468 15.7691   5
   5   5  -3 247.112 14.6195   4
   5   5  -3 261.754 16.8195   1
   4   5  -3 63.1778 5.34647   4
   4   5  -3 69.8470 6.59353   5
   3   5  -3 2580.91 141.629   1
   3   5  -3 2488.51 140.626   5
  -3  -5   3 2631.58 141.735   1
   2   5  -3 1605.56 89.2058   5
   2   5  -3 1743.18 90.3893   1
   2   5  -3 1545.46 87.3196   4
  -2  -5   3 1605.96 89.9288   1
  -2  -5   3 1544.58 87.5355   2
   1   5  -3 5098.04 293.318   5
   1   5  -3 5644.53 294.372   1
  -1  -5   3 5439.65 294.104   1
   0   5  -3 2110.27 115.393  11
   0   5  -3 2007.62 114.765   5
   0   5  -3 1975.61 112.296   4
   0  -5   3 1994.44 112.287   4
   0  -5   3 2252.29 114.793   5
   0  -5   3 2091.28 115.542   1
  -1   5  -3 38.2310 5.60358   1
  -1   5  -3 30.1634 7.18729  11
  -1   5  -3 37.2703 4.01965   4
   1  -5   3 37.5944 4.24525   4
   1  -5   3 45.3225 6.70023   5
   1  -5   3 35.2543 5.32252   1
  -2   5  -3 267.960 18.9771   1
  -2   5  -3 284.160 18.8579  11
   2  -5   3 293.499 19.2795   5
   2  -5   3 274.958 16.2669   4
   2  -5   3 280.047 19.0837   1
  -3   5  -3 5.86977 3.10222   1
  -3   5  -3 6.59056 3.85456  11
   3  -5   3 6.81539 2.93618   4
  -4   5  -3 2.83700 2.06105   6
  -4   5  -3 4.59759 4.74866   3
   4  -5   3 2.57599 5.23504   5
   4  -5   3 1.43821 3.11830   4
  -5   5  -3 262.609 18.0601   3
  -5   5  -3 248.599 14.9911   7
  -5   5  -3 244.100 14.5408   6
   5  -5   3 261.730 15.5861   4
   5  -5   3 258.349 20.1033   5
  -6   5  -3 878.957 52.4764   3
  -6   5  -3 897.420 48.8425   7
  -6   5  -3 869.761 48.5070   6
   6  -5   3 907.443 49.3762   4
   6  -5   3 870.466 48.9569  12
   6  -5   3 904.258 56.3974   5
  -7   5  -3 41.2284 5.24639   6
  -7   5  -3 43.2653 5.69220   7
  -7   5  -3 52.9217 8.76997   3
   7  -5   3 38.3229 6.83906  12
   7  -5   3 51.6868 7.92788   4
  -8   5  -3 3.79823 5.18240   7
  -8   5  -3 1.01235 2.59835   6
   8  -5   3 8.50310 7.35382   4
   8  -5   3 2.48872 4.73509  12
  -9   5  -3 280.433 17.7347   7
   9  -5   3 275.463 18.6531   4
 -10   5  -3 3.79800 5.45584   7
  10  -5   3 1.59244 6.01324   4
 -11   5  -3 7.18948 4.95774   7
  11  -5   3 1.97097 4.65574   4
 -12   5  -3 13.4569 3.39515   7
 -13  -4   3 -0.5962 4.07253   9
 -12  -4   3 7.98691 5.05536   9
 -11  -4   3 125.988 10.7408   9
 -11  -4   3 131.024 10.5398   7
 -11  -4   3 122.887 9.15277   8
  10   4  -3 105.062 21.0727  11
 -10  -4   3 157.035 10.0960   8
 -10  -4   3 161.258 11.3011   9
 -10  -4   3 145.793 11.4535   7
   9   4  -3 2.57688 3.10944   4
  -9  -4   3 -2.6925 10.5624   3
  -9  -4   3 9.85234 4.70159   9
  -9  -4   3 3.71786 4.89922   7
  -9  -4   3 -1.9720 2.87260   8
   8   4  -3 6.58091 2.75582   4
  -8  -4   3 4.37152 3.68883   9
  -8  -4   3 11.0047 4.22246   7
  -8  -4   3 4.68966 7.67812   3
  -8  -4   3 7.43932 2.57123   8
   7   4  -3 695.264 38.8720   4
  -7  -4   3 664.590 38.7036   8
  -7  -4   3 741.193 42.5531   3
  -7  -4   3 737.798 38.9088   9
  -7  -4   3 699.482 38.9646   7
   6   4  -3 124.273 7.91701   4
   6   4  -3 115.903 8.73791  10
  -6  -4   3 146.236 12.7420   3
   5   4  -3 160.829 10.4083  10
   5   4  -3 165.975 10.0293   5
   5   4  -3 156.829 9.59752   4
  -5  -4   3 161.134 12.4449   3
   4   4  -3 13.4806 2.88226  10
   4   4  -3 15.7728 2.31851   4
   4   4  -3 16.8176 3.05097   1
   4   4  -3 15.9486 2.89251   5
  -4  -4   3 21.0669 4.74989   3
  -4  -4   3 17.1991 3.12287   1
   3   4  -3 360.082 23.3198   5
   3   4  -3 348.538 20.8345  10
   3   4  -3 354.230 20.3096   4
   3   4  -3 390.611 22.3493   1
  -3  -4   3 372.460 22.1905   1
   2   4  -3 899.496 49.7856   5
   2   4  -3 941.792 50.7889   1
   2   4  -3 843.934 48.5408   4
  -2  -4   3 943.408 50.6624   1
  -2  -4   3 831.027 48.3111   2
   1   4  -3 2718.01 151.055   5
   1   4  -3 2935.97 152.061   1
  -1  -4   3 2810.10 151.734   1
  -1  -4   3 2599.08 152.073   5
   0   4  -3 176.688 12.6141   5
   0   4  -3 194.146 13.3718  11
   0   4  -3 179.129 10.8036   4
   0   4  -3 186.642 12.8931   1
   0  -4   3 200.223 12.8089   5
   0  -4   3 175.044 10.7746   4
   0  -4   3 188.461 12.6979   1
  -1   4  -3 41.1554 5.06309   1
  -1   4  -3 38.9696 3.54597   4
  -1   4  -3 39.6216 5.96914   5
  -1   4  -3 50.9769 6.07665  11
   1  -4   3 45.3820 6.19328   5
   1  -4   3 34.5114 4.58167   1
   1  -4   3 38.8088 3.79407   4
  -2   4  -3 -0.3682 1.80978   1
  -2   4  -3 2.74024 3.01782  11
   2  -4   3 3.01323 3.85621   5
   2  -4   3 0.84594 2.48015   1
   2  -4   3 2.88856 2.20692   4
  -3   4  -3 155.671 11.0264   3
  -3   4  -3 140.316 11.4720   1
   3  -4   3 155.071 9.63326   4
   3  -4   3 171.689 12.4236   1
   3  -4   3 156.212 12.7066   5
  -4   4  -3 10.8458 3.40381   1
  -4   4  -3 13.4841 4.20189   3
   4  -4   3 14.8409 3.12319   4
   4  -4   3 16.4335 5.63492   5
  -5   4  -3 3.22003 1.97827   6
  -5   4  -3 3.08730 4.27252   3
   5  -4   3 2.09293 3.15498   4
   5  -4   3 7.60508 5.95788   5
  -6   4  -3 10.9388 2.51084   6
  -6   4  -3 11.3925 5.58083   3
  -6   4  -3 12.8931 3.98410   7
   6  -4   3 12.8957 12.2983   5
  -7   4  -3 855.197 48.5267   6
  -7   4  -3 933.643 49.1885   7
   7  -4   3 885.184 49.5436   4
  -8   4  -3 4.10268 5.14753   7
   8  -4   3 8.49764 5.19384   4
  -9   4  -3 285.010 22.4127   7
   9  -4   3 305.983 19.2919   4
 -10   4  -3 4.80294 5.68340   7
  10  -4   3 11.1092 5.67172   4
  11  -4   3 4.16729 4.35077   4
 -12   4  -3 2.66291 3.79941   7
 -13  -3   3 89.9797 8.12894   9
 -12  -3   3 288.734 17.0820   9
 -12  -3   3 250.845 16.9719   7
  11   3  -3 270.269 16.6210   4
 -11  -3   3 278.212 16.7737   8
 -11  -3   3 290.040 18.2167   7
 -11  -3   3 284.444 17.5551   9
  10   3  -3 122.293 9.03460   4
 -10  -3   3 122.944 8.80177   8
 -10  -3   3 129.199 11.3519   7
 -10  -3   3 140.525 10.5902   9
 -10  -3   3 111.990 16.7100   3
   9   3  -3 27.5677 4.67083   4
  -9  -3   3 35.6016 10.8520   3
  -9  -3   3 27.1158 5.29940   7
  -9  -3   3 21.0690 5.02893   9
   8   3  -3 0.27756 6.79389  10
  -8  -3   3 4.35051 2.25056   8
  -8  -3   3 4.40590 3.19733   9
  -8  -3   3 3.19855 3.83217   7
  -8  -3   3 7.22288 7.83163   3
   7   3  -3 174.475 14.3395  10
  -7  -3   3 184.344 15.8154   3
  -7  -3   3 179.949 11.3962   7
  -7  -3   3 190.250 11.3340   9
   6   3  -3 852.502 49.3155  10
  -6  -3   3 879.431 49.8808   3
   5   3  -3 938.362 50.1375   1
   5   3  -3 888.470 50.1109  10
   5   3  -3 862.589 48.5085   4
  -5  -3   3 877.857 49.8440   1
  -5  -3   3 887.254 50.5055   3
   4   3  -3 29.7355 2.51290   5
   4   3  -3 25.0471 4.67457  10
   4   3  -3 24.9608 2.72823   4
   4   3  -3 23.8169 3.31451   1
  -4  -3   3 26.0935 3.28111   1
  -4  -3   3 31.1397 5.37835   3
   3   3  -3 8255.80 438.031   1
  -3  -3   3 7920.86 437.856   1
   0   3  -3 289.403 18.0315   5
   0   3  -3 312.408 16.7698   4
   0   3  -3 305.085 18.4105   1
   0  -3   3 294.391 17.9504   5
   0  -3   3 303.795 18.2580   1
   0  -3   3 278.062 16.5567   4
  -1   3  -3 151.855 10.3167   1
  -1   3  -3 150.414 10.1311   2
  -1   3  -3 142.678 9.71259  11
  -1   3  -3 152.191 10.6528   5
   1  -3   3 128.637 8.48147   4
   1  -3   3 147.771 10.4204   5
  -2   3  -3 368.717 21.7472   2
  -2   3  -3 374.468 21.7278   1
  -2   3  -3 335.280 20.1370   3
   2  -3   3 324.750 19.5561   4
   2  -3   3 361.434 21.6913   1
   2  -3   3 351.377 21.6977   5
  -3   3  -3 24.3715 3.78002   1
  -3   3  -3 24.8792 3.58359   3
  -3   3  -3 20.3724 5.76795   2
   3  -3   3 25.7187 5.35297   5
   3  -3   3 17.6294 3.08623   4
   3  -3   3 15.5580 3.11731   1
  -4   3  -3 242.183 16.2791   1
  -4   3  -3 254.606 18.2388   2
  -4   3  -3 244.767 15.7250   3
   4  -3   3 239.120 14.2725   4
   4  -3   3 260.297 17.7290   5
  -5   3  -3 77.2069 7.88292   3
  -5   3  -3 80.7837 7.31561   1
   5  -3   3 85.0982 10.8131   5
   5  -3   3 80.4602 6.18345   4
  -6   3  -3 68.9161 8.27262   3
  -6   3  -3 75.2796 5.84208   8
  -6   3  -3 69.2976 4.90206   6
  -6   3  -3 72.7221 6.54812   7
   6  -3   3 69.5149 6.35755   4
   6  -3   3 66.7294 10.8848   5
  -7   3  -3 1803.34 101.710   6
  -7   3  -3 1924.69 103.110   7
   7  -3   3 1915.31 102.485   4
  -8   3  -3 179.316 12.6594   7
   8  -3   3 181.715 12.6199   4
  -9   3  -3 27.1881 6.31252   7
   9  -3   3 35.8764 5.75832   4
 -10   3  -3 7.69909 5.73688   7
  10  -3   3 11.7486 5.12385   4
 -11   3  -3 96.2711 10.7965   7
  11  -3   3 104.049 8.76961   4
 -12   3  -3 0.58988 3.31461   7
 -14  -2   3 -0.0703 3.43976   9
 -13  -2   3 50.0981 9.10629   9
 -13  -2   3 27.9212 5.24615   7
 -12  -2   3 228.934 15.1051   9
 -12  -2   3 222.007 15.7573   7
  11   2  -3 7.34057 3.86020   4
 -11  -2   3 11.6031 10.3967   3
 -11  -2   3 1.34637 7.20457   7
 -10  -2   3 28.6894 5.79758   9
 -10  -2   3 25.0872 4.03056   8
 -10  -2   3 24.0574 6.18429   7
 -10  -2   3 20.2914 10.3347   3
   9   2  -3 290.704 24.3763  10
  -9  -2   3 282.256 16.9515   8
  -9  -2   3 312.769 23.9690   3
  -9  -2   3 297.637 17.7537   9
   8   2  -3 53.4622 5.41135   4
   8   2  -3 65.8096 12.4142  10
  -8  -2   3 47.5345 5.57541   9
  -8  -2   3 47.2769 4.32781   8
  -8  -2   3 45.0220 6.36107   7
  -8  -2   3 51.6166 9.88582   3
   7   2  -3 59.3286 11.2378  10
   7   2  -3 55.4706 4.81538   4
  -7  -2   3 55.9923 5.08415   9
  -7  -2   3 62.2256 9.10172   3
   6   2  -3 262.059 18.6267  10
   6   2  -3 249.789 14.6449   4
  -6  -2   3 267.717 17.6331   3
   5   2  -3 14.4930 2.63782   1
   5   2  -3 23.7042 5.82050  10
  -5  -2   3 14.3367 4.45815   3
  -5  -2   3 10.1908 2.08180   1
   4   2  -3 25.2693 3.08232   1
   4   2  -3 13.8387 4.41134  10
  -4  -2   3 17.5713 2.72163   1
  -4  -2   3 24.5944 4.17412   3
   3   2  -3 2998.59 169.919   4
   3   2  -3 3244.37 171.121  10
   3   2  -3 3123.70 172.081   1
  -3  -2   3 3216.16 171.249   1
   2   2  -3 70.9789 5.90369  10
   2   2  -3 61.8276 4.30654   4
   2   2  -3 68.7611 5.43118   1
   2   2  -3 60.7393 4.55537   5
  -2  -2   3 67.3950 5.30452   1
  -2  -2   3 74.7478 4.89658   5
  -2  -2   3 63.7595 5.04838   3
   1   2  -3 1698.32 93.0514   5
   1   2  -3 1692.54 93.2605  10
   1   2  -3 1726.24 93.7561   1
  -1  -2   3 1815.57 93.7987   1
  -1  -2   3 1599.89 92.5101   2
   0   2  -3 246.135 14.1288   2
   0   2  -3 230.917 14.5128   5
   0  -2   3 240.808 14.4452   5
   0  -2   3 232.835 13.3824   4
   0  -2   3 235.881 14.6446   1
  -1   2  -3 321.158 18.7754  11
  -1   2  -3 326.981 19.8542   2
  -1   2  -3 338.322 19.9829   1
   1  -2   3 343.249 20.0692   5
   1  -2   3 341.744 20.0127   1
  -2   2  -3 25.5138 4.98838   2
  -2   2  -3 23.4408 2.70821   3
  -2   2  -3 26.7517 3.35618   1
   2  -2   3 19.7356 2.47112   4
   2  -2   3 19.4578 3.19934   1
   2  -2   3 24.5277 4.35304   5
  -3   2  -3 48.5221 7.41126   2
  -3   2  -3 50.2719 4.62304   1
  -3   2  -3 42.3910 4.27122   3
   3  -2   3 42.0320 4.57693   1
   3  -2   3 55.8494 6.98204   5
   3  -2   3 43.7468 3.63602   4
  -4   2  -3 1160.14 63.7846   3
  -4   2  -3 1212.32 66.4911   2
  -4   2  -3 1174.11 64.9213   1
   4  -2   3 1176.14 66.0102   5
   4  -2   3 1074.32 62.9766   4
  -5   2  -3 2650.61 147.231   1
   5  -2   3 2596.16 145.480   4
   5  -2   3 2821.79 149.254   5
  -6   2  -3 112.072 10.1137   3
  -6   2  -3 134.613 8.19475   8
  -6   2  -3 123.909 15.0812   2
  -6   2  -3 131.049 8.55299   7
   6  -2   3 118.371 13.6274   5
   6  -2   3 114.632 8.19340   4
  -7   2  -3 93.4064 7.47531   9
  -7   2  -3 83.1998 8.55709   7
   7  -2   3 113.649 7.85569   4
  -8   2  -3 7.08525 3.95578   9
  -8   2  -3 8.87322 5.05690   7
  -8   2  -3 3.41051 4.00945   8
   8  -2   3 7.79638 4.13858   4
  -9   2  -3 -1.2567 4.39337   9
  -9   2  -3 4.37016 5.57086   7
   9  -2   3 1.32200 4.21769   4
 -10   2  -3 3.24953 5.46719   7
  10  -2   3 6.81542 4.58634   4
  11  -2   3 150.800 11.9712   4
 -12   2  -3 104.699 7.63184   7
 -14  -1   3 -0.4854 3.78018   9
 -13  -1   3 97.3016 13.6260   9
 -13  -1   3 110.975 12.8077   7
 -12  -1   3 9.89313 6.76988   7
 -12  -1   3 9.69965 5.57182   9
 -11  -1   3 295.759 25.9125   3
 -11  -1   3 302.276 19.0797   9
 -11  -1   3 310.071 19.3412   7
  10   1  -3 115.133 9.50135   4
  10   1  -3 106.486 20.6893  10
 -10  -1   3 103.429 8.36591   8
 -10  -1   3 117.932 10.1884   9
 -10  -1   3 126.280 10.5481   7
 -10  -1   3 123.653 18.2347   3
   9   1  -3 169.911 12.1393   4
   9   1  -3 210.777 21.7221  10
  -9  -1   3 176.583 12.4998   7
  -9  -1   3 188.485 17.8027   3
  -9  -1   3 164.152 10.8011   8
  -9  -1   3 177.397 13.1466   9
   8   1  -3 62.9817 12.9428  10
   8   1  -3 64.4061 5.98669   4
  -8  -1   3 73.8670 6.72988   7
  -8  -1   3 77.5815 11.9848   3
  -8  -1   3 76.1893 6.27174   9
   7   1  -3 68.4168 12.4392  10
   7   1  -3 67.7226 5.34091   4
   6   1  -3 720.438 43.6978   1
   6   1  -3 847.581 45.3711  10
   6   1  -3 717.759 41.5578   4
  -6  -1   3 709.942 42.5290   1
  -6  -1   3 816.968 44.0151   3
   5   1  -3 515.097 30.3049   1
   5   1  -3 529.399 31.3403  10
  -5  -1   3 534.427 30.3338   3
  -5  -1   3 496.780 29.6314   1
   4   1  -3 1688.61 89.2589   1
   4   1  -3 1719.87 89.6315  10
   4   1  -3 1469.35 87.5089   4
  -4  -1   3 1586.62 88.6142   3
  -4  -1   3 1619.77 88.8325   1
   3   1  -3 590.142 32.7296   1
   3   1  -3 569.383 32.9707  10
  -3  -1   3 563.388 32.4858   1
  -3  -1   3 563.283 32.0130   3
   2   1  -3 4765.24 256.732   1
  -2  -1   3 4698.30 256.654   1
   1   1  -3 1092.41 61.7137   2
   1   1  -3 1172.71 62.3641  10
   1   1  -3 1140.86 62.5293   1
  -1  -1   3 1131.79 62.5193   1
  -1  -1   3 1090.47 61.3607   3
  -1  -1   3 1150.94 61.9140   5
   0   1  -3 12.9861 2.77311   2
   0   1  -3 15.2189 2.50513   1
   0   1  -3 16.8784 3.65534  10
   0  -1   3 12.7918 2.40404   1
   0  -1   3 10.0078 2.68750   5
  -1   1  -3 833.503 46.0645   2
   1  -1   3 851.734 46.0244   1
   1  -1   3 778.692 44.6420   4
  -2   1  -3 20.4582 4.64788   2
   2  -1   3 19.0467 2.79113   1
   2  -1   3 23.6840 4.41648   5
   2  -1   3 18.1761 2.20912   4
  -3   1  -3 431.937 24.7903   1
  -3   1  -3 447.862 26.4141   2
  -3   1  -3 409.549 23.6771   3
   3  -1   3 395.698 23.3315   4
   3  -1   3 441.035 26.0651   5
   3  -1   3 424.713 24.8180   1
  -4   1  -3 64.9715 5.59099   3
  -4   1  -3 68.0956 9.38565   2
  -4   1  -3 67.6029 5.52443   1
   4  -1   3 61.0073 4.51814   4
   4  -1   3 65.5918 5.37567   1
   4  -1   3 65.6132 8.68082   5
  -5   1  -3 891.706 51.0166   1
  -5   1  -3 920.134 51.3657   3
   5  -1   3 955.763 54.1755   5
  -6   1  -3 957.595 56.2625   2
  -6   1  -3 973.600 50.7845   7
  -6   1  -3 958.268 50.6960   8
  -6   1  -3 928.733 50.5838   9
  -6   1  -3 911.130 52.1387   3
   6  -1   3 885.527 55.1308   5
   6  -1   3 865.705 50.6333   4
  -7   1  -3 2.19777 9.74542   2
  -7   1  -3 3.72856 4.07150   7
  -7   1  -3 2.87245 4.10187   3
  -7   1  -3 2.67363 3.34323   9
  -8   1  -3 -3.4131 4.08731   9
  -8   1  -3 -4.1937 4.74259   7
  -8   1  -3 2.77646 4.03153   8
   8  -1   3 -0.7992 3.37941   4
  -9   1  -3 60.2818 8.96661   9
  -9   1  -3 80.9107 10.2472   7
  -9   1  -3 94.4261 8.80669   8
   9  -1   3 76.4611 7.66237   4
 -10   1  -3 19.5878 5.53477   7
 -11   1  -3 26.9236 6.03553   7
 -12   1  -3 36.1596 4.87907   7
 -14   0   3 10.3091 3.91068   9
 -14   0   3 7.90567 3.83236   7
 -13   0   3 1.75068 6.96791   7
 -12   0   3 31.7365 7.00866   7
 -12   0   3 28.7754 6.34052   9
  11   0  -3 400.007 25.8226   4
  11   0  -3 329.577 33.2289  10
 -11   0   3 412.083 24.1597   7
 -11   0   3 421.478 23.7680   9
 -11   0   3 389.350 30.4995   3
  10   0  -3 1110.65 61.7487   4
  10   0  -3 981.386 69.3949  10
 -10   0   3 1279.65 70.8052   3
 -10   0   3 1129.38 61.5779   9
 -10   0   3 1100.75 61.7286   7
   9   0  -3 96.1242 19.2725  10
  -9   0   3 87.3344 8.66644   7
  -9   0   3 97.8647 15.7622   3
  -9   0   3 99.8810 8.01244   9
  -9   0   3 89.6753 6.79280   8
   8   0  -3 38.5126 12.9538  10
   8   0  -3 30.9822 4.03398   4
  -8   0   3 32.2344 4.58430   7
  -8   0   3 31.3551 8.81220   3
  -8   0   3 31.0359 4.69988   8
  -8   0   3 31.9999 4.34366   9
   7   0  -3 56.2804 11.1195  10
   7   0  -3 43.9703 5.37541   4
  -7   0   3 52.3424 9.43882   3
   6   0  -3 8.69854 2.25841   4
   6   0  -3 10.2494 7.67060  10
  -6   0   3 8.58526 2.27190   1
  -6   0   3 9.66403 5.23879   3
   5   0  -3 363.000 21.9061   4
   5   0  -3 392.122 24.0495   1
   5   0  -3 411.769 25.2742  10
  -5   0   3 400.126 23.4866   1
  -5   0   3 410.592 23.8038   3
   4   0  -3 352.894 24.4481  10
   4   0  -3 392.297 23.1441   1
  -4   0   3 388.379 22.4003   3
  -4   0   3 390.422 22.7252   1
   3   0  -3 1449.69 87.7850   4
   3   0  -3 1691.72 89.6644  10
   3   0  -3 1699.02 89.5941   1
  -3   0   3 1659.89 89.3401   1
  -3   0   3 1497.87 88.3978   3
  -3   0   3 1726.12 87.9636   5
   2   0  -3 15.4205 4.49838  10
   2   0  -3 19.0528 3.08897   1
  -2   0   3 14.5838 2.26696   3
  -2   0   3 14.1071 2.50636   1
   1   0  -3 277.000 17.6741  10
   1   0  -3 295.119 17.4129   2
   1   0  -3 312.520 17.8073   1
  -1   0   3 314.973 17.7958   1
  -1   0   3 278.344 16.3825   3
   0   0  -3 820.218 46.1663   1
   0   0  -3 814.564 45.9809  10
   0   0  -3 827.240 46.1014   2
   0   0   3 836.165 46.2244   1
  -1   0  -3 342.235 20.2044   1
  -1   0  -3 333.848 20.5990   2
  -1   0  -3 335.791 19.4945  11
   1   0   3 359.956 20.2498   1
  -2   0  -3 67.9736 7.10323   2
  -2   0  -3 76.1366 5.64236   1
   2   0   3 70.4090 7.12797   5
   2   0   3 76.5284 5.59913   1
   2   0   3 64.2175 4.46859   4
  -3   0  -3 1743.08 98.9822   2
  -3   0  -3 1668.12 96.6113   3
  -3   0  -3 1815.69 97.7408   1
   3   0   3 1833.68 97.5893   1
   3   0   3 1836.18 99.0097   5
  -4   0  -3 406.857 23.2089   1
  -4   0  -3 395.453 22.9637   3
  -4   0  -3 422.972 26.3460   2
   4   0   3 390.662 22.8258   1
   4   0   3 375.574 22.1263   4
   4   0   3 424.061 25.8589   5
  -5   0  -3 310.167 18.6229   8
  -5   0  -3 318.408 22.9083   2
  -5   0  -3 311.215 18.8250   3
   5   0   3 339.805 22.3763   5
   5   0   3 300.578 17.6134   4
  -6   0  -3 59.7410 5.49780   9
  -6   0  -3 51.3721 5.04415   8
  -6   0  -3 47.7370 6.40851   3
  -6   0  -3 59.2253 12.0398   2
  -6   0  -3 65.9697 5.47696   7
   6   0   3 65.5084 10.4933   5
   6   0   3 48.2679 4.64685   4
  -7   0  -3 42.8009 4.64002   9
  -7   0  -3 35.5844 4.80583   7
  -7   0  -3 35.0123 5.01367   8
  -7   0  -3 24.9688 10.6160   2
  -8   0  -3 12.9374 4.13054   8
  -8   0  -3 14.2179 11.6443   2
  -8   0  -3 11.0333 5.02881   7
  -8   0  -3 9.75054 4.58429   9
   8   0   3 15.9588 3.65819   4
   9   0   3 16.8015 3.92180   4
 -10   0  -3 282.070 17.8541   7
 -10   0  -3 296.357 17.7790   8
 -11   0  -3 7.69552 4.12526   7
 -12   0  -3 0.15493 3.64632   7
 -14   1   3 1.70086 4.26852   9
 -14   1   3 4.60154 4.40760   7
  13  -1  -3 0.82452 4.38355   4
 -13   1   3 4.34752 5.66011   7
 -12   1   3 24.8900 6.10352   9
 -12   1   3 24.8095 6.82057   7
  11  -1  -3 28.0455 9.48064   4
  11  -1  -3 8.29577 15.8604  10
 -11   1   3 22.4186 11.6521   3
 -11   1   3 32.0622 6.53732   9
 -11   1   3 44.1128 6.93748   7
  10  -1  -3 20.5957 5.42717   4
  10  -1  -3 21.6359 25.4313  10
 -10   1   3 36.0301 5.87720   9
 -10   1   3 40.6716 15.3325   3
 -10   1   3 37.1340 6.43086   7
   9  -1  -3 89.4120 8.56465   4
   9  -1  -3 103.204 18.7246  10
  -9   1   3 94.1915 8.42286   9
  -9   1   3 80.6188 8.52765   7
  -9   1   3 104.450 15.9386   3
   8  -1  -3 -0.7715 3.31962   4
   8  -1  -3 1.93740 11.3222  10
  -8   1   3 1.23800 7.95293   3
  -8   1   3 -1.3693 3.87591   7
  -8   1   3 0.73755 3.50409   9
   7  -1  -3 30.3610 4.92286   4
   7  -1  -3 43.9722 11.6784  10
   6  -1  -3 374.930 23.5987   4
   6  -1  -3 418.286 27.3157  10
  -6   1   3 435.017 25.6781   3
   5  -1  -3 137.480 10.4192   1
   5  -1  -3 134.701 12.6778  10
   5  -1  -3 124.850 8.42262   4
  -5   1   3 144.695 10.6695   3
  -5   1   3 132.711 8.68893   5
  -5   1   3 136.008 10.0964   1
   4  -1  -3 582.642 33.3049  10
   4  -1  -3 541.445 32.7886   1
   4  -1  -3 487.701 30.4954   4
  -4   1   3 568.355 31.8319   3
  -4   1   3 596.876 31.1483   5
  -4   1   3 547.069 32.4990   1
   3  -1  -3 22.0061 3.55068   4
   3  -1  -3 28.4155 6.09942  10
   3  -1  -3 23.8250 3.83972   1
  -3   1   3 17.2346 3.30090   1
  -3   1   3 16.1279 3.32704   3
  -3   1   3 18.3593 3.00240   5
   2  -1  -3 1927.49 101.676   1
   2  -1  -3 1806.53 101.297  10
  -2   1   3 1738.97 100.094   3
  -2   1   3 1888.56 101.566   1
   1  -1  -3 749.304 45.5604  10
  -1   1   3 896.063 44.5774   4
  -1   1   3 777.701 45.9028  11
  -1   1   3 826.235 46.0908   1
   0  -1  -3 677.895 38.7948  10
   0  -1  -3 712.575 39.4074   1
   0  -1  -3 679.366 39.3697   2
   0   1   3 720.576 39.2017  11
   0   1   3 655.736 37.7039   4
   0   1   3 696.975 39.3292   1
  -1  -1  -3 34.6651 3.66592   1
   1   1   3 26.2963 2.58766   4
   1   1   3 18.5321 3.94696  11
   1   1   3 29.3820 3.32263   1
  -2  -1  -3 19.4485 5.28346   2
  -2  -1  -3 15.5600 2.62974   1
   2   1   3 15.2243 2.46683   1
   2   1   3 12.3743 2.95229  11
   2   1   3 16.4881 2.39308   4
  -3  -1  -3 2494.67 132.673   1
  -3  -1  -3 2438.51 134.177   2
   3   1   3 2487.85 132.254   1
   3   1   3 2276.65 131.999  11
  -4  -1  -3 3031.70 159.475   2
  -4  -1  -3 2839.86 155.995   1
   4   1   3 3025.30 159.278   5
   4   1   3 2615.03 155.382   4
  -5  -1  -3 4.40939 2.52327   9
  -5  -1  -3 3.45597 2.14763   8
   5   1   3 5.07268 5.77348   5
   5   1   3 1.79281 1.86679   4
  -6  -1  -3 2.83901 2.99448   7
  -6  -1  -3 0.65255 3.25999   9
  -6  -1  -3 2.49274 2.77440   8
  -6  -1  -3 4.22444 8.53738   2
   6   1   3 5.08893 2.32164   4
   6   1   3 5.06221 6.24707   5
  -7  -1  -3 37.6596 5.40902   8
  -7  -1  -3 39.2755 12.0374   2
  -7  -1  -3 33.5050 5.22856   7
  -8  -1  -3 277.143 26.3374   2
  -8  -1  -3 331.070 18.8814   9
  -8  -1  -3 328.248 18.7132   8
  -8  -1  -3 316.237 18.6396   7
   8   1   3 306.211 18.2863   4
  -9  -1  -3 35.0325 5.57632   7
  -9  -1  -3 49.3150 5.81630   8
  -9  -1  -3 47.8432 5.94065   9
   9   1   3 34.9050 5.27270   4
 -10  -1  -3 12.2141 4.76304   8
 -10  -1  -3 14.1385 4.55595   7
 -11  -1  -3 4.95008 3.75005   7
 -14   2   3 1.39782 2.59814   9
 -14   2   3 2.18232 3.90978   7
 -13   2   3 10.4193 4.65679   9
 -13   2   3 9.91094 5.87158   7
  12  -2  -3 116.542 11.3312   4
 -12   2   3 130.345 11.7505   7
 -12   2   3 117.222 10.5840   9
  11  -2  -3 33.9289 6.87188   4
  11  -2  -3 11.0057 16.3539  10
 -11   2   3 36.0619 11.8472   3
 -11   2   3 19.4664 6.19117   9
 -11   2   3 15.0238 6.49448   7
  10  -2  -3 32.6777 18.1806  10
  10  -2  -3 32.1592 6.23755   4
 -10   2   3 30.6107 6.02727   9
 -10   2   3 26.0604 6.20540   7
 -10   2   3 31.4572 11.7714   3
   9  -2  -3 504.876 29.0414   4
   9  -2  -3 479.297 37.3774  10
  -9   2   3 544.332 34.6437   3
  -9   2   3 480.722 27.2997   6
  -9   2   3 488.470 28.3168   9
   8  -2  -3 582.726 39.4016  10
   8  -2  -3 536.256 31.8904   4
  -8   2   3 539.623 31.4865   7
  -8   2   3 605.617 36.5119   3
  -8   2   3 554.796 31.3391   9
   7  -2  -3 98.8530 15.4290  10
   7  -2  -3 94.9220 7.83409   4
  -7   2   3 88.6488 7.24974   7
  -7   2   3 102.152 12.1421   3
   6  -2  -3 280.464 21.1797  10
   6  -2  -3 259.161 15.8614   4
  -6   2   3 275.006 18.6116   3
  -6   2   3 259.600 16.8885   5
   5  -2  -3 318.178 24.2842   1
   5  -2  -3 370.295 24.1955  10
   5  -2  -3 346.444 20.5264   4
  -5   2   3 351.854 23.5928   1
  -5   2   3 368.058 21.6863   5
  -5   2   3 398.798 22.7933   3
   4  -2  -3 11.5260 6.13005  10
   4  -2  -3 8.40125 3.23528   1
   4  -2  -3 10.4787 2.61081   4
  -4   2   3 13.5801 4.25567   3
  -4   2   3 8.87046 3.12792   5
  -4   2   3 7.42620 2.90673   1
   3  -2  -3 24.2193 4.17917   1
   3  -2  -3 21.2041 3.72860   4
   3  -2  -3 39.2593 7.04622  10
  -3   2   3 31.7343 5.10610   3
  -3   2   3 21.1890 3.89401   1
  -3   2   3 32.4166 7.38746  11
  -3   2   3 27.9454 4.85094   5
   2  -2  -3 2442.08 135.491  10
   2  -2  -3 2489.06 136.072   1
  -2   2   3 2605.95 136.265  11
  -2   2   3 2489.43 135.222   5
  -2   2   3 2483.94 136.037   1
  -2   2   3 2301.81 133.578   4
   1  -2  -3 17.7162 4.77428  10
   1  -2  -3 17.0577 3.42979   1
  -1   2   3 10.2763 2.07462   4
  -1   2   3 11.0792 2.85158   1
  -1   2   3 10.0578 4.32592  11
   0  -2  -3 1581.75 92.5479  10
   0  -2  -3 1729.43 93.7566   1
   0  -2  -3 1855.05 94.3225   2
   0   2   3 1594.35 91.5051   4
   0   2   3 1746.51 93.8171   1
   0   2   3 1627.24 93.4916  11
  -1  -2  -3 2277.03 124.673   1
   1   2   3 2260.35 124.576  11
   1   2   3 2254.49 124.618   1
  -2  -2  -3 2097.24 112.186   2
  -2  -2  -3 2120.65 111.265   1
   2   2   3 2073.39 111.274  11
   2   2   3 1827.39 109.014   4
   2   2   3 1958.10 110.740   1
  -3  -2  -3 359.579 20.0358   1
  -3  -2  -3 352.883 22.2076   2
   3   2   3 327.580 18.8693   1
   3   2   3 263.981 19.8381  11
   3   2   3 295.902 17.6872   4
  -4  -2  -3 442.760 26.9724   2
   4   2   3 360.772 23.8634  11
   4   2   3 375.268 21.6515   4
  -5  -2  -3 92.5403 6.82130   9
  -5  -2  -3 98.6083 13.0667   2
  -5  -2  -3 95.9548 6.29756   8
   5   2   3 81.0975 6.10027   4
   5   2   3 83.2528 11.5217   5
  -6  -2  -3 5.55861 3.69592   9
  -6  -2  -3 1.55343 2.87214   8
  -6  -2  -3 3.88513 9.09995   2
  -6  -2  -3 6.83751 2.91610   7
   6   2   3 0.01074 5.50865   5
   6   2   3 1.64058 2.44339   4
  -7  -2  -3 14.3402 10.7745   2
  -7  -2  -3 18.9049 4.08469   8
  -7  -2  -3 28.6876 4.81382   9
   7   2   3 18.2577 3.47926   4
  -8  -2  -3 279.848 17.2486   9
  -8  -2  -3 255.000 16.5752   7
  -8  -2  -3 285.320 25.5056   2
  -8  -2  -3 287.239 16.9662   8
  -9  -2  -3 166.937 11.1598   8
  -9  -2  -3 136.187 10.3577   7
 -10  -2  -3 61.2198 7.68364   8
 -10  -2  -3 49.2783 5.72301   7
 -14   3   3 65.4380 6.36214   7
 -13   3   3 7.87984 6.32058   7
 -13   3   3 2.95475 4.15344   9
  12  -3  -3 49.5387 7.62448   4
 -12   3   3 43.5068 6.16796   9
 -12   3   3 49.6782 7.28667   7
  11  -3  -3 9.07598 6.65478   4
  11  -3  -3 21.3809 23.7638  10
 -11   3   3 8.44359 9.19076   7
 -11   3   3 17.2443 21.7433   3
  10  -3  -3 67.5654 19.9115  10
  10  -3  -3 47.3798 7.37394   4
 -10   3   3 65.3360 13.8694   3
 -10   3   3 50.3722 4.09562   6
 -10   3   3 51.4030 6.90530   7
 -10   3   3 51.2422 6.57855   9
   9  -3  -3 6.66745 5.56494   4
   9  -3  -3 13.0829 15.3503  10
  -9   3   3 8.04799 5.11105   7
  -9   3   3 7.08877 9.91850   3
  -9   3   3 6.75957 2.54356   6
   8  -3  -3 603.224 34.3933   4
   8  -3  -3 619.616 42.0416  10
   8  -3  -3 544.563 33.8970  12
  -8   3   3 597.940 32.8240   6
  -8   3   3 648.281 38.6783   3
  -8   3   3 605.295 33.3339   9
  -8   3   3 573.337 33.4427   7
   7  -3  -3 90.6144 16.3455  10
   7  -3  -3 104.228 8.81161   4
  -7   3   3 102.617 12.9122   3
  -7   3   3 93.1787 7.31021   7
  -7   3   3 102.031 6.55280   6
   6  -3  -3 130.424 15.5126  10
   6  -3  -3 125.694 9.53236   4
  -6   3   3 137.217 12.8559   3
  -6   3   3 119.681 13.7593   5
   5  -3  -3 794.624 45.3894   4
   5  -3  -3 758.337 48.8691   1
   5  -3  -3 902.610 49.2294  10
  -5   3   3 848.212 47.3565   3
  -5   3   3 853.825 47.6039   5
  -5   3   3 762.803 48.4349   1
   4  -3  -3 1903.44 107.736   4
   4  -3  -3 2003.37 110.473  10
   4  -3  -3 1857.94 111.085   1
  -4   3   3 1872.76 110.786   1
  -4   3   3 1933.01 109.814   5
  -4   3   3 2232.96 112.010  11
  -4   3   3 2065.28 109.279   3
   3  -3  -3 883.520 50.9506   4
   3  -3  -3 933.958 58.5236   1
   3  -3  -3 957.501 53.4748  10
  -3   3   3 941.055 52.0679   3
  -3   3   3 1003.80 54.5281  11
  -3   3   3 855.388 51.7932   4
  -3   3   3 916.935 53.9140   1
  -3   3   3 933.128 53.0353   5
   2  -3  -3 695.108 41.2859   1
   2  -3  -3 678.710 41.7064  10
  -2   3   3 687.542 38.3912   4
  -2   3   3 697.903 40.6970   5
  -2   3   3 714.299 41.6074  11
  -2   3   3 710.903 41.3514   1
   1  -3  -3 39.0839 6.78771  10
   1  -3  -3 54.7074 5.73184   1
  -1   3   3 49.1142 4.46549   4
  -1   3   3 40.1662 7.45187  11
  -1   3   3 58.1179 6.21473   1
   0  -3  -3 294.065 19.5406   2
   0  -3  -3 250.336 17.1974  10
   0  -3  -3 300.305 18.6746   1
   0   3   3 277.827 19.0536  11
   0   3   3 280.228 16.1186   4
   0   3   3 299.003 18.8780   1
  -1  -3  -3 309.799 19.9209   2
  -1  -3  -3 293.662 18.4972   1
   1   3   3 261.371 16.0709   4
   1   3   3 285.567 18.5546   1
   1   3   3 271.179 19.2521  11
  -2  -3  -3 3423.81 185.446   1
   2   3   3 3369.78 185.922  11
   2   3   3 3350.23 185.264   1
  -3  -3  -3 200.842 16.5469   2
  -3  -3  -3 187.786 12.5748   1
   3   3   3 185.171 12.3316   1
   3   3   3 183.991 15.0204  11
  -4  -3  -3 157.535 9.64648   9
  -4  -3  -3 160.199 17.4123   2
  -4  -3  -3 155.390 9.39774   8
   4   3   3 151.684 13.4628  11
   4   3   3 152.169 9.52012   4
  -5  -3  -3 212.954 12.2605   8
  -5  -3  -3 218.171 12.5166   9
  -5  -3  -3 223.117 19.8112   2
   5   3   3 196.865 12.3032   4
   5   3   3 200.044 18.3694   5
   5   3   3 176.559 15.2637  11
  -6  -3  -3 686.963 38.4293   8
  -6  -3  -3 716.242 39.0821   9
  -6  -3  -3 672.420 45.2514   2
  -7  -3  -3 153.546 11.0548   9
  -7  -3  -3 153.602 10.4949   8
  -7  -3  -3 151.495 18.9992   2
   7   3   3 145.105 10.2905   4
  -8  -3  -3 -1.5025 4.44385   8
  -8  -3  -3 -0.5800 9.08364   2
   8   3   3 2.70227 3.27270   4
  -9  -3  -3 100.831 8.89992   8
 -10  -3  -3 22.9172 5.00684   8
 -11  -3  -3 76.0856 6.47544   8
 -14   4   3 78.3452 6.78075   7
 -13   4   3 44.7450 6.52225   9
 -13   4   3 61.0376 8.10388   7
  12  -4  -3 2.10468 6.55739   4
 -12   4   3 3.14096 5.88560   7
 -12   4   3 1.32147 5.25709   9
  11  -4  -3 59.8951 8.63245   4
  11  -4  -3 37.6435 19.9919  10
 -11   4   3 52.9664 13.4318   3
 -11   4   3 49.5228 7.22975   7
 -11   4   3 39.9330 6.25372   9
  10  -4  -3 -0.6636 17.8120  10
  10  -4  -3 11.5074 4.86706  12
 -10   4   3 3.20744 10.7456   3
 -10   4   3 2.96307 5.29784   9
 -10   4   3 8.79101 2.74620   6
 -10   4   3 4.79191 5.71936   7
   9  -4  -3 3.75905 6.16799   4
   9  -4  -3 3.48197 15.4120  10
  -9   4   3 3.22718 2.99901   6
  -9   4   3 0.38833 10.0078   3
  -9   4   3 12.3520 5.21152   7
  -9   4   3 8.03308 4.86636   9
   8  -4  -3 49.6954 15.4678  10
   8  -4  -3 70.5359 7.38431  12
   8  -4  -3 71.8134 10.5028   4
  -8   4   3 88.9590 13.3426   3
  -8   4   3 68.5080 7.20469   9
  -8   4   3 60.4573 7.15308   7
  -8   4   3 66.2143 5.90058   6
   7  -4  -3 -2.6789 3.06905  12
   7  -4  -3 4.63637 4.73820   4
   7  -4  -3 7.44424 11.4188  10
  -7   4   3 -0.1993 2.68715   6
  -7   4   3 3.48554 3.49876   7
  -7   4   3 3.66329 7.77799   3
   6  -4  -3 1.85745 9.61439  10
   6  -4  -3 8.02653 4.41196   4
  -6   4   3 6.61784 6.93355   3
  -6   4   3 6.91905 2.31491   6
   5  -4  -3 535.410 31.3784   4
   5  -4  -3 578.338 35.5174  10
  -5   4   3 551.422 33.6668   3
   4  -4  -3 5105.76 273.271  10
   4  -4  -3 4634.65 274.481   1
  -4   4   3 5622.88 275.244  11
  -4   4   3 4594.12 270.115   4
  -4   4   3 5195.60 272.078   3
  -4   4   3 4827.94 274.402   1
   3  -4  -3 220.961 16.7576  10
   3  -4  -3 176.253 15.0666   1
   3  -4  -3 210.325 12.8794   4
  -3   4   3 195.929 15.5120   1
  -3   4   3 208.588 15.7801   5
  -3   4   3 215.648 17.3458  11
  -3   4   3 198.137 12.3180   4
   2  -4  -3 335.065 21.9315  10
   2  -4  -3 301.113 21.8226   1
  -2   4   3 394.074 24.8117   5
  -2   4   3 300.407 21.8530   1
  -2   4   3 341.758 23.0921  11
  -2   4   3 308.793 18.7837   4
   1  -4  -3 507.657 30.8341  10
   1  -4  -3 495.598 32.0834   1
  -1   4   3 517.625 29.0146   4
  -1   4   3 551.885 33.0263  11
  -1   4   3 517.130 32.3015   1
   0  -4  -3 107.443 8.59585  10
   0  -4  -3 100.467 11.9033   2
   0  -4  -3 99.5011 9.13217   1
   0   4   3 116.846 12.0118  11
   0   4   3 100.989 9.58157   1
   0   4   3 100.614 7.81826   4
  -1  -4  -3 566.855 34.3872   2
  -1  -4  -3 545.783 32.9753   1
   1   4   3 519.431 33.1970   1
   1   4   3 536.142 29.9312   4
   1   4   3 515.093 33.7776  11
  -2  -4  -3 60.1693 6.26960   1
  -2  -4  -3 59.0824 11.2658   2
   2   4   3 55.4914 5.43882   4
   2   4   3 64.1035 6.71609   1
   2   4   3 61.5583 10.5556  11
  -3  -4  -3 379.446 31.2024   2
  -3  -4  -3 293.772 17.0918   8
   3   4   3 298.857 22.3230  11
   3   4   3 261.228 18.7655   1
   3   4   3 306.233 17.4560   4
  -4  -4  -3 471.069 31.7197   2
  -4  -4  -3 459.815 25.1761   9
  -4  -4  -3 454.290 25.3946   8
   4   4   3 445.323 25.5857   4
   4   4   3 432.245 30.5621  11
  -5  -4  -3 41.1781 4.62754   9
  -5  -4  -3 35.6681 4.33340   8
  -5  -4  -3 57.1326 12.8425   2
   5   4   3 23.3937 7.54127  11
   5   4   3 42.1878 5.40194   4
   5   4   3 12.8848 7.35923   5
  -6  -4  -3 329.778 27.7710   2
  -6  -4  -3 382.506 20.7025   8
   6   4   3 344.295 20.8952   4
  -7  -4  -3 33.5220 11.2299   2
  -7  -4  -3 54.7244 6.80307   8
   7   4   3 52.1939 7.78184   4
  -8  -4  -3 8.48173 10.2352   2
  -8  -4  -3 -0.1626 4.57301   8
   8   4   3 4.37827 3.68748   4
  -9  -4  -3 239.774 15.2204   8
 -10  -4  -3 181.572 13.4114   8
 -11  -4  -3 2.91342 2.79298   8
 -14   5   3 48.5889 4.52896   7
 -13   5   3 5.08899 4.27078   7
 -12   5   3 4.60379 5.46740   7
 -12   5   3 0.43013 3.38807   9
  11  -5  -3 65.3988 8.56286  12
  11  -5  -3 70.8781 11.9013   4
 -11   5   3 57.8321 7.24903   9
 -11   5   3 49.0405 5.43033   6
 -11   5   3 74.0661 9.47289   7
  10  -5  -3 10.7146 5.55096  12
  10  -5  -3 19.6715 11.4685   4
  10  -5  -3 15.3577 16.8917  10
 -10   5   3 9.22756 5.04418   9
 -10   5   3 9.03147 5.83358   7
 -10   5   3 7.80374 3.28248   6
 -10   5   3 5.02035 10.2813   3
   9  -5  -3 57.2905 18.7695  10
   9  -5  -3 87.5707 11.4300   4
   9  -5  -3 62.3833 8.39045  12
  -9   5   3 52.1938 7.51866   9
  -9   5   3 73.5115 8.77524   7
  -9   5   3 71.3720 6.74271   6
  -9   5   3 95.6561 15.6552   3
   8  -5  -3 9.75566 4.71621  12
   8  -5  -3 6.07125 14.0335  10
   8  -5  -3 6.17000 6.34026   4
  -8   5   3 4.70580 9.38902   3
  -8   5   3 3.74275 3.77213   6
  -8   5   3 3.80131 4.17321   9
   7  -5  -3 97.9609 18.8363  10
   7  -5  -3 100.788 8.49069  12
   7  -5  -3 102.279 10.5770   4
  -7   5   3 96.6707 7.58286   6
  -7   5   3 105.614 14.7230   3
  -7   5   3 99.5695 7.92160   7
   6  -5  -3 1316.50 76.9882  10
   6  -5  -3 1326.57 72.1296   4
  -6   5   3 1223.47 71.0739   6
  -6   5   3 1363.05 75.0694   3
   5  -5  -3 2.27837 10.0148  10
   5  -5  -3 5.47292 4.69438   4
   5  -5  -3 0.58624 3.31298  12
  -5   5   3 2.08024 2.34736   6
  -5   5   3 2.98719 6.84004   3
  -5   5   3 -0.1333 10.3515  11
   4  -5  -3 34.1507 4.98013   4
   4  -5  -3 31.5327 9.01433  10
   4  -5  -3 15.6972 4.41686   1
  -4   5   3 39.3962 7.00581   1
  -4   5   3 39.3935 10.3592  11
  -4   5   3 26.6766 3.80406   4
  -4   5   3 30.4255 7.11414   3
   3  -5  -3 90.2033 7.83122   4
   3  -5  -3 86.1180 9.58345   1
   3  -5  -3 78.4108 12.2317  10
  -3   5   3 81.9525 13.5790  11
  -3   5   3 84.0121 9.94321   1
   2  -5  -3 1.29645 6.46512  10
   2  -5  -3 4.10234 2.83287   1
  -2   5   3 7.05200 7.50189  11
  -2   5   3 5.35755 3.69225   1
  -2   5   3 2.98832 3.16149   4
   1  -5  -3 223.047 17.7285   1
  -1   5   3 244.806 14.7671   4
  -1   5   3 255.241 20.3307  11
  -1   5   3 240.699 18.3521   1
   0  -5  -3 30.7521 9.22770   2
   0  -5  -3 21.8023 5.47278   1
   0  -5  -3 27.0632 4.71363  10
   0   5   3 26.7214 4.16281   4
   0   5   3 36.7562 6.10296   1
   0   5   3 28.6311 8.84689  11
  -1  -5  -3 40.5816 10.1580   2
   1   5   3 35.6943 5.50695   4
   1   5   3 27.6576 5.75541   1
   1   5   3 45.2027 10.1528  11
  -2  -5  -3 109.212 7.35927   8
  -2  -5  -3 110.604 14.6787   2
   2   5   3 112.270 14.9590  11
   2   5   3 109.089 8.45447   4
  -3  -5  -3 272.204 15.8379   8
  -3  -5  -3 274.809 22.5580   2
  -3  -5  -3 269.242 15.3642   6
   3   5   3 273.061 16.4588   4
   3   5   3 253.492 29.1647  11
  -4  -5  -3 558.047 31.3789   8
  -4  -5  -3 572.042 38.3660   2
  -4  -5  -3 558.508 30.6821   6
   4   5   3 553.447 38.2820  11
  -5  -5  -3 165.724 10.7659   8
  -5  -5  -3 156.135 18.9443   2
   5   5   3 163.732 11.5141   4
   5   5   3 134.233 16.6404  11
  -6  -5  -3 4.33804 3.96127   8
  -6  -5  -3 4.21530 10.0922   2
   6   5   3 2.75449 4.48331   4
  -7  -5  -3 14.2131 9.55072   2
  -7  -5  -3 38.0804 5.53877   8
   7   5   3 37.5478 5.79003   4
  -8  -5  -3 4.95101 4.52288   8
   8   5   3 5.12134 4.72424   4
  -9  -5  -3 13.5768 4.68418   8
 -10  -5  -3 185.899 11.6467   8
 -13   6   3 22.1921 3.65849   7
  12  -6  -3 73.6371 8.30292  12
  12  -6  -3 140.289 11.7968   4
 -12   6   3 96.7377 10.7319   7
  11  -6  -3 10.4955 5.75962  12
  11  -6  -3 10.5657 7.73427   4
 -11   6   3 5.81834 2.33649   6
 -11   6   3 6.53042 5.53390   9
 -11   6   3 7.25278 5.54153   7
  10  -6  -3 1.31233 5.51148  12
  10  -6  -3 12.3512 22.1643  10
  10  -6  -3 3.62069 7.78274   4
 -10   6   3 0.33136 5.66440   7
 -10   6   3 -0.3451 10.7632   3
 -10   6   3 0.17522 4.22609   9
 -10   6   3 0.24525 3.42471   6
   9  -6  -3 92.9222 20.1018  10
   9  -6  -3 106.273 10.7911  12
   9  -6  -3 140.268 21.9557   4
  -9   6   3 110.644 8.98921   6
  -9   6   3 111.642 9.83858   7
  -9   6   3 113.173 9.31583   9
  -9   6   3 125.728 18.8863   3
   8  -6  -3 96.9589 9.74821  12
   8  -6  -3 109.060 12.4822   4
   8  -6  -3 100.275 31.7651  10
  -8   6   3 107.614 8.26290   6
  -8   6   3 102.325 8.64569   9
  -8   6   3 93.0101 9.00509   7
   7  -6  -3 293.388 19.0882   4
   7  -6  -3 267.367 18.1498  12
   7  -6  -3 280.180 27.3441  10
  -7   6   3 279.139 19.0577   6
  -7   6   3 278.074 22.9092   3
  -7   6   3 288.831 16.8173   7
   6  -6  -3 889.264 57.6401  10
   6  -6  -3 976.958 52.7381   4
   6  -6  -3 883.973 51.3918   6
   6  -6  -3 965.574 51.8098  12
  -6   6   3 939.194 51.3992   6
  -6   6   3 990.409 56.1563   3
  -6   6   3 906.827 51.2231   7
   5  -6  -3 1311.87 74.9251  12
   5  -6  -3 1299.03 74.6829   6
   5  -6  -3 1457.85 75.7209   4
   5  -6  -3 1314.94 79.6909  10
  -5   6   3 1461.91 78.5637   3
  -5   6   3 1413.69 82.1622  11
  -5   6   3 1341.24 74.6718   6
   4  -6  -3 68.9245 6.24707   6
   4  -6  -3 72.2734 13.6183  10
   4  -6  -3 83.8883 8.60458   4
   4  -6  -3 67.4707 7.23633  12
  -4   6   3 71.8431 9.42968   4
  -4   6   3 73.0618 15.8033  11
  -4   6   3 78.3421 11.4294   3
   3  -6  -3 374.127 22.3260  12
   3  -6  -3 411.687 27.0816  10
  -3   6   3 465.468 34.6097  11
  -3   6   3 379.739 22.7618   4
  -3   6   3 339.564 27.7062   1
   2  -6  -3 490.150 28.3062   4
   2  -6  -3 477.317 27.7000   6
   2  -6  -3 533.265 29.0213  12
   2  -6  -3 529.659 31.3628  10
  -2   6   3 445.917 33.4125   1
  -2   6   3 495.882 36.4722  11
  -2   6   3 511.607 28.5670   4
   1  -6  -3 139.050 9.13328   6
   1  -6  -3 154.589 11.9912  10
   1  -6  -3 155.440 17.6187   2
  -1   6   3 158.803 19.9014  11
  -1   6   3 148.565 10.8410   4
   0  -6  -3 83.7783 15.1280   2
   0  -6  -3 82.9841 5.85973   6
   0   6   3 71.2318 14.1689  11
   0   6   3 86.6618 8.04752   4
  -1  -6  -3 185.246 18.2409   2
  -1  -6  -3 147.590 9.78633   6
   1   6   3 164.968 11.5604   4
  -2  -6  -3 18.4044 3.49666   8
  -2  -6  -3 22.3550 11.1296   2
  -2  -6  -3 18.5618 2.90721   6
   2   6   3 8.94537 9.69031  11
  -3  -6  -3 95.3467 6.89911   6
  -3  -6  -3 95.1989 16.1161   2
  -3  -6  -3 100.436 7.70832   8
   3   6   3 93.9001 16.1342  11
   3   6   3 98.7942 9.37464   4
  -4  -6  -3 106.135 8.37258   8
  -4  -6  -3 100.975 6.84054   6
  -4  -6  -3 105.440 16.5576   2
   4   6   3 101.234 17.0127  11
   4   6   3 115.198 10.0620   4
  -5  -6  -3 70.9229 15.8646   2
  -5  -6  -3 66.2767 7.32278   8
   5   6   3 58.2987 12.7100  11
   5   6   3 69.0258 8.90215   4
  -6  -6  -3 0.14124 8.74986   2
  -6  -6  -3 2.79305 4.03012   8
  -7  -6  -3 221.561 14.8134   8
   7   6   3 234.214 15.6037   4
  -8  -6  -3 468.973 26.0835   8
   8   6   3 434.973 26.1324   4
  -9  -6  -3 11.2000 4.01825   8
 -10  -6  -3 63.1268 5.37519   8
  12  -7  -3 101.736 8.76987  12
 -12   7   3 122.397 8.27293   7
  11  -7  -3 92.7349 14.5040   4
  11  -7  -3 80.8413 11.3900  12
  10  -7  -3 11.2147 6.37905  12
  10  -7  -3 12.4773 8.15851   4
 -10   7   3 6.73452 3.98678   6
 -10   7   3 8.44226 4.99435   7
   9  -7  -3 30.2265 18.7393  10
   9  -7  -3 13.2955 8.01946   4
  -9   7   3 13.1354 5.04459   6
  -9   7   3 15.1341 8.27681   7
  -9   7   3 14.9980 10.8420   3
   8  -7  -3 411.187 25.0347   4
   8  -7  -3 393.846 23.1412  12
   8  -7  -3 341.268 32.7091  10
  -8   7   3 401.104 22.2109   6
  -8   7   3 362.929 22.0352   7
  -8   7   3 357.136 28.8898   3
  -8   7   3 369.191 21.8610   9
   7  -7  -3 14.4479 5.12436   6
   7  -7  -3 18.1411 14.6741  10
   7  -7  -3 21.4593 7.77188   4
   7  -7  -3 8.84455 5.74310  12
  -7   7   3 12.2661 4.98635   6
  -7   7   3 19.4128 19.6724   3
   6  -7  -3 129.902 9.08340   6
   6  -7  -3 120.286 10.6944  12
   6  -7  -3 120.398 12.3601   4
   6  -7  -3 122.850 19.8488  10
  -6   7   3 134.606 9.97925   6
  -6   7   3 136.573 16.4858   3
   5  -7  -3 16.7843 4.96025  12
   5  -7  -3 9.32387 5.92395   4
   5  -7  -3 10.2671 12.2286  10
   5  -7  -3 13.3495 3.49781   6
  -5   7   3 14.4361 9.37205   3
  -5   7   3 18.0064 4.04811   6
  -5   7   3 9.39916 12.1875  11
   4  -7  -3 19.3823 3.32528   6
   4  -7  -3 23.5272 11.5296  10
   4  -7  -3 22.5860 4.69833  12
   4  -7  -3 7.79931 5.16213   4
  -4   7   3 8.96604 8.19357   3
  -4   7   3 16.5468 3.91400   6
  -4   7   3 23.6787 12.5183  11
  -4   7   3 14.6797 4.42104   4
   3  -7  -3 35.3341 4.98827   6
   3  -7  -3 33.9628 6.14764  12
   3  -7  -3 55.7102 11.0107  10
  -3   7   3 39.9550 5.15213   6
  -3   7   3 49.9659 13.8640  11
  -3   7   3 35.0826 5.51582   4
   2  -7  -3 169.630 10.6880   6
   2  -7  -3 164.138 14.1726  10
   2  -7  -3 163.715 11.2160  12
  -2   7   3 169.715 12.4861   4
  -2   7   3 178.194 11.0252   6
  -2   7   3 186.125 20.5222  11
   1  -7  -3 297.868 24.7059   2
   1  -7  -3 250.393 15.5333   6
   1  -7  -3 259.353 15.9605  12
  -1   7   3 264.614 17.4851   4
  -1   7   3 283.154 25.0359  11
   0  -7  -3 89.6640 6.79512   6
   0  -7  -3 99.2780 16.8925   2
   0   7   3 76.4416 16.5412  11
   0   7   3 96.8918 9.70538   4
  -1  -7  -3 189.580 21.6155   2
  -1  -7  -3 213.355 12.9861   6
   1   7   3 230.656 23.1599  11
   1   7   3 225.397 15.0979   4
  -2  -7  -3 396.793 22.5606   6
  -2  -7  -3 396.652 31.3887   2
   2   7   3 381.016 32.2809  11
   2   7   3 413.324 24.3551   4
  -3  -7  -3 23.1792 4.58011   8
  -3  -7  -3 21.4998 3.49018   6
  -3  -7  -3 18.9203 11.6342   2
   3   7   3 36.5930 13.0034  11
   3   7   3 22.9061 6.28392   4
  -4  -7  -3 34.5088 5.20811   8
  -4  -7  -3 64.0347 14.2260   2
  -4  -7  -3 34.6460 4.30922   6
   4   7   3 32.7649 6.71414   4
  -5  -7  -3 70.5115 7.79684   8
  -5  -7  -3 71.5921 14.4839   2
  -6  -7  -3 8.08691 4.47054   8
   6   7   3 6.50093 5.58448   4
  -7  -7  -3 9.02916 4.62478   8
   8   7   3 153.962 11.7415   4
  -9  -7  -3 2.06445 3.30174   8
 -10  -7  -3 19.0866 2.59144   8
  12  -8  -3 10.4433 3.52414  12
  11  -8  -3 0.49231 4.46790  12
 -11   8   3 4.36827 4.24433   7
 -11   8   3 1.28262 2.39154   6
  10  -8  -3 37.4566 6.80476  12
  10  -8  -3 43.7511 8.33882   4
 -10   8   3 23.9332 4.28385   6
 -10   8   3 27.3675 6.38231   7
   9  -8  -3 69.1374 11.9440   4
   9  -8  -3 85.8155 9.96289  12
  -9   8   3 80.5302 8.06145   6
  -9   8   3 62.7988 7.52612   7
   8  -8  -3 310.800 20.9928  12
   8  -8  -3 260.429 28.7855  10
   8  -8  -3 319.045 20.9643   4
  -8   8   3 282.515 24.8995   3
  -8   8   3 293.758 18.1143   6
   7  -8  -3 164.726 14.8357   4
   7  -8  -3 122.910 21.7734  10
   7  -8  -3 158.953 12.8349  12
   7  -8  -3 149.573 10.8337   6
  -7   8   3 158.915 19.3171   3
  -7   8   3 160.050 11.6063   6
   6  -8  -3 20.9615 7.32354   4
   6  -8  -3 25.7321 6.26534  12
   6  -8  -3 24.6446 18.5564  10
   6  -8  -3 23.5660 4.38051   6
  -6   8   3 21.1882 10.7645   3
  -6   8   3 24.3550 5.44831   6
   5  -8  -3 15.8994 5.68704  12
   5  -8  -3 13.6113 3.84090   6
   5  -8  -3 8.51902 12.1845  10
  -5   8   3 15.8109 4.72394   6
  -5   8   3 14.3013 10.1445   3
  -5   8   3 6.50358 13.0902  11
   4  -8  -3 8.85377 9.87981  10
   4  -8  -3 22.1150 5.35428  12
  -4   8   3 29.8898 10.5474   3
  -4   8   3 15.9937 13.2785  11
  -4   8   3 14.9832 5.29702   6
  -4   8   3 15.6130 4.95387   4
   3  -8  -3 10.8058 12.8746  10
  -3   8   3 15.6567 3.93405   6
  -3   8   3 14.4909 5.54470   4
  -3   8   3 14.6233 13.3790  11
   2  -8  -3 6.22999 6.46579   6
   2  -8  -3 20.9478 12.3264   2
   2  -8  -3 10.4455 4.62143  12
  -2   8   3 15.0666 3.73898   6
  -2   8   3 5.84598 12.4920  11
  -2   8   3 15.3841 6.04794   4
   1  -8  -3 716.139 45.3079   2
   1  -8  -3 634.103 36.1905  12
  -1   8   3 604.931 45.5280  11
  -1   8   3 618.231 35.9853   6
  -1   8   3 670.482 37.4610   4
   0  -8  -3 308.761 18.6370  12
   0  -8  -3 307.619 27.5164   2
   0  -8  -3 318.699 18.6011   6
   0   8   3 324.144 30.3570  11
   0   8   3 335.062 20.9047   4
  -1  -8  -3 58.4223 15.3847   2
  -1  -8  -3 42.1535 6.02346   6
   1   8   3 43.2740 7.79851   4
   1   8   3 43.6986 15.2422  11
  -2  -8  -3 300.508 18.0510   8
  -2  -8  -3 301.213 17.5223   6
  -2  -8  -3 339.531 37.1725   2
   2   8   3 246.535 34.1537  11
   2   8   3 297.410 20.1442   4
  -3  -8  -3 0.31002 3.30984   6
  -3  -8  -3 3.02519 4.18390   8
  -3  -8  -3 2.34141 10.4215   2
   3   8   3 3.07925 6.64842   4
   3   8   3 2.50479 11.6978  11
  -4  -8  -3 9.97720 4.44039   8
  -4  -8  -3 8.61213 10.6715   2
  -4  -8  -3 7.83852 2.42858   6
   4   8   3 1.90396 11.3291  11
   4   8   3 -0.2570 8.58483   4
  -5  -8  -3 11.3648 4.81654   8
   5   8   3 12.1826 6.42570   4
  -6  -8  -3 25.3970 4.91739   8
   6   8   3 21.0862 5.97447   4
  -7  -8  -3 62.0244 8.06774   8
   7   8   3 48.2150 7.41034   4
  -8  -8  -3 16.5743 3.72418   8
  -9  -8  -3 69.1782 5.11060   8
  12  -9  -3 1.41058 2.78332  12
  11  -9  -3 10.6408 5.11791   4
  11  -9  -3 13.9783 4.45879  12
 -11   9   3 8.26356 2.18639   6
  10  -9  -3 175.982 14.2633  12
   9  -9  -3 87.2463 10.8781  12
  -9   9   3 90.9372 8.29533   6
   8  -9  -3 18.6931 4.43418   6
   8  -9  -3 37.1896 6.81945  12
  -8   9   3 32.4580 5.66393   6
   7  -9  -3 -0.2394 4.03062   6
   7  -9  -3 4.88415 15.9878  10
   7  -9  -3 0.82341 7.15938  12
  -7   9   3 -0.1244 6.48435   6
  -7   9   3 2.21546 11.8092   3
   6  -9  -3 64.2416 10.1983  12
   6  -9  -3 53.8045 7.12708   6
   6  -9  -3 43.5248 12.4228  10
  -6   9   3 57.2815 13.3615   3
  -6   9   3 62.6103 8.78041   6
   5  -9  -3 3.71722 6.02905  12
   5  -9  -3 3.89369 4.34220   6
   5  -9  -3 8.17416 9.43815  10
  -5   9   3 0.16007 10.2314   3
  -5   9   3 4.58114 5.42934   6
  -5   9   3 1.86046 13.0168  11
   4  -9  -3 113.787 9.54852   6
   4  -9  -3 122.821 11.0450  12
  -4   9   3 104.600 21.5455  11
  -4   9   3 134.874 17.5177   3
  -4   9   3 115.827 10.2601   6
   3  -9  -3 24.0669 5.81925  12
   3  -9  -3 21.4129 4.67784   6
   3  -9  -3 5.74312 11.7197   2
  -3   9   3 16.3646 6.16460   4
  -3   9   3 27.0306 5.15939   6
  -3   9   3 22.8200 15.1515  11
   2  -9  -3 36.7395 17.9476   2
   2  -9  -3 20.3016 4.52442   6
   2  -9  -3 23.0282 5.17273  12
  -2   9   3 19.9581 4.56251   6
  -2   9   3 20.4165 16.0976  11
  -2   9   3 28.4253 6.97760   4
   1  -9  -3 262.748 28.0382   2
   1  -9  -3 281.283 16.2839   6
   1  -9  -3 262.607 16.5635  12
  -1   9   3 274.663 18.9291   4
  -1   9   3 253.730 29.4130  11
  -1   9   3 259.917 16.2759   6
   0  -9  -3 2306.05 128.904   2
   0  -9  -3 2299.97 120.025   6
   0  -9  -3 2019.70 120.494  12
   0   9   3 2326.22 121.417   4
   0   9   3 2095.27 129.917  11
  -1  -9  -3 333.225 29.2934   2
  -1  -9  -3 327.504 19.1866   6
   1   9   3 297.183 31.6235  11
   1   9   3 345.422 22.0962   4
  -2  -9  -3 3.37827 11.3465   2
  -2  -9  -3 4.71360 3.65459   6
  -2  -9  -3 -1.2851 4.77972   8
   2   9   3 4.09688 13.1309  11
   2   9   3 0.19150 10.1676   4
  -3  -9  -3 91.7269 9.00166   8
  -3  -9  -3 121.793 25.5862   2
  -3  -9  -3 78.3659 9.08336   6
   3   9   3 83.8681 12.1191   4
   3   9   3 32.6334 16.1950  11
  -4  -9  -3 73.8159 5.88918   6
  -4  -9  -3 76.6965 8.42396   8
   4   9   3 71.2089 10.8217   4
  -5  -9  -3 57.4851 7.74610   8
   5   9   3 55.0374 7.63696   4
  -6  -9  -3 39.6207 5.91087   8
   6   9   3 36.9050 5.89514   4
  -7  -9  -3 36.4941 5.37288   8
  -8  -9  -3 4.03376 2.75017   8
  11 -10  -3 1.35837 2.86013  12
  10 -10  -3 128.037 9.74276  12
 -10  10   3 119.526 7.97573   6
   9 -10  -3 69.2900 10.3129  12
   9 -10  -3 60.8166 9.40384   4
   8 -10  -3 1.91532 5.44942   4
   8 -10  -3 3.36403 5.83109  12
   8 -10  -3 1.87822 3.53259   6
  -8  10   3 4.21062 4.74409   6
   7 -10  -3 28.6664 5.07887   6
   7 -10  -3 18.6890 7.57867   4
   7 -10  -3 33.4144 6.62980  12
  -7  10   3 34.7308 5.86523   6
   6 -10  -3 96.0404 11.4273  12
   6 -10  -3 94.4442 9.08138   6
  -6  10   3 94.1690 9.34379   6
   5 -10  -3 325.595 18.6448   6
   5 -10  -3 263.853 20.1580  12
  -5  10   3 310.237 28.3838   3
  -5  10   3 322.419 19.4527   6
   4 -10  -3 15.1765 12.6527   2
   4 -10  -3 13.0625 4.84241   6
   4 -10  -3 15.5357 5.98548  12
  -4  10   3 13.0739 6.17153   6
  -4  10   3 8.69300 13.3627  11
  -4  10   3 8.96680 10.2001   3
   3 -10  -3 12.8391 4.64940   6
   3 -10  -3 11.2212 11.8267   2
   3 -10  -3 14.1634 5.68370  12
  -3  10   3 12.1592 14.2633  11
  -3  10   3 11.1087 5.09057   6
  -3  10   3 10.6613 9.78683   3
   2 -10  -3 24.1487 12.5505   2
   2 -10  -3 28.5547 5.53684  12
   2 -10  -3 40.1577 5.39291   6
  -2  10   3 27.2989 15.9076  11
  -2  10   3 26.8144 5.04921   6
   1 -10  -3 2.68066 4.25578   6
   1 -10  -3 4.87736 11.0553   2
   1 -10  -3 4.16599 4.20147  12
  -1  10   3 8.53463 8.58555   4
  -1  10   3 1.34107 3.78692   6
  -1  10   3 5.10008 14.6263  11
   0 -10  -3 482.448 27.6333   6
   0 -10  -3 486.350 37.9151   2
   0  10   3 507.357 30.0767   4
   0  10   3 461.315 39.7451  11
  -1 -10  -3 278.172 16.4553   6
  -1 -10  -3 255.346 26.0621   2
  -1 -10  -3 297.013 17.0408   8
   1  10   3 286.113 19.7003   4
   1  10   3 220.344 29.4111  11
  -2 -10  -3 0.21125 4.52659   8
  -2 -10  -3 -0.6717 3.67616   6
   2  10   3 2.96178 7.47429   4
  -3 -10  -3 9.34175 4.70928   8
  -3 -10  -3 4.09603 3.01792   6
   3  10   3 4.14734 6.77783   4
  -4 -10  -3 147.343 10.5179   8
   4  10   3 128.689 13.2592   4
  -5 -10  -3 105.685 10.5666   8
   5  10   3 73.4344 9.32934   4
  -6 -10  -3 217.398 12.2689   8
   6  10   3 172.444 14.0402   4
  -7 -10  -3 3.90557 3.54533   8
  10 -11  -3 0.27117 3.99852  12
 -10  11   3 -0.6394 1.97513   6
   9 -11  -3 12.0526 4.48827  12
  -9  11   3 7.03452 3.28035   6
   8 -11  -3 30.8995 8.66953  12
   8 -11  -3 19.8093 4.91672   6
  -8  11   3 26.6949 5.42503   6
   7 -11  -3 4.47641 5.49186  12
   7 -11  -3 1.29324 4.04538   6
  -7  11   3 7.26301 4.64177   6
   6 -11  -3 29.7992 5.05012   6
   6 -11  -3 29.4237 6.19672  12
  -6  11   3 32.7546 5.60207   6
   5 -11  -3 12.5778 4.73880   6
   5 -11  -3 12.4979 5.85153  12
  -5  11   3 11.3022 5.28848   6
   4 -11  -3 19.4708 4.95525   6
   4 -11  -3 24.1426 5.76510  12
  -4  11   3 19.0205 5.43984   6
   3 -11  -3 4.29350 5.39982  12
   3 -11  -3 8.21257 4.37864   6
  -3  11   3 5.97151 4.86206   6
   2 -11  -3 129.965 9.47654   6
   2 -11  -3 103.619 9.40841  12
  -2  11   3 112.190 9.59860   6
  -2  11   3 105.670 11.1195   4
   1 -11  -3 53.8822 6.96091   6
  -1  11   3 53.1638 8.42878   4
  -1  11   3 49.9296 6.94783   6
   0 -11  -3 43.2077 6.44833   6
   0 -11  -3 31.4220 5.21409   8
   0  11   3 18.5746 7.11322   4
  -1 -11  -3 3.79798 4.40630   8
  -1 -11  -3 2.22087 3.70313   6
   1  11   3 4.43603 6.60829   4
  -2 -11  -3 87.7586 7.18091   6
  -2 -11  -3 97.5897 8.64273   8
   2  11   3 92.7131 11.9869   4
  -3 -11  -3 37.3743 5.53650   8
   3  11   3 23.8458 6.39430   4
  -4 -11  -3 46.7359 5.79864   8
   4  11   3 39.7895 6.22141   4
  -5 -11  -3 6.04930 3.26955   8
  -6 -11  -3 70.4016 5.15049   8
  10 -12  -3 -0.5687 1.96347  12
   9 -12  -3 1.71746 3.10469  12
  -9  12   3 3.15290 1.77294   6
   8 -12  -3 20.9221 3.96489  12
  -8  12   3 36.3317 4.54719   6
   7 -12  -3 24.9789 4.52344   6
   7 -12  -3 47.3372 6.35802  12
  -7  12   3 40.6780 5.30188   6
   6 -12  -3 0.59749 5.17408  12
   6 -12  -3 -0.1111 3.61468   6
  -6  12   3 0.43332 4.25447   6
   5 -12  -3 4.64547 4.65486   6
  -5  12   3 4.39404 5.52785   6
   4 -12  -3 223.555 13.3866   6
  -4  12   3 177.759 15.0195   6
   3 -12  -3 6.27490 4.56056  12
   3 -12  -3 9.64828 4.01946   6
  -3  12   3 8.33994 4.48609   6
   2 -12  -3 43.7401 6.55539   6
  -2  12   3 35.7828 5.02741   6
   1 -12  -3 46.6473 6.21311   6
   1 -12  -3 27.3021 4.57392   8
  -1  12   3 25.8946 5.58561   4
   0 -12  -3 -1.4627 4.10415   8
   0 -12  -3 2.38813 4.92216   6
   0  12   3 1.39755 5.05166   4
  -1 -12  -3 59.6953 7.78376   8
  -1 -12  -3 52.8672 6.22418   6
   1  12   3 32.7979 6.15909   4
  -2 -12  -3 46.5208 3.87817   6
  -2 -12  -3 62.3384 6.32758   8
   2  12   3 52.4038 8.21101   4
  -3 -12  -3 211.660 12.2086   8
   3  12   3 184.731 13.4598   4
  -4 -12  -3 2.61526 2.80560   8
  -5 -12  -3 12.6888 1.96545   8
   8 -13  -3 3.94489 2.09103  12
  -8  13   3 2.22039 1.36640   6
   7 -13  -3 4.52893 2.04345   6
   7 -13  -3 7.59477 2.57992  12
  -7  13   3 6.55604 2.29802   6
   6 -13  -3 0.06172 2.36382   6
   6 -13  -3 -2.3262 2.95949  12
  -6  13   3 2.66999 3.05794   6
   5 -13  -3 1.10595 3.24970  12
   5 -13  -3 -0.3906 3.17242   6
  -5  13   3 -0.0260 2.98752   6
   4 -13  -3 107.528 8.00155   6
  -4  13   3 109.946 7.59340   6
   3 -13  -3 125.215 8.28024   6
  -3  13   3 111.613 8.03931   6
   2 -13  -3 -0.2231 2.97412   6
   2 -13  -3 -1.3836 3.31615   8
   1 -13  -3 -0.0316 2.70778   6
   1 -13  -3 1.33753 3.26961   8
   0 -13  -3 15.1938 2.74405   6
   0 -13  -3 21.3945 3.69789   8
  -1 -13  -3 49.3469 3.67550   6
  -1 -13  -3 57.3431 4.99468   8
  -2 -13  -3 11.9736 2.95248   8
  -3 -13  -3 24.6116 2.77173   8
   6 -14  -3 4.48734 1.31342   8
   5 -14  -3 7.01530 1.85397   6
   5 -14  -3 6.35262 1.63466   8
   4 -14  -3 4.34891 1.66359   6
   4 -14  -3 6.71220 2.07262   8
   3 -14  -3 6.75846 1.76919   6
   3 -14  -3 10.9652 2.09652   8
   2 -14  -3 0.72482 1.55314   6
   2 -14  -3 1.02994 2.04760   8
   1 -14  -3 5.99844 1.34467   6
   1 -14  -3 7.83091 2.01775   8
   0 -14  -3 6.09671 1.63140   8
  -1 -14  -3 32.7712 2.48050   8
  -2 -15   4 24.7240 2.93690   6
  -1 -15   4 7.75423 2.17119   6
   0 -15   4 0.82869 2.23797   6
   1 -15   4 52.1299 4.49722   6
  -2  15  -4 34.2602 4.17402   6
   2 -15   4 37.6410 3.67264   6
  -3  15  -4 69.1720 4.81867   6
   3 -15   4 71.9402 4.79590   6
  -4  15  -4 124.883 7.26103   6
  -4 -14   4 43.0113 3.39321   6
  -3 -14   4 75.7819 5.68097   6
  -2 -14   4 89.4851 6.53171   6
  -1 -14   4 3.61557 3.33772   6
   0  14  -4 1.16884 4.91875   6
   0 -14   4 -0.1641 3.47557   6
  -1  14  -4 22.6037 4.12514   6
   1 -14   4 15.7879 2.56051   8
   1 -14   4 21.9562 3.88769   6
   1 -14   4 23.4958 3.64727  12
  -2  14  -4 36.2213 5.44954   6
   2 -14   4 36.3676 4.96460   6
   2 -14   4 26.6046 3.09827   8
   2 -14   4 26.2308 3.98833  12
  -3  14  -4 6.42342 3.93088   6
   3 -14   4 8.37431 3.35963   6
   3 -14   4 4.38885 3.52099  12
  -4  14  -4 40.7519 5.21686   6
   4 -14   4 40.6887 4.21259   6
   4 -14   4 37.7392 5.11154  12
  -5  14  -4 6.04998 3.09174   6
   5 -14   4 8.23778 3.68932  12
  -6  14  -4 12.9471 1.96797   6
   6 -14   4 22.0763 2.71555  12
   6  13  -4 36.9090 6.17215   4
   5  13  -4 67.9231 8.51823   4
   4  13  -4 97.4906 10.0854   4
  -4 -13   4 89.8181 7.45405   6
   3  13  -4 28.2185 6.88282   4
  -3 -13   4 42.5595 5.40600   6
  -3 -13   4 36.4864 3.99913   8
   2  13  -4 2.21334 5.88275   4
  -2 -13   4 -0.6382 2.66277   8
  -2 -13   4 -0.6179 3.74586   6
   1  13  -4 20.4708 4.66411   6
   1  13  -4 22.6864 5.69153   4
  -1 -13   4 24.0155 5.38047   8
  -1 -13   4 30.6866 4.47247   6
   0 -13   4 175.933 10.2188   6
   0 -13   4 110.755 10.6797  12
  -1  13  -4 0.72510 7.32404   6
   1 -13   4 -0.4522 4.77391  12
   1 -13   4 0.57861 4.07461   6
  -2  13  -4 44.9287 7.55541   6
   2 -13   4 55.7459 6.45353   6
   2 -13   4 48.9794 7.57304  12
   3 -13   4 10.7821 6.17472  12
   3 -13   4 7.49513 6.29627   6
  -4  13  -4 2.25497 6.05677   6
   4 -13   4 8.71115 3.76903   6
   4 -13   4 4.56432 6.04934  12
  -5  13  -4 5.91569 4.10775   6
   5 -13   4 8.20285 3.32333   6
   5 -13   4 5.81162 4.49575  12
  -6  13  -4 36.8692 4.49463   6
   6 -13   4 36.1780 5.38307  12
  -7  13  -4 54.1782 4.14091   6
   7 -13   4 64.8819 4.99133  12
   7  12  -4 52.8680 7.99991   4
   6  12  -4 61.0745 9.33745   4
   5  12  -4 -0.5996 6.73326   4
  -5 -12   4 1.46673 3.30650   6
  -5 -12   4 2.88519 2.48472   8
   4  12  -4 103.563 12.1702   4
  -4 -12   4 100.458 7.46934   6
  -4 -12   4 79.3434 7.47833   8
   3  12  -4 -2.3175 7.35486   4
  -3 -12   4 -0.8849 3.03157   8
  -3 -12   4 3.42603 3.76593   6
   2  12  -4 29.8299 8.20594   4
  -2 -12   4 17.9798 3.74730   8
  -2 -12   4 26.8357 4.58841   6
   1  12  -4 243.454 17.5054   4
   1  12  -4 181.405 32.7614  11
   1  12  -4 245.795 15.1196   6
  -1 -12   4 211.809 14.5177  12
  -1 -12   4 268.090 14.8912   6
   0  12  -4 200.607 15.8331   4
   0  12  -4 237.972 14.9477   6
   0 -12   4 229.061 14.7382  12
   0 -12   4 243.297 14.4750   6
  -1  12  -4 37.5975 6.08749   6
   1 -12   4 37.1491 5.24048   6
   1 -12   4 28.6817 5.99416  12
  -2  12  -4 -0.8033 5.60528   6
   2 -12   4 1.63593 5.48466  12
   2 -12   4 -2.1889 4.41245   6
  -3  12  -4 5.61060 5.48409   6
   3 -12   4 9.69776 4.61727   6
   3 -12   4 5.94632 5.72102  12
  -4  12  -4 8.43911 5.33263   6
   4 -12   4 4.38851 5.69792  12
   4 -12   4 3.01243 5.68097   6
  -5  12  -4 19.9355 5.10028   6
   5 -12   4 22.0487 5.69173  12
   5 -12   4 15.0337 4.41691   6
  -6  12  -4 8.19961 5.75121   6
   6 -12   4 5.19931 5.71254  12
  -7  12  -4 4.30847 3.17649   6
   7 -12   4 3.58564 3.98786  12
   8 -12   4 0.29008 2.76894  12
   8  11  -4 6.50229 5.00731   4
   7  11  -4 100.152 14.5562   4
  -7 -11   4 120.305 8.25252   8
   6  11  -4 255.779 16.2921   4
  -6 -11   4 146.548 12.8796   8
  -6 -11   4 221.198 11.7576   6
   5  11  -4 37.0408 8.59393   4
  -5 -11   4 30.5279 4.20471   6
   4  11  -4 16.1063 7.80515   4
   4  11  -4 8.89790 16.9895  11
  -4 -11   4 13.4854 3.37911   8
  -4 -11   4 14.5148 3.90941   6
   3  11  -4 40.4394 16.7795  11
   3  11  -4 48.2151 8.96854   4
  -3 -11   4 53.7123 6.02469   8
  -3 -11   4 50.8640 6.35038   6
   2  11  -4 233.665 21.8268   4
   2  11  -4 229.295 27.3104  11
   2  11  -4 194.377 13.9217   6
  -2 -11   4 239.302 13.8241   6
  -2 -11   4 202.215 13.2418  12
   1  11  -4 4.25596 11.9602  11
   1  11  -4 2.43659 4.48292   6
  -1 -11   4 3.15155 4.62317  12
  -1 -11   4 3.76343 4.30644   6
   0  11  -4 500.957 32.4801   4
   0  11  -4 396.284 35.4406  11
   0  11  -4 438.579 25.4848   6
   0 -11   4 425.342 25.6321  12
   0 -11   4 437.787 25.0438   6
  -1  11  -4 2.55405 5.03271   6
  -1  11  -4 -2.2933 9.19622  11
   1 -11   4 -1.3032 5.41850  12
   1 -11   4 1.75172 4.20514   6
  -2  11  -4 11.9215 9.11473  11
  -2  11  -4 31.7940 5.84701   6
   2 -11   4 26.3613 4.84983   6
   2 -11   4 26.8470 6.08105  12
  -3  11  -4 114.896 12.8697   6
  -3  11  -4 116.226 18.7867   3
   3 -11   4 148.026 15.4538  12
   3 -11   4 109.251 9.49409   6
  -4  11  -4 99.5661 9.53445   6
   4 -11   4 77.2782 10.6503   4
   4 -11   4 105.783 8.69099   6
   4 -11   4 111.223 10.7750  12
  -5  11  -4 30.2400 5.57191   6
   5 -11   4 18.0142 4.89845   6
   5 -11   4 33.5062 6.88294  12
   5 -11   4 16.4207 8.54243   4
  -6  11  -4 10.3089 4.72992   7
  -6  11  -4 32.6545 5.26215   6
   6 -11   4 25.6407 6.14950  12
   6 -11   4 16.7530 6.34306   4
  -7  11  -4 52.3218 7.34530   6
   7 -11   4 78.6916 10.4375  12
   7 -11   4 49.5019 8.53230   4
  -8  11  -4 100.787 6.90111   6
   8 -11   4 117.596 8.69696  12
   9 -11   4 4.44378 2.90845  12
   9  10  -4 4.87491 4.61775   4
   8  10  -4 76.0107 12.2095   4
  -8 -10   4 57.3687 4.92159   8
   7  10  -4 2.72294 6.64092   4
  -7 -10   4 2.69360 2.80674   8
   6  10  -4 528.887 28.7427   4
   6  10  -4 389.037 40.7536  11
  -6 -10   4 449.218 25.8977   8
  -6 -10   4 469.474 25.7734   6
   5  10  -4 27.6328 17.7706  11
  -5 -10   4 13.2374 2.87542   8
  -5 -10   4 15.7953 3.57634   6
   4  10  -4 22.2050 16.0432  11
   4  10  -4 24.8762 7.45672   4
  -4 -10   4 27.9080 4.16809   6
  -4 -10   4 32.3590 3.86818   8
   3  10  -4 260.833 17.6770   4
   3  10  -4 231.872 27.5774  11
  -3 -10   4 237.098 14.6626   6
  -3 -10   4 243.338 14.3736   8
   2  10  -4 133.443 12.7574   4
   2  10  -4 144.139 35.9293  11
  -2 -10   4 130.931 9.30015   6
  -2 -10   4 126.972 9.68163  12
   1  10  -4 208.619 25.8192  11
   1  10  -4 217.473 14.1121   6
   1  10  -4 239.933 16.3592   4
  -1 -10   4 225.352 13.9093   6
  -1 -10   4 227.237 14.6025  12
   0  10  -4 134.513 20.8053  11
   0  10  -4 139.541 10.1414   6
   0  10  -4 133.670 12.3261   4
   0 -10   4 133.685 9.58531   6
   0 -10   4 133.013 10.5021  12
  -1  10  -4 120.338 9.43868   6
  -1  10  -4 108.902 11.0292   4
  -1  10  -4 113.465 18.4589  11
   1 -10   4 111.781 8.71249   6
   1 -10   4 107.600 9.81740  12
  -2  10  -4 192.223 13.0669   6
  -2  10  -4 179.046 21.6548  11
   2 -10   4 166.754 14.0603   4
   2 -10   4 213.293 13.5653  12
   2 -10   4 195.883 12.3974   6
  -3  10  -4 22.0308 5.39802   6
  -3  10  -4 11.0016 9.07803   3
   3 -10   4 18.7487 4.47547   6
   3 -10   4 20.3400 5.59535  12
   3 -10   4 23.7014 7.31145   4
  -4  10  -4 16.5513 5.59655   6
  -4  10  -4 8.88479 3.25496   7
  -4  10  -4 16.4001 8.77872   3
   4 -10   4 11.0550 5.71410  12
   4 -10   4 12.5129 4.49841   6
  -5  10  -4 107.048 9.19881   6
  -5  10  -4 85.0116 7.56477   7
   5 -10   4 89.2333 12.2477   4
   5 -10   4 89.5238 8.16051   6
   5 -10   4 94.3148 9.90609  12
  -6  10  -4 214.898 13.5919   7
  -6  10  -4 231.933 14.2714   6
   6 -10   4 198.586 16.4283   4
   6 -10   4 219.273 14.9300  12
  -7  10  -4 38.0459 7.48165   7
  -7  10  -4 55.2004 7.13513   6
   7 -10   4 72.4230 9.28926  12
   7 -10   4 49.5451 9.80745   4
  -8  10  -4 26.4876 3.90350   7
  -8  10  -4 24.6567 3.74976   6
   8 -10   4 39.2411 5.96307  12
   8 -10   4 26.9485 6.58807   4
  -9  10  -4 8.62293 2.66000   7
   9 -10   4 18.0279 4.33943  12
  10   9  -4 21.7101 5.95120   4
   9   9  -4 11.2434 7.72184   4
  -9  -9   4 10.0205 2.58252   8
   8   9  -4 312.018 18.9399   4
  -8  -9   4 257.724 16.1975   8
   7   9  -4 228.878 34.5322  11
   7   9  -4 230.570 16.2465   4
  -7  -9   4 195.639 14.5640   8
   6   9  -4 185.124 26.5522  11
  -6  -9   4 187.360 11.1400   6
  -6  -9   4 180.252 11.1708   8
   5   9  -4 7.82419 15.1799  11
   5   9  -4 20.3128 6.94997   4
  -5  -9   4 17.5567 3.43863   6
  -5  -9   4 15.4795 2.94418   8
   4   9  -4 11.7523 6.41744   4
   4   9  -4 19.4991 15.5792  11
  -4  -9   4 14.6104 3.48054   6
  -4  -9   4 13.3237 2.86084   8
   3   9  -4 6.37632 5.67739   4
   3   9  -4 9.78676 13.7348  11
  -3  -9   4 5.55501 2.46302   8
   2   9  -4 24.1438 6.28026   4
   2   9  -4 28.2092 3.87894   6
   2   9  -4 16.0267 13.0844  11
  -2  -9   4 23.4527 4.08108  12
   1   9  -4 11.3942 5.76011   4
   1   9  -4 7.65504 3.55694   6
   1   9  -4 6.74544 11.6659  11
  -1  -9   4 7.83135 3.82503  12
   0   9  -4 197.033 12.3898   6
   0   9  -4 199.604 14.0073   4
   0   9  -4 185.461 21.6192  11
   0  -9   4 196.255 12.6496  12
  -1   9  -4 13.7219 5.23008   4
  -1   9  -4 9.64348 9.59576  11
  -1   9  -4 15.8160 4.01133   6
   1  -9   4 11.3893 4.97998   4
  -2   9  -4 331.322 26.5324  11
  -2   9  -4 326.829 18.9590   6
   2  -9   4 325.807 19.4894  12
   2  -9   4 298.355 20.2811   4
  -3   9  -4 2.77499 4.14195   6
  -3   9  -4 2.59369 7.43449  11
   3  -9   4 3.48024 3.84794   6
   3  -9   4 7.40232 6.48251   4
   3  -9   4 2.66799 4.97110  12
  -4   9  -4 204.568 25.3991   3
  -4   9  -4 228.108 14.2024   7
  -4   9  -4 247.230 15.0329   6
   4  -9   4 241.640 15.8713  12
   4  -9   4 251.937 17.1885   4
   4  -9   4 229.604 14.6737   6
  -5   9  -4 338.515 20.1559   7
  -5   9  -4 368.788 20.8330   6
  -5   9  -4 310.016 24.4364   3
   5  -9   4 362.868 21.1491  12
  -6   9  -4 493.789 28.1877   7
  -6   9  -4 500.412 28.9193   6
   6  -9   4 511.406 30.4256   4
   6  -9   4 488.226 29.6358  12
  -7   9  -4 66.6713 7.44384   6
  -7   9  -4 61.5132 7.57673   7
   7  -9   4 59.6043 9.59081  12
   7  -9   4 64.7091 11.0963   4
  -8   9  -4 81.8460 9.51704   6
  -8   9  -4 72.6877 9.08989   7
   8  -9   4 84.7372 12.0937   4
  -9   9  -4 1.11118 3.55135   7
   9  -9   4 -0.9689 5.65479   4
   9  -9   4 -0.2951 4.18080  12
 -10   9  -4 37.1185 4.06783   7
  10   8  -4 123.090 9.65922   4
 -10  -8   4 111.679 7.53080   8
 -10  -8   4 118.859 8.76562   9
   9   8  -4 157.269 11.9423   4
  -9  -8   4 138.560 9.29605   8
  -9  -8   4 139.632 10.1236   9
   8   8  -4 22.8212 18.3671  11
   8   8  -4 21.7892 6.13960   4
   7   8  -4 7.85165 5.75466   4
   7   8  -4 10.9742 15.5518  11
  -7  -8   4 7.33668 3.48227   9
  -7  -8   4 9.13923 2.93098   8
  -7  -8   4 12.9299 2.25771   6
   6   8  -4 37.1525 6.43293   4
   6   8  -4 45.3461 19.8177  11
  -6  -8   4 27.9801 4.34299   6
  -6  -8   4 30.3890 3.67846   9
   5   8  -4 811.102 43.3284   4
   5   8  -4 786.609 54.1280  11
  -5  -8   4 757.246 42.0235   8
  -5  -8   4 716.360 41.8826   9
   4   8  -4 1439.65 85.4908  11
   4   8  -4 1449.45 76.5673   4
  -4  -8   4 1402.85 75.5342   6
  -4  -8   4 1275.78 75.6404   8
   3   8  -4 58.8560 7.57548   4
   3   8  -4 71.2385 16.6794  11
  -3  -8   4 57.4241 5.42507  12
  -3  -8   4 63.0146 5.10930   6
   2   8  -4 55.5308 13.6379  11
  -2  -8   4 51.6893 5.82777  12
  -2  -8   4 55.7906 4.68664   6
   1   8  -4 136.939 10.6623   4
   1   8  -4 125.310 18.1141  11
   1   8  -4 128.183 8.79906   6
  -1  -8   4 144.711 9.18647  12
  -1  -8   4 129.528 8.33945   6
   0   8  -4 820.285 46.1127   6
   0   8  -4 865.100 53.5013  11
   0   8  -4 839.543 46.8264   4
   0  -8   4 821.073 51.6750   5
   0  -8   4 907.608 48.3173   4
   0  -8   4 817.693 46.1915  12
   0  -8   4 806.079 45.8808   6
  -1   8  -4 151.696 9.65968   6
  -1   8  -4 139.256 10.7955   4
  -1   8  -4 142.334 22.1730  11
   1  -8   4 163.218 10.1348  12
   1  -8   4 143.192 9.09662   6
   1  -8   4 138.712 15.9294   5
   1  -8   4 145.719 11.0194   4
  -2   8  -4 286.230 23.8634  11
  -2   8  -4 300.846 17.3641   6
   2  -8   4 292.428 17.6300  12
   2  -8   4 282.866 23.5747   5
   2  -8   4 312.175 18.6860   4
  -3   8  -4 4.53936 3.55410   6
   3  -8   4 -3.1370 4.13658  12
   3  -8   4 -0.7377 5.19013   4
  -4   8  -4 295.871 23.8752   3
  -4   8  -4 327.584 21.1720   7
  -4   8  -4 336.304 19.6783   6
   4  -8   4 358.275 21.4199   4
   4  -8   4 350.758 20.1296  12
   4  -8   4 331.893 19.4943   6
  -5   8  -4 66.6017 11.8890   3
  -5   8  -4 83.8692 7.99260   6
  -5   8  -4 93.0177 7.98986   7
   5  -8   4 97.3709 11.2232   4
   5  -8   4 84.3373 9.23997  12
  -6   8  -4 179.033 12.2917   7
  -6   8  -4 181.284 12.2241   6
   6  -8   4 179.822 13.0370  12
  -7   8  -4 7.40479 4.70482   6
  -7   8  -4 12.0392 4.92296   7
   7  -8   4 19.5497 7.77862   4
   7  -8   4 10.0324 5.86563  12
  -8   8  -4 21.6847 5.21580   7
  -8   8  -4 28.7264 4.21826   6
   8  -8   4 30.3953 6.34227  12
   8  -8   4 37.8655 8.12572   4
  -9   8  -4 2.84448 5.91738   7
   9  -8   4 5.48986 6.33129   4
   9  -8   4 3.43056 4.76534  12
 -10   8  -4 42.8470 5.89670   7
  10  -8   4 45.8692 7.44701   4
 -11   8  -4 2.77951 2.21861   7
  10   7  -4 464.356 26.3114   4
 -10  -7   4 417.187 25.1330   8
 -10  -7   4 472.712 25.7516   9
   9   7  -4 256.349 16.4159   4
   9   7  -4 219.609 31.4543  11
  -9  -7   4 239.630 14.5171   8
  -9  -7   4 258.131 15.2485   9
   8   7  -4 21.5175 5.56262   4
   8   7  -4 15.2603 15.0245  11
  -8  -7   4 16.9189 3.11011   8
  -8  -7   4 21.4602 4.06822   9
   7   7  -4 7.12489 14.9194  11
   7   7  -4 12.3111 5.26445   4
  -7  -7   4 7.68120 2.25506   6
  -7  -7   4 9.10023 3.25538   9
   6   7  -4 126.250 21.5436  11
   6   7  -4 134.188 10.4026   4
  -6  -7   4 125.114 8.35590   9
  -6  -7   4 129.549 8.02948   8
   5   7  -4 5.51885 4.40002   4
   5   7  -4 10.6923 11.9365  11
  -5  -7   4 6.14768 1.92819   8
  -5  -7   4 6.18288 2.12252   6
   4   7  -4 249.843 15.7125   4
   4   7  -4 262.987 24.1519  11
  -4  -7   4 248.364 14.3530   6
   3   7  -4 2.90597 3.87932   4
   3   7  -4 1.98481 9.53594  11
   2   7  -4 275.957 16.4773   4
  -2  -7   4 269.043 15.3651   6
   1   7  -4 199.601 12.0958   4
   1   7  -4 170.350 17.7209  11
  -1  -7   4 195.825 16.0424   5
  -1  -7   4 169.014 10.6023   6
   0   7  -4 1043.13 57.9856   4
   0   7  -4 1072.22 63.0427  11
   0   7  -4 1037.95 63.0930   1
   0  -7   4 1017.11 57.5258  12
   0  -7   4 1083.56 62.0409   5
   0  -7   4 1066.78 58.0219   4
  -1   7  -4 3.78350 2.47566   6
  -1   7  -4 3.71240 3.47270   4
  -1   7  -4 9.77413 7.60058  11
  -1   7  -4 0.04367 3.66518   1
  -1   7  -4 -6.2304 2.98200   1
   1  -7   4 5.82699 3.94157   4
   1  -7   4 5.08874 3.20522  12
   1  -7   4 3.99231 5.94537   5
  -2   7  -4 57.4128 10.6947  11
  -2   7  -4 60.0290 5.28842   6
   2  -7   4 65.5452 10.3515   5
   2  -7   4 61.7809 7.11533   4
   2  -7   4 57.1955 5.82997  12
  -3   7  -4 35.7919 8.33652  11
  -3   7  -4 41.0150 4.97261   6
   3  -7   4 38.3000 5.83079  12
   3  -7   4 34.3288 9.64394   5
  -4   7  -4 256.124 15.0831   6
  -4   7  -4 231.688 18.8107   3
   4  -7   4 258.891 16.5452   4
   4  -7   4 256.207 15.5501  12
  -5   7  -4 248.115 19.8750   3
  -5   7  -4 283.198 16.4848   6
  -5   7  -4 284.291 16.6775   7
   5  -7   4 272.914 18.0488   4
   5  -7   4 281.479 17.7547  12
  -6   7  -4 22.3421 4.57003   6
  -6   7  -4 20.7939 5.06900   7
   6  -7   4 23.2080 5.44540  12
   6  -7   4 21.1335 6.51415   4
  -7   7  -4 0.62158 4.00079   6
  -7   7  -4 2.78919 4.82534   7
   7  -7   4 2.65322 8.15573   4
   7  -7   4 4.69605 5.53213  12
  -8   7  -4 129.469 9.00619   6
  -8   7  -4 149.180 10.9728   7
   8  -7   4 131.262 11.0920  12
   8  -7   4 143.321 13.3771   4
  -9   7  -4 2.19353 5.04648   7
   9  -7   4 3.50248 4.66470  12
   9  -7   4 -4.2169 6.90418   4
 -10   7  -4 23.4730 4.67885   7
  10  -7   4 34.3431 6.28932   4
 -11   7  -4 1.34580 3.66593   7
 -12  -6   4 29.9902 4.91575   9
  11   6  -4 12.8578 4.08745   4
 -11  -6   4 10.5618 4.72093   9
  10   6  -4 14.1072 5.04443   4
 -10  -6   4 13.2567 3.26305   8
 -10  -6   4 16.1996 4.84576   9
   9   6  -4 11.8572 14.3677  11
  -9  -6   4 8.57680 4.49604   9
  -9  -6   4 10.5626 3.09177   8
   8   6  -4 159.357 11.4737   4
   8   6  -4 62.5942 28.6963  11
  -8  -6   4 163.173 10.3367   9
  -8  -6   4 155.057 9.45206   8
   7   6  -4 122.241 9.43366   4
  -7  -6   4 117.099 7.41019   8
  -7  -6   4 108.516 8.04933   9
   6   6  -4 590.316 32.1401   4
  -6  -6   4 530.946 30.8705   9
  -6  -6   4 560.667 30.6686   6
   5   6  -4 30.7480 4.40713   4
  -5  -6   4 35.4781 3.24658   6
   4   6  -4 11.7161 3.65685   5
   4   6  -4 10.3809 3.47567   4
   3   6  -4 764.892 44.7947   5
   3   6  -4 774.596 42.6507   4
   2   6  -4 27.2982 4.90098   4
   2   6  -4 39.1565 6.43530   1
   2   6  -4 30.0741 8.75712  11
  -2  -6   4 32.4651 5.04840   1
  -2  -6   4 28.9140 6.23061   5
   1   6  -4 131.322 11.5206   1
   1   6  -4 129.935 8.97803   4
   1   6  -4 132.395 14.1282  11
  -1  -6   4 135.611 11.3030   1
  -1  -6   4 145.206 12.4109   5
  -1  -6   4 126.072 8.62133   4
   0   6  -4 136.030 13.4158  11
   0   6  -4 129.407 11.6833   1
   0   6  -4 127.795 9.09177   4
   0  -6   4 148.594 9.39813   4
   0  -6   4 138.384 12.5171   5
   0  -6   4 124.098 11.4726   1
  -1   6  -4 136.809 8.97336   4
  -1   6  -4 140.659 13.2855  11
  -1   6  -4 124.789 11.8673   1
   1  -6   4 149.890 15.2833   5
   1  -6   4 127.279 12.0859   1
   1  -6   4 138.537 9.24879   4
  -2   6  -4 217.366 16.3922   1
  -2   6  -4 179.818 13.2699   6
  -2   6  -4 213.330 16.1056  11
   2  -6   4 212.253 16.7975   5
   2  -6   4 224.747 13.1531   4
  -3   6  -4 10.0891 4.30642  11
  -3   6  -4 10.6569 2.61998   6
  -3   6  -4 11.5812 5.50534   3
   3  -6   4 11.2017 6.47019   5
   3  -6   4 16.4649 3.22725  12
   3  -6   4 7.88143 3.80266   4
  -4   6  -4 403.441 23.2056   6
  -4   6  -4 408.089 25.9683   3
   4  -6   4 366.670 33.8633   5
   4  -6   4 450.067 25.0460   4
   4  -6   4 421.930 23.5659  12
  -5   6  -4 198.861 12.6485   7
  -5   6  -4 193.362 12.2267   6
   5  -6   4 195.212 13.7300   4
   5  -6   4 206.996 12.9696  12
  -6   6  -4 49.0443 5.81455   7
  -6   6  -4 45.1624 6.00931   6
  -6   6  -4 55.2731 9.24707   3
   6  -6   4 40.1236 7.29270  12
   6  -6   4 53.2250 8.66392   4
  -7   6  -4 20.7398 3.89337   6
  -7   6  -4 17.1189 5.23711   7
   7  -6   4 19.2937 8.71364   4
   7  -6   4 7.99136 5.09017  12
  -8   6  -4 270.226 16.6380   6
  -8   6  -4 315.929 18.2518   7
   8  -6   4 307.180 19.6422   4
   8  -6   4 288.223 18.0200  12
  -9   6  -4 61.7239 8.64071   7
   9  -6   4 58.6701 10.0362   4
 -10   6  -4 20.8156 6.73195   7
  10  -6   4 8.33881 5.68306   4
 -11   6  -4 5.13669 3.47548   7
 -12   6  -4 16.9173 2.45427   7
 -13  -5   4 13.7985 4.12138   9
 -12  -5   4 45.2331 5.64922   9
  11   5  -4 47.7233 7.47239   4
 -11  -5   4 61.6772 7.87065   9
 -11  -5   4 49.1604 5.51403   8
  10   5  -4 8.18975 4.65206   4
  10   5  -4 3.41992 14.6381  11
 -10  -5   4 11.5018 5.05821   9
   9   5  -4 5.01693 4.26416   4
  -9  -5   4 -0.1483 4.14840   9
  -9  -5   4 4.81198 2.78572   8
   8   5  -4 78.7902 7.72039   4
  -8  -5   4 82.0453 5.98976   8
  -8  -5   4 82.0345 7.32946   9
   7   5  -4 18.3332 3.89096   4
  -7  -5   4 17.2815 3.41698   9
  -7  -5   4 15.0048 2.24697   6
  -7  -5   4 18.3779 2.44647   8
   6   5  -4 28.1705 4.88515   4
  -6  -5   4 27.4610 3.53436   9
   5   5  -4 157.957 9.72523   4
   5   5  -4 140.882 9.26814   5
   4   5  -4 793.934 42.8323   4
   4   5  -4 758.350 43.6884   5
   3   5  -4 255.648 17.1151   1
   3   5  -4 252.480 15.9033   5
   3   5  -4 243.307 14.5952   4
  -3  -5   4 243.928 16.7928   1
   2   5  -4 5906.50 319.962   1
   2   5  -4 5543.45 318.487   5
  -2  -5   4 5771.70 319.661   1
  -2  -5   4 6236.62 319.055   5
   1   5  -4 405.707 25.7072   1
   1   5  -4 393.551 22.8000   4
   1   5  -4 417.769 26.5433  11
   1   5  -4 368.446 25.4858   5
  -1  -5   4 462.312 25.3975   5
  -1  -5   4 386.234 25.2539   1
  -1  -5   4 395.109 22.6211   4
   0   5  -4 5.81796 4.73095  11
   0   5  -4 1.71249 3.91919   1
   0   5  -4 5.45090 2.48322   4
   0  -5   4 4.24232 2.41456   4
   0  -5   4 4.35647 2.06943   1
   0  -5   4 3.50195 4.54833   5
  -1   5  -4 203.898 14.2015  11
  -1   5  -4 178.258 11.1029   4
  -1   5  -4 185.110 14.2590   1
   1  -5   4 196.823 14.2406   5
   1  -5   4 166.295 13.6818   1
   1  -5   4 183.215 11.4242   4
  -2   5  -4 174.561 14.1173   1
  -2   5  -4 181.978 13.2233  11
   2  -5   4 176.179 11.5240   4
   2  -5   4 187.527 14.5131   1
   2  -5   4 236.167 20.2159   5
  -3   5  -4 111.648 13.3705   1
  -3   5  -4 110.106 9.45158   3
   3  -5   4 111.344 8.23325   4
   3  -5   4 100.795 11.2614   5
  -4   5  -4 236.205 16.2480   3
  -4   5  -4 241.122 13.9601   6
   4  -5   4 257.304 15.1128   4
   4  -5   4 234.878 18.9759   5
  -5   5  -4 163.669 12.2530   3
  -5   5  -4 149.051 9.38862   6
   5  -5   4 151.344 9.96615  12
   5  -5   4 120.479 14.5854   5
   5  -5   4 159.785 11.0841   4
  -6   5  -4 990.553 53.2998   7
   6  -5   4 919.795 53.7311   4
   6  -5   4 991.708 53.3783  12
  -7   5  -4 198.313 12.9717   7
  -7   5  -4 180.963 11.4594   6
   7  -5   4 181.709 13.9025   4
   7  -5   4 192.887 12.8172  12
  -8   5  -4 545.143 32.7278   7
   8  -5   4 583.402 33.0021   4
  -9   5  -4 9.17117 5.57355   7
   9  -5   4 13.0765 6.29759   4
 -10   5  -4 28.5934 5.42761   7
  10  -5   4 27.8946 6.18407   4
 -11   5  -4 73.4515 7.21187   7
 -12   5  -4 68.3925 4.74905   7
 -14  -4   4 33.7425 4.98119   9
 -12  -4   4 12.8952 4.92721   9
  11   4  -4 1.12860 4.06832   4
 -11  -4   4 2.12877 3.38939   8
 -11  -4   4 2.10633 4.99592   9
 -10  -4   4 55.5391 8.06124   9
 -10  -4   4 47.1841 6.71528   7
 -10  -4   4 50.8926 5.52635   8
   9   4  -4 22.9290 4.35585   4
  -9  -4   4 28.2564 5.02684   9
  -9  -4   4 11.2358 9.86104   3
  -9  -4   4 25.2652 5.48339   7
  -9  -4   4 22.0381 3.34728   8
  -8  -4   4 180.087 17.2069   3
  -8  -4   4 177.948 11.7473   7
  -8  -4   4 161.224 10.2037   8
  -8  -4   4 171.282 11.1400   9
   7   4  -4 13.5075 3.15251   4
   7   4  -4 6.04099 4.15011  10
  -7  -4   4 16.1464 3.19009   9
  -7  -4   4 11.4088 7.12152   3
   6   4  -4 24.6413 4.08080   4
   6   4  -4 25.8424 4.89983  10
  -6  -4   4 24.1068 6.74767   3
   5   4  -4 145.367 9.19870   4
  -5  -4   4 149.119 12.2014   3
   4   4  -4 1801.56 101.800  10
   4   4  -4 1823.79 100.976   5
   4   4  -4 1903.39 103.302   1
  -4  -4   4 1853.60 103.009   1
  -4  -4   4 1901.58 102.332   3
   3   4  -4 9999.99 537.447   1
  -3  -4   4 9827.90 537.212   1
   2   4  -4 13.2730 3.33005   1
   2   4  -4 0.36948 2.19905   4
   2   4  -4 0.98209 2.24566   5
  -2  -4   4 0.58583 2.84872   5
  -2  -4   4 2.41626 1.95853   1
   1   4  -4 3155.60 177.356   5
   1   4  -4 3343.57 178.454   1
   0   4  -4 13.8452 3.88515   5
   0   4  -4 14.9949 4.55083  11
   0   4  -4 15.5886 3.93170   1
   0   4  -4 15.7255 2.51892   4
   0  -4   4 19.1398 3.41039   4
   0  -4   4 18.0118 3.79879   1
   0  -4   4 21.4932 4.59664   5
  -1   4  -4 18.5252 4.03911   1
  -1   4  -4 17.6981 4.05303  11
   1  -4   4 20.4470 5.13136   5
   1  -4   4 16.0051 2.85646   4
   1  -4   4 9.87793 2.70927   1
  -2   4  -4 1010.06 57.4440  11
  -2   4  -4 1035.93 59.9004   1
   2  -4   4 1101.34 59.7576   5
   2  -4   4 1020.42 56.8913   4
  -3   4  -4 12.1648 3.41477   3
   3  -4   4 14.3207 5.74430   5
   3  -4   4 12.5667 3.14341   4
   3  -4   4 16.2706 4.12485   1
  -4   4  -4 2.40007 3.20029   3
  -4   4  -4 3.18885 1.97556   6
   4  -4   4 1.09427 5.27063   5
   4  -4   4 2.44163 2.96172   4
  -5   4  -4 273.551 15.4598   6
  -5   4  -4 274.661 17.2023   3
   5  -4   4 277.302 16.4779   4
   5  -4   4 258.503 20.6441   5
  -6   4  -4 1333.86 74.5378   6
   6  -4   4 1368.53 75.3765   4
   6  -4   4 1418.08 75.1585  12
  -7   4  -4 399.992 22.9444   6
  -7   4  -4 426.013 24.2058   7
   7  -4   4 417.860 24.6219   4
  -8   4  -4 21.1135 5.65510   7
  -9   4  -4 18.4712 5.74925   7
   9  -4   4 16.4211 5.85305   4
 -10   4  -4 74.3062 8.37586   7
  10  -4   4 69.1961 8.71658   4
 -11   4  -4 9.63553 4.67914   7
 -12   4  -4 3.57121 2.56242   7
 -14  -3   4 85.4253 6.63226   9
 -13  -3   4 243.716 16.3252   9
  12   3  -4 -0.9319 3.35793   4
 -12  -3   4 -0.3414 5.17266   9
 -12  -3   4 -0.3997 5.95950   7
  11   3  -4 7.09731 4.13549   4
 -11  -3   4 9.64290 5.54544   9
 -11  -3   4 6.49141 6.30177   7
 -11  -3   4 5.77696 10.9579   3
  10   3  -4 117.928 9.44238   4
 -10  -3   4 112.584 10.8796   7
 -10  -3   4 107.417 8.17446   8
 -10  -3   4 120.879 10.0734   9
 -10  -3   4 108.108 16.3618   3
   9   3  -4 33.0811 6.00596   4
   9   3  -4 19.5335 8.57895  10
  -9  -3   4 36.0137 5.27605   9
  -9  -3   4 34.6289 4.42028   8
  -9  -3   4 42.5304 5.92177   7
  -9  -3   4 46.7389 11.2225   3
   8   3  -4 143.454 9.65459   4
   8   3  -4 125.921 14.6111  10
  -8  -3   4 143.331 9.33544   9
  -8  -3   4 138.561 10.3435   7
  -8  -3   4 164.403 15.9701   3
   7   3  -4 6.73223 2.78126   4
   7   3  -4 9.26082 6.91959  10
  -7  -3   4 10.4132 3.50524   7
  -7  -3   4 9.27332 6.76730   3
   6   3  -4 33.2876 4.12204   4
   6   3  -4 34.9037 6.99936  10
  -6  -3   4 42.1793 7.26144   3
   5   3  -4 217.071 12.9844   4
   5   3  -4 232.484 15.4536  10
  -5  -3   4 232.518 15.5484   3
  -5  -3   4 211.081 14.4462   1
   4   3  -4 2439.04 132.553   1
   4   3  -4 2577.31 132.740  10
   4   3  -4 2258.89 130.305   4
  -4  -3   4 2326.86 132.191   1
  -4  -3   4 2435.41 131.721   3
   3   3  -4 2338.32 124.087   1
   3   3  -4 2213.32 123.134  10
   3   3  -4 2118.45 121.869   4
  -3  -3   4 2342.31 122.540   5
  -3  -3   4 2287.88 122.912   3
  -3  -3   4 2206.24 123.788   1
   2   3  -4 388.314 29.7964   1
   2   3  -4 436.407 25.4775   5
   2   3  -4 427.970 24.6869   4
   2   3  -4 455.308 26.0969  10
  -2  -3   4 452.706 26.6367   1
  -2  -3   4 497.009 25.7665   5
   1   3  -4 1090.70 61.9044   1
   1   3  -4 988.728 59.7628   4
   1   3  -4 1029.48 60.9654   5
  -1  -3   4 1171.29 61.1184   5
  -1  -3   4 1238.50 60.4073   4
  -1  -3   4 1070.64 61.7435   1
   0   3  -4 35.5746 4.36038   2
   0   3  -4 33.6353 3.35697   4
   0   3  -4 34.6923 4.80889   5
   0   3  -4 38.1601 4.57724   1
   0  -3   4 35.7886 4.28499   1
   0  -3   4 29.7872 3.32919   4
   0  -3   4 30.7855 5.13722   5
  -1   3  -4 97.1711 8.30701   2
  -1   3  -4 94.9550 6.98184  11
  -1   3  -4 100.445 8.18136   1
   1  -3   4 99.7851 8.72276   5
   1  -3   4 105.743 9.18455   1
   1  -3   4 90.7071 6.38862   4
  -2   3  -4 57.4694 7.58042   2
  -2   3  -4 52.1695 4.35843   3
  -2   3  -4 51.8726 5.62711   1
   2  -3   4 55.2834 7.12510   5
   2  -3   4 55.7300 5.83870   1
   2  -3   4 47.5847 5.10196   4
  -3   3  -4 331.207 19.2058   3
  -3   3  -4 351.318 22.5387   2
   3  -3   4 334.301 22.2217   5
   3  -3   4 325.517 19.0167   4
   3  -3   4 333.897 21.6108   1
  -4   3  -4 169.436 12.7487   1
  -4   3  -4 168.262 10.9194   3
  -4   3  -4 176.185 15.6423   2
   4  -3   4 159.481 12.9756   1
   4  -3   4 180.074 10.8561   4
   4  -3   4 193.743 15.1616   5
  -5   3  -4 358.258 19.0856   6
  -5   3  -4 304.770 22.3816   3
  -5   3  -4 374.881 19.4249   8
  -5   3  -4 344.896 25.5304   2
   5  -3   4 326.709 19.7915   4
   5  -3   4 337.240 24.5628   5
  -6   3  -4 225.725 13.5105   7
  -6   3  -4 206.719 12.3292   6
  -6   3  -4 206.216 12.9687   8
   6  -3   4 224.859 13.7575   4
  -7   3  -4 62.9316 7.71109   7
   7  -3   4 63.1216 7.92404   4
  -8   3  -4 9.68353 5.48644   7
  -9   3  -4 33.0674 6.13038   7
   9  -3   4 34.9669 5.87672   4
 -10   3  -4 189.165 13.0554   7
  10  -3   4 175.109 12.6697   4
 -11   3  -4 101.048 8.13433   7
 -12   3  -4 0.49424 2.32129   7
 -14  -2   4 10.3624 3.83224   9
 -13  -2   4 0.24659 6.15460   9
 -12  -2   4 50.9611 7.64862   7
 -12  -2   4 62.9858 8.57246   9
  11   2  -4 125.276 10.2769   4
 -11  -2   4 131.658 12.6562   7
 -11  -2   4 107.102 17.1093   3
 -11  -2   4 118.245 10.7355   9
  10   2  -4 54.7828 13.9773  10
  10   2  -4 74.9530 8.26043   4
 -10  -2   4 77.9631 8.51578   9
 -10  -2   4 65.7286 6.28086   8
 -10  -2   4 64.4818 13.0040   3
 -10  -2   4 68.0827 9.29076   7
   9   2  -4 65.1362 13.6030  10
  -9  -2   4 66.5443 7.95446   9
  -9  -2   4 73.5199 12.6468   3
  -9  -2   4 63.0673 5.31960   8
   8   2  -4 350.538 28.5389  10
  -8  -2   4 370.481 20.7287   9
  -8  -2   4 330.042 20.2086   8
  -8  -2   4 368.808 21.0296   7
  -8  -2   4 400.991 25.6221   3
   7   2  -4 26.9686 9.39760  10
  -7  -2   4 29.1373 4.03501   7
  -7  -2   4 44.4467 9.71220   3
  -7  -2   4 30.6319 3.38681   9
   6   2  -4 66.4981 10.1166  10
  -6  -2   4 58.2041 8.93270   3
   5   2  -4 651.558 36.8615  10
   5   2  -4 637.513 36.4735   1
   5   2  -4 597.860 34.2799   4
  -5  -2   4 582.261 35.8201   1
  -5  -2   4 645.584 36.0718   3
   4   2  -4 1375.57 77.1180   4
   4   2  -4 1400.18 78.8906  10
   4   2  -4 1486.21 79.2697   1
  -4  -2   4 1441.06 78.9493   1
  -4  -2   4 1396.67 78.2492   3
   3   2  -4 113.417 9.95412  10
   3   2  -4 119.837 7.70797   4
   3   2  -4 131.669 9.31804   1
  -3  -2   4 131.455 8.76419   3
  -3  -2   4 126.775 9.11284   1
  -3  -2   4 132.471 7.68501   5
   2   2  -4 1502.53 85.3846   2
   2   2  -4 1457.54 85.4918   4
   2   2  -4 1609.33 86.9245  10
   2   2  -4 1609.48 87.3922   1
  -2  -2   4 1669.14 86.1737   5
  -2  -2   4 1595.93 87.3549   1
  -2  -2   4 1595.74 86.0182   3
   1   2  -4 1319.92 73.3474   2
   1   2  -4 1254.62 72.8319   4
   1   2  -4 1417.24 74.3470  10
   1   2  -4 1380.37 74.7253   1
  -1  -2   4 1332.31 74.6519   1
  -1  -2   4 1420.41 73.9293   5
  -1  -2   4 1270.17 72.9480   4
   0   2  -4 46.9920 4.88816   2
   0   2  -4 48.9863 4.88433   1
   0   2  -4 40.4691 2.93933   3
   0  -2   4 42.4204 3.61467   4
   0  -2   4 49.1796 4.79049   1
   0  -2   4 53.1750 5.52372   5
  -1   2  -4 314.827 18.9970   1
  -1   2  -4 291.500 19.1486   2
   1  -2   4 321.807 19.0520   1
   1  -2   4 286.039 17.0472   4
   1  -2   4 309.369 19.0626   5
  -2   2  -4 260.312 17.3314   2
  -2   2  -4 261.014 16.6278   1
   2  -2   4 268.590 16.7723   1
   2  -2   4 265.505 17.4391   5
   2  -2   4 238.734 14.6610   4
  -3   2  -4 432.569 24.3126   3
  -3   2  -4 443.460 26.4477   1
  -3   2  -4 443.583 27.7109   2
   3  -2   4 430.701 26.5308   1
   3  -2   4 439.674 25.2387   4
   3  -2   4 426.349 27.3764   5
  -4   2  -4 1356.50 76.6344   2
  -4   2  -4 1261.09 72.7841   3
  -4   2  -4 1468.45 76.2679   1
   4  -2   4 1259.42 72.6762   4
   4  -2   4 1362.65 76.4586   5
   4  -2   4 1312.14 79.2178   1
  -5   2  -4 560.352 36.3229   2
  -5   2  -4 549.165 31.4987   3
   5  -2   4 532.525 31.2000   4
   5  -2   4 611.350 36.3402   5
  -6   2  -4 185.038 11.4059   8
  -6   2  -4 178.770 19.0454   2
  -6   2  -4 188.198 11.9242   7
  -6   2  -4 169.154 11.6596   9
   6  -2   4 162.749 16.8751   5
   6  -2   4 210.668 14.6018   4
  -7   2  -4 8.49785 4.63841   7
  -7   2  -4 8.32166 3.71903   8
   7  -2   4 4.53780 3.96824   4
  -8   2  -4 203.351 13.5207   8
  -8   2  -4 208.417 14.0854   7
  -9   2  -4 185.870 12.6981   7
   9  -2   4 171.084 12.2475   4
 -10   2  -4 52.0107 6.43106   7
  10  -2   4 55.3375 6.98133   4
 -11   2  -4 55.9283 6.59681   7
 -12   2  -4 19.8354 2.99178   7
 -14  -1   4 4.66110 4.13546   9
 -13  -1   4 2.75626 4.78412   9
 -13  -1   4 -2.6359 7.68739   7
  12   1  -4 347.567 21.1047   4
 -12  -1   4 353.560 21.6430   7
 -12  -1   4 347.869 21.2055   9
  11   1  -4 591.869 46.2624  10
 -11  -1   4 716.236 38.7476   7
 -11  -1   4 649.697 44.5810   3
 -11  -1   4 747.922 38.5964   9
  10   1  -4 83.5166 16.9399  10
 -10  -1   4 79.6481 9.64107   7
 -10  -1   4 108.640 18.9639   3
 -10  -1   4 88.6488 9.19837   9
   9   1  -4 42.0968 14.5571  10
   9   1  -4 39.6170 5.55477   4
  -9  -1   4 33.7674 10.5464   3
  -9  -1   4 33.2819 6.23498   9
  -9  -1   4 26.2912 4.02899   8
  -9  -1   4 33.4360 5.77727   7
   8   1  -4 56.5303 20.9983  10
   8   1  -4 55.0360 6.33002   4
  -8  -1   4 50.4166 5.58600   9
  -8  -1   4 43.5804 6.65575   7
  -8  -1   4 49.1913 9.87806   3
  -8  -1   4 50.3791 4.55619   8
   7   1  -4 430.864 24.5513   4
   7   1  -4 433.064 29.5914  10
  -7  -1   4 427.280 24.1544   9
  -7  -1   4 463.217 31.6014   3
  -7  -1   4 420.132 24.5394   7
   6   1  -4 529.235 31.1871   4
   6   1  -4 526.157 33.7636  10
  -6  -1   4 554.676 32.2425   3
   5   1  -4 1068.95 58.9945   1
   5   1  -4 942.891 55.8199   4
   5   1  -4 1052.59 58.6936  10
  -5  -1   4 997.124 58.0105   1
  -5  -1   4 1057.14 57.4510   3
   4   1  -4 520.854 30.2192   1
   4   1  -4 501.402 30.4512  10
  -4  -1   4 508.307 29.8802   1
  -4  -1   4 501.987 29.1720   3
   3   1  -4 37.1016 5.75117   1
   3   1  -4 34.5041 3.62397   4
  -3  -1   4 36.3129 4.41493   1
  -3  -1   4 36.0645 4.30043   3
  -3  -1   4 38.3007 3.02790   5
   2   1  -4 1305.42 74.0401   2
   2   1  -4 1366.97 75.1312  10
   2   1  -4 1344.79 75.3233   1
   2   1  -4 1388.88 73.7165   4
  -2  -1   4 1303.53 73.7851   3
  -2  -1   4 1370.31 74.1079   5
  -2  -1   4 1396.30 75.3784   1
   1   1  -4 31.7150 5.72594  10
   1   1  -4 30.2375 3.95601   2
   1   1  -4 32.8066 4.06983   1
  -1  -1   4 35.3483 2.64917   3
  -1  -1   4 38.3726 4.45377   5
  -1  -1   4 34.4189 4.02366   1
  -1  -1   4 32.2399 3.18857   4
   0   1  -4 30.0692 4.45866   2
   0   1  -4 22.4506 3.52179   1
   0  -1   4 25.4242 2.90382   4
   0  -1   4 25.2857 3.50192   1
   0  -1   4 29.3485 4.91242   5
  -1   1  -4 126.312 9.73370   2
   1  -1   4 129.345 9.07687   1
   1  -1   4 114.016 7.49408   4
   1  -1   4 128.269 9.98924   5
  -2   1  -4 865.352 48.1228   2
  -2   1  -4 771.633 48.0329   1
   2  -1   4 802.272 45.5405   4
   2  -1   4 882.117 48.2148   5
   2  -1   4 846.460 47.5174   1
  -3   1  -4 1829.68 100.766   2
  -3   1  -4 1764.72 99.5997   1
   3  -1   4 1868.22 100.757   5
   3  -1   4 1697.63 97.5545   4
   3  -1   4 1837.38 99.6973   1
  -4   1  -4 1609.28 87.3051   2
  -4   1  -4 1514.80 85.1078   1
   4  -1   4 1455.44 83.0492   4
   4  -1   4 1466.10 84.9021   1
   4  -1   4 1600.29 87.0593   5
  -5   1  -4 889.546 51.2617   2
  -5   1  -4 862.854 45.6101   7
  -5   1  -4 820.456 45.4999   8
   5  -1   4 790.825 45.6416   4
   5  -1   4 791.350 50.0847   5
  -6   1  -4 2.09790 3.03714   8
  -6   1  -4 3.26778 3.26916   9
  -6   1  -4 1.52639 3.75248   7
  -6   1  -4 3.55710 9.55315   2
   6  -1   4 3.06730 6.15683   5
  -7   1  -4 43.0431 13.8962   2
  -7   1  -4 41.1449 4.78753   8
  -7   1  -4 34.0990 5.28170   7
  -7   1  -4 30.3933 5.45071   9
   7  -1   4 40.9272 6.13058   4
  -8   1  -4 212.619 14.5025   7
  -8   1  -4 221.597 14.0268   8
  -9   1  -4 111.077 8.95512   8
  -9   1  -4 102.740 9.74948   7
   9  -1   4 90.6553 8.72486   4
 -10   1  -4 4.07691 4.72429   7
  10  -1   4 2.75622 3.70294   4
 -11   1  -4 8.94885 3.71270   7
 -14   0   4 -0.1876 4.46090   7
 -14   0   4 0.24125 3.87831   9
  13   0  -4 5.40284 3.92033   4
 -13   0   4 -0.1491 5.21104   9
 -13   0   4 4.21111 5.98255   7
  12   0  -4 91.9090 9.90873   4
 -12   0   4 110.690 11.4589   7
 -12   0   4 95.6104 9.94630   9
  11   0  -4 207.339 28.0439  10
 -11   0   4 255.271 24.4880   3
 -11   0   4 287.703 17.4072   9
 -11   0   4 288.050 18.1972   7
  10   0  -4 2.20973 15.5161  10
  10   0  -4 0.57706 5.24034   4
 -10   0   4 1.15794 12.5194   3
 -10   0   4 -0.2128 5.23913   9
 -10   0   4 2.84292 5.83131   7
   9   0  -4 22.2660 4.98009   4
   9   0  -4 18.8412 13.8360  10
  -9   0   4 21.0416 4.54897   9
  -9   0   4 25.5865 5.39353   7
  -9   0   4 25.0180 10.3579   3
   8   0  -4 693.310 45.4536  10
   8   0  -4 701.853 39.3501   4
  -8   0   4 704.870 38.8825   9
  -8   0   4 746.289 43.4873   3
  -8   0   4 677.137 39.0355   7
   7   0  -4 1162.43 67.9826  10
   7   0  -4 1075.32 63.3861   4
  -7   0   4 1209.78 63.2981   9
  -7   0   4 1184.40 63.5383   7
   6   0  -4 18.4235 3.33671   4
   6   0  -4 28.1432 9.05044  10
  -6   0   4 19.1742 5.80947   3
   5   0  -4 295.321 20.0425  10
   5   0  -4 266.904 17.8639   1
   5   0  -4 256.476 15.6338   4
  -5   0   4 281.446 17.5211   3
  -5   0   4 252.663 17.2958   1
   4   0  -4 47.9706 5.56089   1
   4   0  -4 52.3554 4.75301   4
   4   0  -4 48.2112 8.59617  10
  -4   0   4 50.2898 5.87179   3
  -4   0   4 42.8704 5.08037   1
  -4   0   4 51.9357 3.58359   5
   3   0  -4 30.5212 3.69254   4
   3   0  -4 38.9302 6.82129  10
   3   0  -4 36.1424 4.55807   1
  -3   0   4 31.1885 4.17158   1
  -3   0   4 30.8472 4.15669   3
   2   0  -4 181.284 12.2216   1
   2   0  -4 181.113 11.9385   2
   2   0  -4 180.839 13.0220  10
  -2   0   4 168.208 10.3701   4
  -2   0   4 193.579 12.3556   1
  -2   0   4 174.035 10.7125   3
   1   0  -4 228.621 14.4373   1
   1   0  -4 232.053 14.2269   2
   1   0  -4 210.403 14.6429  10
  -1   0   4 212.522 12.6267   4
  -1   0   4 231.582 14.4830   1
  -1   0   4 211.032 12.4090   3
   0   0  -4 58.5939 10.9493  10
   0   0  -4 43.5859 4.54019   1
   0   0  -4 38.8330 5.53133   2
   0   0   4 37.8579 4.33556   1
   0   0   4 34.1353 3.43624   4
  -1   0  -4 264.933 16.9170   2
  -1   0  -4 255.333 16.2863   1
   1   0   4 261.811 16.2224   1
   1   0   4 242.216 14.5425   4
  -2   0  -4 2621.17 142.392   2
  -2   0  -4 2611.05 141.756   1
   2   0   4 2620.07 142.397   5
   2   0   4 2596.50 141.576   1
   2   0   4 2455.71 139.650   4
  -3   0  -4 1571.73 84.7802   1
  -3   0  -4 1488.98 85.9737   2
   3   0   4 1443.59 82.6655   4
   3   0   4 1559.04 86.1660   5
   3   0   4 1550.45 84.5175   1
  -4   0  -4 5.46049 1.74191   1
   4   0   4 2.72081 5.27633   5
   4   0   4 1.86289 1.55444   1
   4   0   4 3.33959 2.29499   4
  -5   0  -4 7.20616 2.98874   9
  -5   0  -4 5.70504 2.37754   8
  -5   0  -4 4.47447 8.32357   2
   5   0   4 5.99673 5.94260   5
   5   0   4 3.06234 2.60200   4
  -6   0  -4 3.61254 9.64609   2
  -6   0  -4 16.4440 3.79010   7
  -6   0  -4 11.2561 3.35366   8
  -6   0  -4 13.5061 3.80361   9
  -7   0  -4 53.1338 6.13689   8
  -7   0  -4 52.6193 5.40493   9
  -7   0  -4 18.3575 13.4437   2
  -7   0  -4 53.2168 7.02973   7
   7   0   4 47.4651 6.30923   4
  -8   0  -4 3.56082 4.27101   8
  -8   0  -4 7.82240 11.5578   2
  -8   0  -4 9.13976 4.95255   7
  -9   0  -4 11.0419 4.92571   7
  -9   0  -4 14.1545 4.90460   8
   9   0   4 11.6040 3.96785   4
 -10   0  -4 7.61655 7.97838   7
 -11   0  -4 28.5594 4.25889   7
 -14   1   4 54.9232 6.07785   9
 -14   1   4 57.2405 7.34825   7
  13  -1  -4 69.6025 8.15769   4
 -13   1   4 79.7777 9.73248   7
 -13   1   4 79.1853 10.0413   9
 -12   1   4 6.92582 6.42707   7
 -12   1   4 5.05727 5.84289   9
  11  -1  -4 39.4358 17.6348  10
 -11   1   4 45.8383 7.27974   7
 -11   1   4 45.0837 13.3059   3
 -11   1   4 41.8717 6.83658   9
  10  -1  -4 2.71505 26.2272  10
  10  -1  -4 15.2496 5.98359   4
 -10   1   4 18.4547 13.4090   3
 -10   1   4 10.4931 5.49230   9
 -10   1   4 16.8083 6.02947   7
   9  -1  -4 20.5858 14.9107  10
   9  -1  -4 10.6732 5.02099   4
  -9   1   4 15.4996 2.14836   6
  -9   1   4 20.7940 4.39081   9
  -9   1   4 13.9068 5.77493   7
  -9   1   4 15.0353 10.0802   3
   8  -1  -4 35.5831 13.3500  10
   8  -1  -4 36.9423 5.23520   4
  -8   1   4 36.2959 4.18094   9
  -8   1   4 39.3309 4.15756   6
  -8   1   4 41.8910 5.00082   7
  -8   1   4 39.4044 9.49728   3
   7  -1  -4 355.431 21.1406   4
  -7   1   4 348.150 20.7114   7
  -7   1   4 394.359 25.0916   3
   6  -1  -4 499.601 32.6986  10
   6  -1  -4 480.154 28.2860   4
  -6   1   4 530.378 30.8286   3
   5  -1  -4 2.08155 2.49447   1
   5  -1  -4 2.11170 3.17418   4
   5  -1  -4 1.23604 7.35661  10
  -5   1   4 2.24975 4.16205   3
  -5   1   4 0.66747 1.81018   5
  -5   1   4 1.29538 2.13342   1
   4  -1  -4 382.538 22.7671   4
   4  -1  -4 410.604 26.2708  10
   4  -1  -4 398.055 25.2922   1
  -4   1   4 407.940 23.3719   5
  -4   1   4 397.117 25.0742   1
  -4   1   4 421.043 24.0598   3
   3  -1  -4 869.178 50.1415  10
   3  -1  -4 838.862 50.1177   1
  -3   1   4 801.114 48.2820   3
  -3   1   4 868.745 50.1156   1
  -3   1   4 972.866 49.6107   5
   2  -1  -4 58.9418 5.88312   1
   2  -1  -4 47.2487 4.49639   4
   2  -1  -4 49.3996 8.15276  10
  -2   1   4 50.6696 4.76288   3
  -2   1   4 57.7919 4.37697   4
  -2   1   4 57.7397 5.83429   1
   1  -1  -4 1202.56 65.8762   2
   1  -1  -4 1070.21 65.5655  10
   1  -1  -4 1244.49 66.1818   1
  -1   1   4 1247.66 66.1916   1
  -1   1   4 1144.49 63.7460   4
  -1   1   4 1119.34 63.8243   3
   0  -1  -4 2462.59 133.738   1
   0   1   4 2422.97 133.007  11
   0   1   4 2395.53 133.642   1
  -1  -1  -4 2266.58 122.207   1
  -1  -1  -4 2227.27 122.493   2
   1   1   4 2196.58 121.999   1
   1   1   4 2159.72 121.066  11
  -2  -1  -4 41.9305 8.10518   2
  -2  -1  -4 41.1930 4.57451   1
   2   1   4 38.8756 4.40215   1
   2   1   4 34.8408 4.32247  11
   2   1   4 36.7288 3.82543   4
  -3  -1  -4 108.552 12.0490   2
   3   1   4 166.518 19.8892   5
   3   1   4 111.508 8.59586   1
  -4  -1  -4 157.026 10.3972   1
  -4  -1  -4 147.776 9.59883   8
  -4  -1  -4 182.132 21.4184   2
   4   1   4 184.538 15.6995   5
   4   1   4 154.804 9.88903   4
  -5  -1  -4 47.9687 5.68835   7
  -5  -1  -4 46.9810 5.31277   9
  -5  -1  -4 45.1837 4.39211   8
  -5  -1  -4 44.3142 11.4876   2
   5   1   4 30.5041 4.91417   4
   5   1   4 22.1522 7.60300   5
  -6  -1  -4 222.153 13.6200   7
  -6  -1  -4 230.928 21.7936   2
  -6  -1  -4 228.814 13.8198   9
   6   1   4 215.003 14.8668   4
  -7  -1  -4 217.910 22.7789   2
  -7  -1  -4 189.350 12.9836   7
  -7  -1  -4 200.216 13.0401   8
   7   1   4 211.663 14.9679   4
  -8  -1  -4 3.33056 4.34606   8
  -8  -1  -4 -1.3015 10.0975   2
  -8  -1  -4 4.38417 4.94339   7
   8   1   4 4.98031 3.76483   4
  -9  -1  -4 0.96980 4.18508   7
  -9  -1  -4 7.02468 4.86114   8
 -10  -1  -4 183.171 12.0357   7
 -10  -1  -4 233.432 16.0608   8
 -14   2   4 -2.0813 4.23949   7
 -14   2   4 0.14564 3.65689   9
  13  -2  -4 61.0582 8.13912   4
 -13   2   4 63.6106 8.45554   7
 -13   2   4 41.4111 6.79744   9
 -12   2   4 41.0049 6.55036   9
 -12   2   4 52.3449 7.46712   7
  11  -2  -4 12.5911 16.9516  10
  11  -2  -4 28.3671 7.35428   4
 -11   2   4 23.9229 12.3638   3
 -11   2   4 11.1008 6.67772   7
 -11   2   4 6.84190 5.90378   9
  10  -2  -4 57.6710 19.4056  10
  10  -2  -4 64.7577 9.47644   4
 -10   2   4 36.3412 12.2863   3
 -10   2   4 50.5436 6.52877   9
 -10   2   4 49.9692 3.99157   6
 -10   2   4 46.1902 6.96338   7
   9  -2  -4 231.619 25.8020  10
   9  -2  -4 224.919 15.7276   4
  -9   2   4 249.612 16.0233   7
  -9   2   4 229.270 21.1575   3
  -9   2   4 219.518 13.2546   6
   8  -2  -4 40.6410 13.7730  10
  -8   2   4 41.4050 5.29197   7
  -8   2   4 36.8591 9.91257   3
  -8   2   4 43.9696 4.10123   6
  -8   2   4 44.7257 5.56336   9
   7  -2  -4 304.535 34.0983  10
   7  -2  -4 245.945 15.5783   4
  -7   2   4 285.318 23.8689   3
  -7   2   4 238.510 14.7571   7
  -7   2   4 231.584 14.0852   6
   6  -2  -4 524.720 30.6859   4
   6  -2  -4 589.377 35.7525  10
  -6   2   4 504.355 31.2418   5
  -6   2   4 563.268 33.1717   3
   5  -2  -4 2502.48 136.290   4
   5  -2  -4 2384.43 139.903   1
   5  -2  -4 2737.96 139.920  10
  -5   2   4 2459.08 137.397   5
  -5   2   4 2575.18 137.959   3
  -5   2   4 2396.37 139.460   1
   4  -2  -4 3.81895 7.15095  10
   4  -2  -4 0.01435 3.03295   4
   4  -2  -4 -0.3281 1.87024   1
  -4   2   4 0.73835 3.77480   3
  -4   2   4 2.40969 3.16714   5
  -4   2   4 2.76154 2.72672   1
   3  -2  -4 21.6550 7.40262  10
   3  -2  -4 12.4010 5.16441   1
  -3   2   4 7.89578 3.74120   1
  -3   2   4 8.96470 3.54122   3
  -3   2   4 10.2787 2.29711   4
  -3   2   4 10.4702 3.67702   5
   2  -2  -4 1538.80 85.6059   1
   2  -2  -4 1479.78 84.9084  10
   2  -2  -4 1414.05 82.6498   4
  -2   2   4 1515.14 85.4966   1
  -2   2   4 1517.10 83.2581   3
  -2   2   4 1632.32 85.6730  11
  -2   2   4 1533.28 82.6054   4
   1  -2  -4 57.0574 7.70075  10
   1  -2  -4 52.9373 7.90384   2
   1  -2  -4 51.6442 5.87901   1
  -1   2   4 42.7940 5.69710   1
  -1   2   4 53.9525 7.70955  11
  -1   2   4 53.3477 4.66217   4
   0  -2  -4 935.461 51.5225  10
   0  -2  -4 886.453 51.9080   2
   0  -2  -4 853.215 51.4291   1
   0   2   4 889.461 51.6111   1
   0   2   4 854.508 48.8977   4
   0   2   4 937.436 51.3779  11
  -1  -2  -4 3222.76 172.767   1
   1   2   4 3096.81 171.981  11
   1   2   4 3099.72 172.541   1
  -2  -2  -4 1177.47 66.8788   1
  -2  -2  -4 1234.85 68.3022   2
   2   2   4 1159.95 66.2166  11
   2   2   4 1141.11 66.5009   1
  -3  -2  -4 71.5157 11.1565   2
  -3  -2  -4 80.6676 6.45618   1
   3   2   4 54.1612 6.59863  11
   3   2   4 58.2587 5.83417   1
   3   2   4 64.8710 5.41740   4
  -4  -2  -4 337.542 24.5455   2
  -4  -2  -4 313.894 19.2462   8
   4   2   4 307.569 18.5034   4
   4   2   4 330.333 24.2053   5
  -5  -2  -4 954.665 57.2859   2
  -5  -2  -4 911.233 50.3808   7
  -5  -2  -4 925.417 50.5586   8
   5   2   4 904.872 50.7850   4
   5   2   4 911.777 57.1280   5
  -6  -2  -4 46.9483 5.86775   8
  -6  -2  -4 80.3072 15.5565   2
  -6  -2  -4 42.0704 5.36769   7
   6   2   4 49.0582 6.27253   4
  -7  -2  -4 383.695 21.6244   8
  -7  -2  -4 362.738 30.0180   2
  -7  -2  -4 352.122 21.1333   7
   7   2   4 374.347 21.8240   4
  -8  -2  -4 8.06264 4.85955   8
  -8  -2  -4 -3.3396 9.35215   2
  -8  -2  -4 13.8120 3.97182   7
   8   2   4 11.0748 3.89324   4
  -9  -2  -4 6.85806 4.80861   8
  -9  -2  -4 -2.1391 5.56840   7
 -10  -2  -4 74.6640 9.53049   8
 -14   3   4 32.4251 5.08900   7
 -14   3   4 28.4474 3.67004   9
  13  -3  -4 6.74210 4.95710   4
 -13   3   4 6.76929 4.14661   9
  12  -3  -4 75.5887 10.3527   4
 -12   3   4 67.2448 9.99278   7
 -12   3   4 58.3013 8.58985   9
  11  -3  -4 1.81865 18.7589  10
  11  -3  -4 13.8201 7.17976   4
 -11   3   4 24.4170 14.5861   3
 -11   3   4 25.7319 13.3354   7
  10  -3  -4 6.42013 6.80743   4
  10  -3  -4 5.87950 16.9396  10
  10  -3  -4 7.20100 4.52067  12
 -10   3   4 5.60667 2.63069   6
 -10   3   4 5.17186 5.37396   9
 -10   3   4 4.06411 11.0000   3
 -10   3   4 7.57464 6.04392   7
   9  -3  -4 31.8693 16.7619  10
   9  -3  -4 27.9095 6.73607   4
   9  -3  -4 27.2037 4.88429  12
  -9   3   4 31.2289 5.14779   9
  -9   3   4 32.3868 5.84842   7
  -9   3   4 28.0376 11.7539   3
   8  -3  -4 164.105 22.1790  10
   8  -3  -4 180.383 12.0388  12
   8  -3  -4 193.291 13.6872   4
  -8   3   4 177.646 11.7085   9
  -8   3   4 182.657 12.2316   7
  -8   3   4 191.335 18.9960   3
  -8   3   4 176.205 10.9851   6
   7  -3  -4 1.27143 4.43141   4
   7  -3  -4 -2.3628 10.7930  10
  -7   3   4 2.01411 2.29891   6
  -7   3   4 2.20134 7.35089   3
   6  -3  -4 1122.76 60.7345   4
  -6   3   4 915.444 66.1075   5
  -6   3   4 1249.77 64.9902   3
   5  -3  -4 2067.77 123.738   1
   5  -3  -4 2446.21 123.077  10
   5  -3  -4 2211.85 119.037   4
  -5   3   4 2291.01 120.937   3
  -5   3   4 2108.04 121.322   5
  -5   3   4 1981.44 122.694   1
   4  -3  -4 613.744 40.6137   1
   4  -3  -4 683.467 41.1440  10
   4  -3  -4 666.990 37.4086   4
  -4   3   4 644.557 40.7855   1
  -4   3   4 697.008 39.8723   5
  -4   3   4 700.723 38.9244   3
   3  -3  -4 48.0522 9.19799  10
   3  -3  -4 37.3118 6.37651   1
  -3   3   4 40.2266 6.69086   3
  -3   3   4 38.6428 4.71497   4
  -3   3   4 39.2717 6.07795   1
  -3   3   4 39.8504 8.62376  11
   2  -3  -4 777.232 44.2885  10
   2  -3  -4 696.114 41.4434   4
   2  -3  -4 718.415 44.6881   1
  -2   3   4 727.986 43.9559   5
  -2   3   4 740.636 41.3789   4
  -2   3   4 840.636 45.3638  11
  -2   3   4 750.572 44.9327   1
   1  -3  -4 243.103 18.4079   2
   1  -3  -4 226.403 16.5447   1
   1  -3  -4 233.384 16.5172  10
  -1   3   4 236.910 17.7075  11
  -1   3   4 230.383 16.7388   1
  -1   3   4 240.141 14.0580   4
   0  -3  -4 230.449 17.3627   2
   0  -3  -4 226.823 15.2505   1
   0  -3  -4 180.225 14.4292  10
   0   3   4 215.431 15.4443   1
   0   3   4 197.938 15.7331  11
   0   3   4 208.980 12.5890   4
  -1  -3  -4 290.431 20.9996   2
   1   3   4 271.274 16.1732   4
   1   3   4 269.908 19.4203  11
   1   3   4 275.315 18.8159   1
  -2  -3  -4 246.272 16.7495   1
  -2  -3  -4 268.775 20.2286   2
   2   3   4 242.440 14.5359   4
   2   3   4 238.283 17.7556  11
   2   3   4 224.723 16.5832   1
  -3  -3  -4 438.262 33.1708   2
  -3  -3  -4 393.500 24.0044   1
  -3  -3  -4 377.664 21.1498   8
   3   3   4 343.583 24.0367   1
   3   3   4 353.615 24.3404  11
   3   3   4 373.562 21.6240   4
  -4  -3  -4 16.4073 10.0356   2
  -4  -3  -4 11.8131 2.90142   8
   4   3   4 13.8098 3.52557   4
   4   3   4 8.28929 4.22894  11
  -5  -3  -4 87.5163 7.51848   8
  -5  -3  -4 83.9207 16.0040   2
   5   3   4 91.5080 7.92804   4
  -6  -3  -4 109.458 22.3808   2
  -6  -3  -4 169.550 10.7937   8
   6   3   4 157.044 11.1425   4
  -7  -3  -4 73.5985 15.7383   2
  -7  -3  -4 69.5455 7.74269   8
  -8  -3  -4 15.5073 4.82135   8
   8   3   4 13.6569 4.00020   4
  -9  -3  -4 82.8263 8.67405   8
 -10  -3  -4 -1.3628 3.82081   8
 -14   4   4 13.9561 3.91885   7
 -13   4   4 9.19719 5.53896   7
 -13   4   4 4.18889 3.49910   9
 -12   4   4 151.477 11.2307   7
 -12   4   4 123.054 10.0111   9
  11  -4  -4 100.073 11.7538   4
  11  -4  -4 67.5842 8.42381  12
  11  -4  -4 39.8283 18.2995  10
 -11   4   4 67.4951 9.22928   7
 -11   4   4 64.6290 8.10924   9
 -11   4   4 56.2819 13.1607   3
 -11   4   4 60.5891 4.64463   6
  10  -4  -4 81.8098 20.7668  10
  10  -4  -4 97.6349 9.70719  12
 -10   4   4 94.9435 9.44171   9
 -10   4   4 109.181 10.1442   7
 -10   4   4 82.5343 6.97895   6
 -10   4   4 74.7761 14.5194   3
   9  -4  -4 5.13885 6.86511   4
   9  -4  -4 11.8664 19.8678  10
   9  -4  -4 5.90211 4.94971  12
  -9   4   4 7.04627 3.22055   6
  -9   4   4 8.80481 4.97754   9
  -9   4   4 10.2476 5.32671   7
  -9   4   4 17.4452 15.1621   3
   8  -4  -4 1.86033 14.7143  10
   8  -4  -4 4.09495 5.79459   4
   8  -4  -4 3.37368 4.32288  12
  -8   4   4 2.04981 3.10536   6
  -8   4   4 7.78141 4.42570   7
  -8   4   4 5.14965 9.84272   3
   7  -4  -4 172.385 20.8464  10
   7  -4  -4 151.266 10.5214  12
   7  -4  -4 160.755 13.6259   4
  -7   4   4 157.502 16.3809   3
  -7   4   4 144.659 9.78907   6
  -7   4   4 155.353 10.5019   7
   6  -4  -4 15.2363 4.86919   4
   6  -4  -4 16.5711 3.51529  12
   6  -4  -4 16.0583 10.8085  10
  -6   4   4 17.2910 3.15449   6
  -6   4   4 19.4351 7.64608   3
   5  -4  -4 287.289 23.0786  10
   5  -4  -4 284.564 18.0033   4
  -5   4   4 304.778 20.5773   3
   4  -4  -4 83.8160 13.7257  10
   4  -4  -4 82.4503 7.90926   4
   4  -4  -4 76.9920 8.96606   1
  -4   4   4 75.7443 9.12644   1
  -4   4   4 82.9868 13.2818  11
  -4   4   4 78.5766 6.44247   4
  -4   4   4 89.1622 9.86114   3
   3  -4  -4 366.984 24.1108  10
   3  -4  -4 338.153 23.3898   1
  -3   4   4 347.175 21.2871   3
  -3   4   4 319.585 23.3346   1
  -3   4   4 311.490 20.7838   4
  -3   4   4 329.935 24.5534  11
   2  -4  -4 7.10850 6.72682  10
   2  -4  -4 8.76571 3.23047   4
   2  -4  -4 10.4793 3.73329   1
  -2   4   4 7.18099 4.38439   1
  -2   4   4 9.60216 7.33087  11
  -2   4   4 9.71471 3.22657   4
   1  -4  -4 28.2743 5.73692   1
   1  -4  -4 28.6455 6.65768  10
   1  -4  -4 40.8188 9.86860   2
  -1   4   4 47.5094 9.30162  11
  -1   4   4 30.0185 4.98668   4
  -1   4   4 20.5925 5.02872   1
   0  -4  -4 60.3195 7.83600  10
   0  -4  -4 55.2898 10.7423   2
   0  -4  -4 36.2376 6.15915   1
   0   4   4 65.9431 10.7776  11
   0   4   4 50.6227 5.80805   4
   0   4   4 41.6224 6.87700   1
  -1  -4  -4 42.2239 6.92308   1
  -1  -4  -4 35.0311 10.0412   2
   1   4   4 45.7635 9.44932  11
   1   4   4 33.1194 5.58165   4
  -2  -4  -4 300.816 17.6289   8
   2   4   4 307.816 22.7610  11
   2   4   4 316.470 18.3531   4
  -3  -4  -4 359.239 21.4075   8
  -3  -4  -4 399.073 28.8152   2
  -3  -4  -4 397.157 21.1469   6
   3   4   4 373.031 22.0638   4
   3   4   4 356.506 26.1502  11
  -4  -4  -4 239.973 13.9405   6
  -4  -4  -4 276.248 23.8453   2
  -4  -4  -4 254.025 15.0231   8
   4   4   4 265.763 15.8190   4
   4   4   4 221.188 19.0790  11
  -5  -4  -4 119.324 8.79260   8
  -5  -4  -4 109.381 18.2090   2
   5   4   4 116.100 9.80525   4
  -6  -4  -4 6.09305 3.94289   8
  -6  -4  -4 2.85764 10.8321   2
   6   4   4 7.66444 4.69826   4
  -7  -4  -4 85.9364 12.6910   8
  -7  -4  -4 17.1907 13.1478   2
   7   4   4 65.6842 8.21845   4
  -8  -4  -4 3.81918 4.76723   8
 -10  -4  -4 0.58024 3.58726   8
  13  -5  -4 32.5952 5.78085   4
 -13   5   4 18.6446 4.11084   9
 -13   5   4 31.7162 4.83938   7
  12  -5  -4 5.50652 4.30195  12
 -12   5   4 -0.1494 4.46927   9
 -12   5   4 0.18618 5.83133   7
  11  -5  -4 -0.1648 5.49220  12
  11  -5  -4 7.95094 7.78693   4
 -11   5   4 -2.1724 5.94824   7
 -11   5   4 -1.3449 4.80855   9
 -11   5   4 3.54544 2.52798   6
  10  -5  -4 6.66153 8.13806   4
  10  -5  -4 3.03069 6.07145  12
  10  -5  -4 -0.7072 17.0176  10
 -10   5   4 0.68789 3.36997   6
 -10   5   4 2.67213 5.11790   9
 -10   5   4 4.01935 5.92361   7
 -10   5   4 1.61787 10.7013   3
   9  -5  -4 166.075 26.3513  10
   9  -5  -4 223.270 16.6393   4
   9  -5  -4 209.714 14.1094  12
  -9   5   4 194.068 13.5580   9
  -9   5   4 208.621 12.7822   6
  -9   5   4 207.897 22.2898   3
  -9   5   4 186.733 13.5989   7
   8  -5  -4 89.1834 19.2180  10
   8  -5  -4 89.9968 11.5268   4
   8  -5  -4 70.1244 10.1137  12
  -8   5   4 86.6825 7.49271   6
  -8   5   4 92.9012 15.5794   3
   7  -5  -4 254.378 16.2853  12
   7  -5  -4 265.672 26.3462  10
   7  -5  -4 264.086 17.8920   4
  -7   5   4 250.751 15.5062   6
  -7   5   4 271.456 22.0278   3
  -7   5   4 263.244 15.7411   7
   6  -5  -4 76.4438 7.60594  12
   6  -5  -4 87.6423 17.3324  10
  -6   5   4 66.0116 12.5939   3
  -6   5   4 64.4484 6.32023   6
   5  -5  -4 5.95317 4.93292   4
   5  -5  -4 6.45262 3.68407  12
  -5   5   4 5.94804 2.67276   6
  -5   5   4 3.31047 6.96797   3
   4  -5  -4 975.142 63.8154   1
   4  -5  -4 1009.98 55.6461  12
   4  -5  -4 1096.23 60.6579  10
  -4   5   4 967.443 61.7820   1
  -4   5   4 1035.69 62.3927  11
  -4   5   4 990.970 55.3663   6
   3  -5  -4 1392.20 76.9374   4
   3  -5  -4 1504.79 80.5546  10
   3  -5  -4 1277.94 81.8007   1
  -3   5   4 1342.67 76.7845   4
  -3   5   4 1330.58 82.4605   1
  -3   5   4 1581.46 92.3064  11
   2  -5  -4 1025.54 58.7958   4
   2  -5  -4 1129.97 61.8987  10
   2  -5  -4 901.419 63.7073   1
  -2   5   4 1072.86 59.0178   4
  -2   5   4 1169.45 67.8803   1
  -2   5   4 1129.37 64.5943  11
   1  -5  -4 158.702 13.5522  10
   1  -5  -4 153.965 14.4791   1
  -1   5   4 175.721 11.3480   4
  -1   5   4 167.145 16.9338  11
  -1   5   4 173.199 15.1440   1
   0  -5  -4 5.88216 4.57239  10
   0  -5  -4 4.20181 2.26923   6
   0  -5  -4 10.5429 9.27859   2
   0   5   4 5.75484 4.20685   4
   0   5   4 1.39367 7.97717  11
  -1  -5  -4 541.943 37.1050   2
   1   5   4 526.014 36.2114  11
   1   5   4 547.620 30.8422   4
  -2  -5  -4 7.70116 10.2875   2
  -2  -5  -4 8.48796 2.56588   6
  -2  -5  -4 5.65439 3.22484   8
   2   5   4 6.38430 8.22779  11
   2   5   4 10.3361 4.64837   4
  -3  -5  -4 245.557 23.4466   2
  -3  -5  -4 248.824 14.8332   6
  -3  -5  -4 253.100 15.5201   8
   3   5   4 267.237 22.4861  11
   3   5   4 273.593 16.6377   4
  -4  -5  -4 76.8064 5.31622   6
  -4  -5  -4 81.3733 7.47100   8
  -4  -5  -4 84.5595 16.5445   2
   4   5   4 72.6128 12.7861  11
   4   5   4 87.2855 9.09270   4
  -5  -5  -4 15.7951 12.5524   2
  -5  -5  -4 12.7791 4.40600   8
   5   5   4 14.7342 5.38465   4
  -6  -5  -4 295.270 18.4721   8
  -6  -5  -4 274.740 26.9699   2
   6   5   4 342.057 22.0748   4
  -7  -5  -4 680.659 37.3780   8
   7   5   4 644.298 37.8645   4
  -8  -5  -4 134.015 10.1452   8
   8   5   4 112.914 9.30853   4
  -9  -5  -4 43.6528 6.06358   8
 -10  -5  -4 15.0833 3.25320   8
  13  -6  -4 93.2109 9.75434   4
 -13   6   4 85.5491 7.17375   7
  12  -6  -4 18.7807 4.74112  12
 -12   6   4 19.7954 5.34031   7
  11  -6  -4 4.45039 7.56957   4
  11  -6  -4 -0.8639 5.41359  12
 -11   6   4 4.46008 5.71935   7
 -11   6   4 -0.0579 2.67879   6
 -11   6   4 1.48152 4.07231   9
  10  -6  -4 22.2732 16.2080  10
  10  -6  -4 45.8001 9.01101   4
  10  -6  -4 54.1280 9.53640  12
 -10   6   4 37.4642 11.6455   3
 -10   6   4 47.6843 6.43014   7
 -10   6   4 58.9510 6.32855   6
 -10   6   4 49.6487 7.04238   9
   9  -6  -4 145.510 12.2264  12
   9  -6  -4 96.0296 21.2550  10
  -9   6   4 146.550 10.1839   6
  -9   6   4 148.179 10.2958   9
  -9   6   4 128.908 10.9890   7
  -9   6   4 144.451 20.0196   3
   8  -6  -4 42.4871 6.70137  12
   8  -6  -4 49.0418 19.2693  10
   8  -6  -4 42.2389 8.72028   4
  -8   6   4 42.8005 6.66613   6
  -8   6   4 31.4443 5.38217   7
  -8   6   4 28.2025 11.4332   3
   7  -6  -4 303.416 29.8576  10
   7  -6  -4 284.698 18.6929   6
   7  -6  -4 330.594 21.3257   4
   7  -6  -4 332.270 19.9943  12
  -7   6   4 332.516 18.9545   6
  -7   6   4 324.856 18.8656   7
  -7   6   4 336.405 25.7128   3
   6  -6  -4 44.7636 7.61545  12
   6  -6  -4 63.9986 16.2909  10
   6  -6  -4 43.6953 5.54127   6
   6  -6  -4 39.0007 7.04954   4
  -6   6   4 61.4911 11.4191   3
  -6   6   4 45.1630 6.45092   6
   5  -6  -4 160.793 11.7554  12
   5  -6  -4 164.161 10.7788   6
   5  -6  -4 168.771 19.1701  10
   5  -6  -4 177.959 13.0909   4
  -5   6   4 174.687 16.4196   3
  -5   6   4 179.422 11.1475   6
   4  -6  -4 132.332 18.2887  10
   4  -6  -4 116.465 9.54868  12
   4  -6  -4 130.436 8.73366   6
  -4   6   4 130.614 18.7708  11
  -4   6   4 149.892 14.2245   3
  -4   6   4 140.138 8.83925   6
  -4   6   4 123.433 9.91313   4
   3  -6  -4 1070.39 59.6052  12
   3  -6  -4 1087.09 59.3347   6
   3  -6  -4 1025.16 59.9326   4
   3  -6  -4 1121.14 63.6694  10
  -3   6   4 1064.70 59.9892   4
  -3   6   4 1153.35 67.0245  11
   2  -6  -4 711.937 43.6406  10
   2  -6  -4 713.460 40.4118  12
   2  -6  -4 781.055 47.8966   2
   2  -6  -4 719.614 40.1521   6
  -2   6   4 748.209 47.8149  11
  -2   6   4 712.371 41.0216   4
   1  -6  -4 1.11259 5.00941  10
   1  -6  -4 1.79038 9.86684   2
   1  -6  -4 4.47139 3.33132  12
   1  -6  -4 1.54606 2.57609   6
  -1   6   4 1.38683 4.19469   4
  -1   6   4 0.48834 9.67776  11
   0  -6  -4 608.689 39.5372   2
   0  -6  -4 517.183 31.4847  12
   0  -6  -4 554.616 31.0306   6
   0   6   4 571.429 38.8482  11
  -1  -6  -4 696.053 39.1563   6
  -1  -6  -4 732.214 47.9438   2
   1   6   4 695.557 46.5122  11
   1   6   4 721.423 40.4314   4
  -2  -6  -4 118.570 8.31620   6
  -2  -6  -4 116.174 18.5693   2
  -2  -6  -4 118.867 9.09790   8
   2   6   4 126.542 11.0341   4
   2   6   4 123.670 17.5005  11
  -3  -6  -4 22.2372 4.73307   8
  -3  -6  -4 32.4778 12.9520   2
   3   6   4 29.7233 6.24956   4
   3   6   4 37.9320 11.7246  11
  -4  -6  -4 20.0529 4.72957   8
  -4  -6  -4 21.9032 3.29077   6
  -4  -6  -4 10.6235 11.9064   2
   4   6   4 12.6175 9.60204  11
   4   6   4 17.6903 5.92961   4
  -5  -6  -4 21.2089 5.05520   8
  -5  -6  -4 14.4824 12.3704   2
   5   6   4 20.5072 9.86934   4
  -6  -6  -4 85.4039 8.48648   8
  -6  -6  -4 23.7073 16.5520   2
   6   6   4 93.4335 9.87088   4
  -7  -6  -4 237.517 15.4620   8
  -8  -6  -4 48.3359 6.81289   8
  -9  -6  -4 3.54550 3.61131   8
 -10  -6  -4 2.83072 1.58190   8
  12  -7  -4 0.77855 5.19339   4
  12  -7  -4 1.61706 4.45949  12
 -11   7   4 39.3953 6.10352   7
  10  -7  -4 2.65483 8.09710   4
  10  -7  -4 2.69504 5.80054  12
 -10   7   4 7.56776 5.08128   7
 -10   7   4 2.54632 3.57933   6
 -10   7   4 3.89961 3.77681   9
   9  -7  -4 445.382 25.8176  12
   9  -7  -4 348.405 47.4817  10
   9  -7  -4 420.504 26.5287   4
  -9   7   4 394.181 37.8781   3
  -9   7   4 413.874 23.5445   9
  -9   7   4 422.513 24.8116   6
  -9   7   4 379.963 23.6698   7
   8  -7  -4 151.186 12.5750  12
   8  -7  -4 137.213 24.0652  10
  -8   7   4 112.696 10.1779   7
  -8   7   4 142.759 9.92708   9
  -8   7   4 150.071 19.6552   3
  -8   7   4 150.090 10.5129   6
   7  -7  -4 7.17144 5.69649  12
   7  -7  -4 9.62549 7.68602   4
   7  -7  -4 8.12299 3.80848   6
   7  -7  -4 2.07881 17.1407  10
  -7   7   4 4.06208 4.84734   6
  -7   7   4 7.69743 9.91251   3
   6  -7  -4 157.670 21.9820  10
   6  -7  -4 152.340 12.1845  12
  -6   7   4 151.337 17.3669   3
  -6   7   4 157.198 11.1625   6
   5  -7  -4 9.47423 12.0129  10
   5  -7  -4 10.6377 3.78223   6
   5  -7  -4 11.0394 5.71690  12
  -5   7   4 14.8481 13.3264  11
  -5   7   4 12.8992 9.34526   3
   4  -7  -4 3.58802 4.67790  12
   4  -7  -4 4.47835 5.19022   4
   4  -7  -4 4.19975 3.45056   6
   4  -7  -4 8.74080 9.74426  10
  -4   7   4 6.58952 8.21125   3
  -4   7   4 -1.3401 4.50927   4
  -4   7   4 8.54123 12.2487  11
  -4   7   4 1.76943 3.88829   6
   3  -7  -4 98.3501 7.59046   6
   3  -7  -4 96.1817 12.9553  10
   3  -7  -4 94.0673 8.96268  12
  -3   7   4 104.958 19.1944  11
  -3   7   4 95.7883 7.70715   6
   2  -7  -4 -1.0000 5.81016  10
   2  -7  -4 2.23157 3.77526  12
   2  -7  -4 3.63398 3.30645   6
   2  -7  -4 7.71883 11.3688   2
  -2   7   4 0.80813 5.29881   4
  -2   7   4 5.52243 11.9962  11
  -2   7   4 3.07438 2.89100   6
   1  -7  -4 304.713 17.9042   6
   1  -7  -4 345.608 28.5496   2
   1  -7  -4 295.850 18.2314  12
  -1   7   4 300.775 18.1868   6
  -1   7   4 284.533 27.1943  11
  -1   7   4 323.648 19.7869   4
   0  -7  -4 -0.4400 3.14085  12
   0  -7  -4 -1.6975 11.4276   2
   0  -7  -4 0.04256 3.14893   6
   0   7   4 3.58801 5.50720   4
   0   7   4 -1.3774 10.8661  11
  -1  -7  -4 363.503 20.7117   6
  -1  -7  -4 346.987 30.9257   2
   1   7   4 342.348 29.8182  11
   1   7   4 379.242 22.6785   4
  -2  -7  -4 28.6019 14.5602   2
  -2  -7  -4 25.4375 4.70051   8
  -2  -7  -4 19.7006 3.69609   6
   2   7   4 16.4694 6.28703   4
   2   7   4 12.7196 11.3441  11
  -3  -7  -4 21.8677 3.66053   6
  -3  -7  -4 31.3167 13.2811   2
  -3  -7  -4 23.2071 4.98042   8
   3   7   4 17.4970 12.3598  11
   3   7   4 25.9375 6.86173   4
  -4  -7  -4 58.6555 7.68102   8
  -4  -7  -4 36.6610 12.5584   2
  -4  -7  -4 53.3153 4.24238   6
  -5  -7  -4 57.2852 15.9869   2
  -5  -7  -4 36.7023 5.93592   8
   5   7   4 42.1466 7.07149   4
  -6  -7  -4 83.8998 8.68874   8
   6   7   4 88.0595 9.87440   4
  -7  -7  -4 -3.1391 4.24715   8
   7   7   4 1.68936 4.15108   4
  -8  -7  -4 79.1975 7.28546   8
  -9  -7  -4 128.635 7.91918   8
  12  -8  -4 6.11502 3.46818  12
  11  -8  -4 117.528 9.70808  12
  11  -8  -4 109.738 10.6120   4
 -11   8   4 109.654 7.30044   6
  10  -8  -4 77.1386 8.95984  12
 -10   8   4 66.1222 6.87540   6
   9  -8  -4 55.8912 9.02430  12
  -9   8   4 33.6421 4.19125   9
  -9   8   4 29.5182 5.14588   6
   8  -8  -4 25.2654 4.42310   6
   8  -8  -4 42.9781 7.73635  12
   8  -8  -4 29.4107 17.8471  10
  -8   8   4 34.5820 6.11821   6
  -8   8   4 36.4607 4.61596   9
  -8   8   4 48.5549 13.7816   3
   7  -8  -4 33.0296 7.05975  12
   7  -8  -4 27.4797 4.73198   6
   7  -8  -4 16.9453 12.9964  10
  -7   8   4 22.3995 10.5519   3
  -7   8   4 35.0091 5.82958   6
   6  -8  -4 3.61035 4.14669   6
   6  -8  -4 2.81120 12.2197  10
   6  -8  -4 12.6436 6.08477  12
  -6   8   4 10.6543 4.90110   6
  -6   8   4 9.37261 9.88710   3
   5  -8  -4 25.1161 11.1734  10
   5  -8  -4 25.3972 6.19767  12
   5  -8  -4 18.5239 6.51610   4
   5  -8  -4 23.5994 4.36982   6
  -5   8   4 21.8655 5.43292   6
  -5   8   4 17.3522 10.1856   3
   4  -8  -4 5.78098 3.88329   6
   4  -8  -4 4.87044 7.89080  10
   4  -8  -4 7.00420 5.43666  12
  -4   8   4 3.42972 5.01064   4
  -4   8   4 5.07243 4.60037   6
  -4   8   4 7.07803 13.3588  11
  -4   8   4 10.6689 9.41670   3
   3  -8  -4 14.5364 12.4537   2
   3  -8  -4 16.3724 5.20482  12
   3  -8  -4 22.3459 4.18717   6
  -3   8   4 28.6512 14.7019  11
  -3   8   4 21.4390 5.98986   4
  -3   8   4 23.8718 4.38704   6
   2  -8  -4 43.0603 6.09575   6
   2  -8  -4 34.2203 5.46886  12
   2  -8  -4 26.8118 13.5296   2
  -2   8   4 32.7265 6.91557   4
  -2   8   4 40.9132 16.0186  11
   1  -8  -4 1141.18 62.6212  12
   1  -8  -4 1159.05 62.2969   6
   1  -8  -4 1124.12 71.3383   2
  -1   8   4 1176.38 63.6914   4
  -1   8   4 1119.71 62.3465   6
  -1   8   4 1091.63 71.8329  11
   0  -8  -4 228.278 13.9975   6
   0  -8  -4 338.317 35.9399   2
   0  -8  -4 203.654 15.0555  12
   0   8   4 188.375 24.6875  11
   0   8   4 244.816 16.8046   4
  -1  -8  -4 7.75879 3.77396   6
  -1  -8  -4 5.87431 4.23501   8
  -1  -8  -4 9.52492 13.0862   2
   1   8   4 2.56973 12.6501  11
   1   8   4 4.92703 6.55351   4
  -2  -8  -4 37.1058 5.77134   6
  -2  -8  -4 41.8916 5.71943   8
  -2  -8  -4 35.5727 14.0721   2
   2   8   4 29.7948 14.1416  11
   2   8   4 19.1387 10.1748   4
  -3  -8  -4 98.7100 7.36378   6
  -3  -8  -4 87.8273 17.0110   2
  -3  -8  -4 98.7605 9.39145   8
   3   8   4 81.8222 21.6139  11
   3   8   4 109.079 11.9384   4
  -4  -8  -4 74.6166 8.51778   8
   4   8   4 76.0445 10.8293   4
  -5  -8  -4 7.98560 4.35492   8
   5   8   4 9.22153 5.88684   4
  -6  -8  -4 51.2747 6.85717   8
   6   8   4 46.9900 7.91899   4
  -7  -8  -4 4.89732 3.78795   8
  -8  -8  -4 59.0523 5.05427   8
  12  -9  -4 20.1742 3.47605  12
  11  -9  -4 31.4292 4.90593  12
 -11   9   4 30.5276 3.11362   6
  10  -9  -4 100.522 13.1581  12
  10  -9  -4 91.0870 9.58960   4
 -10   9   4 114.063 9.90395   6
   9  -9  -4 -0.9277 5.98031  12
   9  -9  -4 -0.7566 6.36235   4
  -9   9   4 1.24106 4.12397   6
   8  -9  -4 56.6762 10.3592   4
   8  -9  -4 53.6105 7.22414   6
   8  -9  -4 77.8203 9.76910  12
  -8   9   4 78.1086 8.41813   6
   7  -9  -4 70.3846 7.57375   6
   7  -9  -4 46.6625 8.27531   4
   7  -9  -4 75.0807 9.85950  12
  -7   9   4 84.0236 8.50111   6
  -7   9   4 66.2597 13.5566   3
   6  -9  -4 176.261 13.5804  12
   6  -9  -4 121.954 12.4617   4
  -6   9   4 148.498 19.1043   3
  -6   9   4 154.954 13.4571   6
   5  -9  -4 79.9493 10.2657  12
   5  -9  -4 75.8198 8.11589   6
  -5   9   4 73.1653 8.58855   6
  -5   9   4 52.1991 12.3932   3
   4  -9  -4 15.3734 4.60312   6
   4  -9  -4 14.9097 6.05674  12
   4  -9  -4 12.4253 12.4444   2
  -4   9   4 7.00715 9.59039   3
  -4   9   4 12.9552 5.02734   6
  -4   9   4 5.14381 5.24096   4
  -4   9   4 6.83044 14.0874  11
   3  -9  -4 54.0406 7.12372   6
   3  -9  -4 33.4356 13.7469   2
   3  -9  -4 39.5048 6.10831  12
  -3   9   4 27.8164 9.92997   3
  -3   9   4 50.5726 16.9613  11
  -3   9   4 50.4480 7.24979   6
  -3   9   4 38.7452 7.11628   4
   2  -9  -4 14.7123 4.56820   6
   2  -9  -4 11.8922 5.00336  12
   2  -9  -4 14.1371 12.8631   2
  -2   9   4 15.4705 14.6171  11
  -2   9   4 17.5482 7.13645   4
  -2   9   4 15.5187 4.36305   6
   1  -9  -4 481.629 38.3723   2
   1  -9  -4 521.680 28.0778   6
   1  -9  -4 461.760 27.9646  12
  -1   9   4 532.752 30.2135   4
  -1   9   4 492.174 40.4902  11
  -1   9   4 469.494 27.9361   6
   0  -9  -4 896.136 47.0489   6
   0  -9  -4 828.950 57.1644   2
   0   9   4 813.993 58.2573  11
  -1  -9  -4 -0.4431 4.76321   8
  -1  -9  -4 1.27286 3.84785   6
  -1  -9  -4 -0.7125 12.3866   2
   1   9   4 -3.0658 7.27838   4
   1   9   4 0.45216 12.6970  11
  -2  -9  -4 120.291 10.0906   8
  -2  -9  -4 112.893 18.9895   2
  -2  -9  -4 113.423 8.69113   6
   2   9   4 89.9311 21.4807  11
   2   9   4 110.036 12.8344   4
  -3  -9  -4 299.682 18.0322   8
  -3  -9  -4 275.539 16.6629   6
   3   9   4 304.553 19.9683   4
  -4  -9  -4 312.533 18.5446   8
   4   9   4 293.565 20.1295   4
  -5  -9  -4 146.063 10.5330   8
   5   9   4 147.959 11.9159   4
  -6  -9  -4 1.84918 3.70762   8
   6   9   4 -1.2448 4.80348   4
  -7  -9  -4 134.272 8.48713   8
  -8  -9  -4 7.25263 1.67938   8
  11 -10  -4 6.04213 3.16614  12
  10 -10  -4 6.41245 4.38023  12
 -10  10   4 3.11013 2.72941   6
   9 -10  -4 45.9097 7.66766  12
   8 -10  -4 1.08106 3.59593   6
   8 -10  -4 1.59420 5.43047  12
  -8  10   4 2.07554 4.32449   6
   7 -10  -4 154.308 12.3361  12
   7 -10  -4 133.431 10.6382   6
  -7  10   4 142.174 10.9682   6
   6 -10  -4 57.2021 9.54650  12
   6 -10  -4 54.3097 7.60784   6
  -6  10   4 72.3337 8.48934   6
   5 -10  -4 14.8606 5.95762  12
   5 -10  -4 15.4538 4.73871   6
  -5  10   4 12.8562 5.60294   6
   4 -10  -4 0.31376 11.5715   2
   4 -10  -4 -0.0709 4.33582   6
   4 -10  -4 4.07024 5.36433  12
  -4  10   4 1.91125 9.78458   3
  -4  10   4 -1.6059 12.1975  11
   3 -10  -4 113.369 9.05162   6
   3 -10  -4 50.1839 14.8257   2
   3 -10  -4 112.203 10.2667  12
  -3  10   4 95.7662 10.3210   4
  -3  10   4 120.447 9.25706   6
  -3  10   4 92.9434 21.5259  11
  -3  10   4 105.422 15.8219   3
   2 -10  -4 9.52654 12.9102   2
   2 -10  -4 6.98034 4.79515  12
   2 -10  -4 12.6409 4.34921   6
  -2  10   4 9.20432 4.27391   6
  -2  10   4 31.3784 9.98316   3
  -2  10   4 3.18387 18.7472  11
  -2  10   4 8.37770 6.46631   4
   1 -10  -4 4.21745 11.7507   2
   1 -10  -4 -3.1366 3.85043   6
  -1  10   4 -1.5740 12.1507  11
  -1  10   4 -1.8176 6.77831   4
  -1  10   4 1.55527 3.95169   6
   0 -10  -4 0.84226 4.27980   8
   0 -10  -4 1.89690 3.98567   6
   0  10   4 4.37955 7.19718   4
  -1 -10  -4 31.3700 5.55935   8
  -1 -10  -4 42.0771 5.79762   6
   1  10   4 24.7005 7.31972   4
  -2 -10  -4 24.3073 3.80484   6
  -2 -10  -4 36.5324 5.51364   8
   2  10   4 28.0159 7.17034   4
  -3 -10  -4 65.2272 4.85433   6
  -3 -10  -4 98.8711 8.07481   8
   3  10   4 109.484 13.5860   4
  -4 -10  -4 55.0169 8.33891   8
   4  10   4 50.5948 8.39349   4
  -5 -10  -4 94.0322 7.27073   8
   5  10   4 90.2550 8.30208   4
  -6 -10  -4 0.38676 2.78702   8
  -7 -10  -4 48.7565 3.34910   8
  10 -11  -4 2.87480 3.06768  12
 -10  11   4 3.14907 1.58616   6
   9 -11  -4 49.7148 6.59135  12
  -9  11   4 46.0656 4.89429   6
   8 -11  -4 23.1140 3.90296   6
   8 -11  -4 44.5521 6.92364  12
  -8  11   4 26.8604 4.14996   6
[truncated: 4,029,272 more chars]
