# Supplementary material for: Synthesis and crystal structure of two manganese-based 12-metallacrown-4 complexes: Na2(3-chloro­benzoate)2[12-MCMn(III)N(shi)-4](DMF)6 and MnNa(3-chloro­benzoate)3[12-MCMn(III)N(shi)-4](DMF)(H2O)4·4DMF·0.72H2O
Source: Acta Crystallogr E Crystallogr Commun. 2020 May 19;76(Pt 6):848–56. doi: 10.1107/S2056989020006362 (PMC7274016; doi:10.1107/S2056989020006362)
Supplement: Supplementary file 2 [file e-76-00848-1sup2.hkl]

data_1                                                                  
_shelx_title ' CZ5_25_0m in P-1'                                                
_shelx_refln_list_code          4                                               
_shelx_F_calc_maximum      158.17                                               
_exptl_crystal_F_000       828.00                                               
_reflns_d_resolution_high  0.7810                                               
                                                                                
loop_                                                                           
 _space_group_symop_operation_xyz                                               
 'x, y, z'                                                                      
 '-x, -y, -z'                                                                   
                                                                                
_cell_length_a    12.0423                                                       
_cell_length_b    12.3722                                                       
_cell_length_c    12.6875                                                       
_cell_angle_alpha 102.839                                                       
_cell_angle_beta  111.628                                                       
_cell_angle_gamma  90.722                                                       
                                                                                
_shelx_F_squared_multiplier     1.000                                           
                                                                                
loop_                                                                           
 _refln_index_h                                                                 
 _refln_index_k                                                                 
 _refln_index_l                                                                 
 _refln_F_squared_calc                                                          
 _refln_F_squared_meas                                                          
 _refln_F_squared_sigma                                                         
 _refln_observed_status                                                         
   2   0   0        805.31        759.87        18.94 o                         
   3   0   0         71.12         84.39         3.17 o                         
   4   0   0        125.98        147.79         9.66 o                         
   5   0   0        417.94        457.71        18.29 o                         
   6   0   0        167.79        147.12        11.50 o                         
   7   0   0         42.32         27.17         4.54 o                         
   8   0   0        724.88        666.62        23.46 o                         
   9   0   0        404.71        418.23        13.72 o                         
  10   0   0       2309.24       2418.27        62.19 o                         
  11   0   0         17.87         20.76        10.03 o                         
  12   0   0          0.93          4.06        15.07 o                         
  13   0   0         27.28         33.47        10.38 o                         
 -14   1   0          2.12          0.81         6.52 o                         
 -13   1   0         30.82         36.49        11.13 o                         
 -12   1   0         12.01         10.15        13.77 o                         
 -11   1   0          1.79          7.35         7.02 o                         
 -10   1   0       2738.71       2884.26       117.23 o                         
  -9   1   0        852.06        940.80        25.37 o                         
  -8   1   0        139.78        131.13         6.45 o                         
  -7   1   0        739.99        701.86        40.34 o                         
  -6   1   0       1957.32       1910.40        77.80 o                         
  -5   1   0         22.13         56.81         3.80 o                         
  -4   1   0        873.92        739.28        19.76 o                         
  -3   1   0        197.79        126.51         4.57 o                         
  -2   1   0       5604.03       6092.58       233.80 o                         
  -1   1   0         15.74         18.13         1.77 o                         
   1   1   0       4160.19       4412.08       137.83 o                         
   2   1   0         63.57         74.54         5.38 o                         
   3   1   0       1188.42       1073.45        43.44 o                         
   5   1   0         19.71         35.82         6.06 o                         
   6   1   0        831.60        850.48        31.56 o                         
   7   1   0        156.17        202.48         8.07 o                         
   8   1   0        510.32        487.18        15.17 o                         
   9   1   0         21.42         25.15         7.24 o                         
  10   1   0         31.00         32.73         8.63 o                         
  11   1   0          1.32         -1.12         7.27 o                         
  13   1   0          2.08         -3.32         7.71 o                         
 -14   2   0         15.61         13.23         5.90 o                         
 -13   2   0         15.84         10.80        10.54 o                         
 -12   2   0        139.07        134.64        20.02 o                         
 -11   2   0         36.94         35.95         7.73 o                         
 -10   2   0        636.50        634.51        31.56 o                         
  -9   2   0         47.41         52.62         6.88 o                         
  -8   2   0        642.27        600.28        18.34 o                         
  -7   2   0          7.95          9.45         3.59 o                         
  -6   2   0        100.65         75.82         8.52 o                         
  -5   2   0        442.93        590.52        16.55 o                         
  -4   2   0        483.46        473.60        12.39 o                         
  -3   2   0       1886.44       1818.92        45.74 o                         
  -1   2   0        565.07        501.07        13.75 o                         
   0   2   0        301.61        481.18        14.81 o                         
   1   2   0       1074.62       1157.97        33.09 o                         
   2   2   0        777.83        905.49        25.74 o                         
   3   2   0        126.29        115.41         8.63 o                         
   4   2   0        931.54        966.50        40.80 o                         
   5   2   0        201.97        194.53        11.71 o                         
   6   2   0        127.96        104.97        11.01 o                         
   7   2   0         11.68         14.74         3.61 o                         
   8   2   0       1581.99       1444.87        32.75 o                         
   9   2   0        369.59        396.49        15.46 o                         
  10   2   0        173.95        151.36        11.72 o                         
  11   2   0         97.99        106.16        13.20 o                         
  12   2   0        433.67        426.38        27.83 o                         
 -14   3   0         26.18          8.95         6.07 o                         
 -13   3   0          7.24          6.72        11.66 o                         
 -12   3   0         18.70         15.23         6.42 o                         
 -11   3   0         24.25         22.45         7.51 o                         
 -10   3   0         35.55         35.26         8.73 o                         
  -9   3   0         11.99         10.11         6.47 o                         
  -8   3   0       2075.05       2056.07        67.44 o                         
  -7   3   0        813.57        757.14        31.26 o                         
  -6   3   0         39.51         12.81         3.86 o                         
  -5   3   0        812.85        685.46        18.05 o                         
  -4   3   0       3062.98       2945.50        67.13 o                         
  -3   3   0       1109.14       1129.60        27.15 o                         
  -2   3   0        117.30        116.11         4.93 o                         
  -1   3   0        979.61       1149.10        30.20 o                         
   0   3   0       2096.32       1953.90        55.35 o                         
   1   3   0       2341.68       2340.78        63.92 o                         
   2   3   0       4934.46       4578.80       125.90 o                         
   3   3   0       5096.46       4994.89       157.68 o                         
   4   3   0         13.18         17.97         4.34 o                         
   5   3   0        551.46        473.56        19.12 o                         
   6   3   0       3693.23       3645.64        82.51 o                         
   7   3   0        647.57        580.40        15.96 o                         
   8   3   0         52.44         56.04         5.58 o                         
   9   3   0         31.34         40.90         9.63 o                         
  10   3   0         43.65         44.26         7.16 o                         
  11   3   0         84.85         91.23         9.97 o                         
 -14   4   0        104.91         73.18         7.65 o                         
 -13   4   0        120.46        147.71        17.10 o                         
 -12   4   0          9.98         12.62         8.84 o                         
 -11   4   0         21.61         17.35        10.40 o                         
 -10   4   0        377.37        383.32        28.97 o                         
  -9   4   0        246.93        270.54        21.46 o                         
  -8   4   0         17.00         16.08         4.61 o                         
  -7   4   0        218.83        201.74         8.68 o                         
  -6   4   0        337.02        330.30        19.36 o                         
  -5   4   0         46.48         29.57         4.78 o                         
  -4   4   0       5120.95       4918.14       111.77 o                         
  -3   4   0       5699.41       5708.37       128.38 o                         
  -2   4   0       3133.83       3097.04        68.79 o                         
  -1   4   0        100.72        113.10         4.82 o                         
   0   4   0         80.12         71.82         4.65 o                         
   1   4   0         23.11         22.34         2.55 o                         
   2   4   0        510.71        487.88        17.60 o                         
   3   4   0       1208.51       1103.27        26.93 o                         
   4   4   0       1433.29       1514.94        52.47 o                         
   5   4   0       1260.97       1228.43        53.93 o                         
   6   4   0       6719.83       6442.71       207.25 o                         
   7   4   0        921.62        849.87        24.90 o                         
   8   4   0         42.16         55.56         6.14 o                         
   9   4   0         99.81         65.87         6.79 o                         
  10   4   0         58.08         50.53         6.94 o                         
  11   4   0         50.46         49.43         8.62 o                         
 -13   5   0         64.03         43.48         9.25 o                         
 -12   5   0          7.40          0.81         9.94 o                         
 -11   5   0          0.74         -5.80        10.53 o                         
 -10   5   0        380.50        366.79        32.41 o                         
  -9   5   0        773.29        808.73        22.82 o                         
  -8   5   0          0.63          1.65         5.58 o                         
  -7   5   0          5.08          6.00         4.26 o                         
  -6   5   0        606.95        632.85        18.80 o                         
  -5   5   0        303.58        271.47        12.83 o                         
  -4   5   0       1148.48       1225.03        30.91 o                         
  -3   5   0         22.23         34.04         5.76 o                         
  -2   5   0        331.01        302.75         9.65 o                         
  -1   5   0        590.30        546.82        15.19 o                         
   0   5   0         51.28         72.50         5.08 o                         
   1   5   0        560.64        465.16        13.64 o                         
   2   5   0       1047.87       1047.41        26.81 o                         
   3   5   0          4.90          9.87         4.20 o                         
   4   5   0       4672.09       4419.63       150.55 o                         
   5   5   0        477.09        464.98        14.54 o                         
   6   5   0        143.96        162.03         7.58 o                         
   7   5   0        147.13        171.66        11.92 o                         
   8   5   0         35.32         22.73         5.20 o                         
   9   5   0        272.26        299.11        22.50 o                         
  10   5   0         29.62         26.34         8.31 o                         
 -13   6   0          1.70         -5.74         9.82 o                         
 -12   6   0        274.43        344.66        18.81 o                         
 -11   6   0        126.25        113.96        33.99 o                         
 -10   6   0         10.38         10.45         5.48 o                         
  -9   6   0        220.77        218.78        10.75 o                         
  -8   6   0         39.27         32.12         5.94 o                         
  -7   6   0        145.39        145.41         8.60 o                         
  -6   6   0        113.71        110.09         6.65 o                         
  -5   6   0        271.09        223.73         9.26 o                         
  -4   6   0        978.54        951.85        31.77 o                         
  -3   6   0          3.72         10.46         4.28 o                         
  -2   6   0       4916.64       5093.96       126.85 o                         
  -1   6   0        363.84        425.07        14.07 o                         
   0   6   0        120.56        130.28         7.46 o                         
   1   6   0        472.66        453.47        17.44 o                         
   2   6   0        184.80        170.70        11.48 o                         
   3   6   0        198.68        199.37        11.16 o                         
   4   6   0       2987.31       2935.67        84.13 o                         
   5   6   0       2621.38       2524.63        71.48 o                         
   6   6   0        177.86        196.18         9.85 o                         
   7   6   0         54.96         45.54         6.18 o                         
   8   6   0       1738.43       1673.65        66.19 o                         
   9   6   0         99.66        111.30         9.93 o                         
  10   6   0         28.78         27.08        10.35 o                         
  11   6   0         52.68         65.34         9.55 o                         
 -13   7   0          4.33          7.89         5.32 o                         
 -12   7   0         78.50         67.46         8.36 o                         
 -11   7   0        501.33        602.03        70.46 o                         
 -10   7   0        115.88        105.54         7.39 o                         
  -9   7   0        183.81        175.38        13.17 o                         
  -8   7   0        209.06        184.40        10.34 o                         
  -7   7   0       1114.18       1178.02        31.49 o                         
  -6   7   0        129.78        146.16         8.70 o                         
  -5   7   0         33.95         28.57         4.01 o                         
  -4   7   0          4.70          7.97         4.84 o                         
  -3   7   0         83.46         84.06         6.47 o                         
  -2   7   0       3397.65       3455.74        81.22 o                         
  -1   7   0       3465.66       3456.63       117.17 o                         
   0   7   0        440.19        459.50        21.49 o                         
   1   7   0         31.33         53.44         5.32 o                         
   2   7   0       1387.51       1442.86        43.43 o                         
   3   7   0        457.08        490.11        18.12 o                         
   4   7   0         73.31         81.13         5.33 o                         
   5   7   0        612.15        585.72        21.10 o                         
   6   7   0        146.41        153.34         9.26 o                         
   7   7   0        180.77        194.52        19.48 o                         
   8   7   0        268.67        289.05        17.10 o                         
   9   7   0        887.29        847.97        48.66 o                         
  10   7   0          2.05         -1.00         9.46 o                         
  11   7   0         35.98         33.76         6.95 o                         
 -12   8   0         36.97         28.71         6.76 o                         
 -11   8   0         34.80         30.49         7.34 o                         
 -10   8   0          2.60          0.11         6.66 o                         
  -9   8   0        180.22        182.67        11.20 o                         
  -8   8   0         51.96         47.28         7.56 o                         
  -7   8   0         62.99         68.63         6.85 o                         
  -6   8   0         61.11         67.37         5.95 o                         
  -5   8   0        263.20        282.78        13.22 o                         
  -4   8   0       1566.39       1601.50        41.68 o                         
  -3   8   0        987.23       1054.21        24.37 o                         
  -2   8   0         80.38         69.61         4.60 o                         
  -1   8   0        257.83        278.70         9.36 o                         
   0   8   0         94.33         99.31         8.37 o                         
   1   8   0          3.97          3.79         4.68 o                         
   2   8   0         30.42         27.38         5.83 o                         
   3   8   0        694.51        723.58        21.72 o                         
   4   8   0          0.79          3.46         6.34 o                         
   5   8   0        295.75        271.55        11.21 o                         
   6   8   0         73.88         82.33        11.49 o                         
   7   8   0        294.59        334.91        18.76 o                         
   8   8   0         18.06         14.89         7.97 o                         
   9   8   0          0.28         -0.28        11.30 o                         
  10   8   0         29.04         21.64         7.79 o                         
  11   8   0        160.43        135.66        10.30 o                         
 -11   9   0          3.40          5.14         5.02 o                         
 -10   9   0        296.07        313.72        20.43 o                         
  -9   9   0        210.84        255.28        15.00 o                         
  -8   9   0          0.33         -1.12         6.44 o                         
  -7   9   0          1.18          5.91         7.98 o                         
  -6   9   0        104.95        124.06         9.71 o                         
  -5   9   0          3.41          1.79         5.79 o                         
  -4   9   0         80.43         64.77         6.38 o                         
  -3   9   0        755.74        759.12        20.71 o                         
  -2   9   0         83.10         74.72         6.06 o                         
  -1   9   0          5.78          8.17         4.90 o                         
   0   9   0        974.31        909.48        23.84 o                         
   1   9   0       1773.10       1846.88        55.70 o                         
   2   9   0          6.85          6.08         6.67 o                         
   3   9   0        145.66        148.73        16.91 o                         
   4   9   0        639.75        640.40        34.29 o                         
   5   9   0        461.50        434.52        18.52 o                         
   6   9   0        130.54        139.65        15.08 o                         
   7   9   0        192.18        186.52        14.65 o                         
   8   9   0          0.32          0.51        10.46 o                         
   9   9   0          5.03          3.87         7.41 o                         
  10   9   0        374.10        353.26        20.64 o                         
 -11  10   0          6.14          2.14         7.21 o                         
 -10  10   0         29.30         26.28         5.28 o                         
  -9  10   0         88.58         75.35        13.54 o                         
  -8  10   0         89.36         81.36         9.36 o                         
  -7  10   0         35.99         33.51         7.06 o                         
  -6  10   0        797.74        762.75        36.98 o                         
  -5  10   0        849.57        835.83        36.01 o                         
  -4  10   0          0.42          0.01         6.03 o                         
  -3  10   0        142.24        149.60         9.69 o                         
  -2  10   0        215.42        254.29        11.83 o                         
  -1  10   0        167.45        173.47         9.98 o                         
   0  10   0         38.96         34.06         6.79 o                         
   1  10   0       1166.67       1150.72        38.40 o                         
   2  10   0         93.51         94.57        11.67 o                         
   3  10   0        335.56        364.47        16.06 o                         
   4  10   0        323.60        383.17        42.18 o                         
   5  10   0       1278.57       1378.39        56.57 o                         
   6  10   0        276.11        309.67        18.56 o                         
   7  10   0         18.27         11.12        12.56 o                         
   8  10   0         37.69         32.06         7.92 o                         
   9  10   0         35.49         30.62         5.06 o                         
 -10  11   0          2.29          0.65         8.70 o                         
  -9  11   0         29.37         23.56         6.59 o                         
  -8  11   0        218.03        186.71        16.89 o                         
  -7  11   0        119.12         98.08         7.64 o                         
  -6  11   0        223.09        267.12        22.59 o                         
  -5  11   0       1186.49       1303.40        43.43 o                         
  -4  11   0        433.74        467.14        19.46 o                         
  -3  11   0         13.08         12.51         7.34 o                         
  -2  11   0        331.67        343.35        14.22 o                         
  -1  11   0        399.60        386.52        17.18 o                         
   0  11   0         13.92          9.54         5.62 o                         
   1  11   0         34.36         28.58         9.04 o                         
   2  11   0        541.21        546.08        20.71 o                         
   3  11   0        436.30        499.45        19.84 o                         
   4  11   0          5.12          2.79         5.56 o                         
   5  11   0         73.41         77.29         9.95 o                         
   6  11   0         41.90         61.74        10.67 o                         
   7  11   0         14.74          9.09         6.24 o                         
   8  11   0         25.76         28.16         5.34 o                         
  -9  12   0          0.03          1.14         5.04 o                         
  -8  12   0        238.85        237.96        13.78 o                         
  -7  12   0        764.39        755.10        26.97 o                         
  -6  12   0         26.34         27.58         7.35 o                         
  -5  12   0        167.08        201.49        12.10 o                         
  -4  12   0         10.16         14.11         7.54 o                         
  -3  12   0         20.34         16.67         7.32 o                         
  -2  12   0         95.02         96.91        11.44 o                         
  -1  12   0         22.15         17.87         6.11 o                         
   0  12   0         23.97         14.99         6.83 o                         
   1  12   0        232.47        254.93        13.54 o                         
   2  12   0        456.18        532.71        20.55 o                         
   3  12   0        483.47        522.48        26.11 o                         
   4  12   0         63.77         59.31        16.82 o                         
   5  12   0         21.54         16.23         7.10 o                         
   6  12   0         96.51         96.02        10.42 o                         
   7  12   0         34.81         27.49         5.24 o                         
  -8  13   0          8.43          9.83         4.14 o                         
  -7  13   0        113.97        112.53         9.70 o                         
  -6  13   0         66.36         70.35         8.87 o                         
  -5  13   0         16.20         11.76         5.99 o                         
  -4  13   0         19.42         26.22         9.30 o                         
  -3  13   0        177.83        171.65        14.05 o                         
  -2  13   0        299.69        266.86        20.52 o                         
  -1  13   0         42.16         39.42         7.73 o                         
   0  13   0         36.03         38.46         6.39 o                         
   1  13   0        555.17        730.57       117.77 o                         
   2  13   0          1.93          3.51         5.26 o                         
   3  13   0        257.67        248.54        22.88 o                         
   4  13   0         15.57         17.15         6.66 o                         
   5  13   0          2.51          0.05         5.09 o                         
  -7  14   0         13.05          4.97         2.76 o                         
  -6  14   0         38.89         21.70         4.12 o                         
  -5  14   0         47.88         40.16         4.42 o                         
  -4  14   0          1.02         -2.08         4.21 o                         
  -3  14   0         25.34         14.32         6.41 o                         
  -2  14   0         44.94         39.43         6.36 o                         
  -1  14   0        131.54        152.50        13.15 o                         
   0  14   0         19.13         16.14         5.31 o                         
   1  14   0        152.26        156.77        11.69 o                         
   2  14   0        453.18        401.27        20.12 o                         
   3  14   0          6.17          9.04         4.91 o                         
  -4  15   0         56.78         41.13         5.62 o                         
  -3  15   0          5.29         -1.55         2.81 o                         
  -2  15   0        128.48        118.05         6.42 o                         
  -1  15   0         60.20         44.06         4.59 o                         
   0  15   0         38.32         24.99         3.29 o                         
  -1 -15   1         34.55         25.43         4.06 o                         
   0 -15   1         63.49         59.60         5.46 o                         
   1 -15   1          1.76          5.67         3.18 o                         
   2 -15   1         98.97         89.67         6.33 o                         
   3 -15   1         30.40         19.73         3.50 o                         
   4 -15   1         23.09         13.18         2.93 o                         
  -3 -14   1         36.22         23.53         5.47 o                         
  -2 -14   1        240.27        230.08        11.04 o                         
  -1 -14   1          4.01          4.42         5.16 o                         
   0 -14   1         11.09         12.75         5.80 o                         
   1 -14   1        412.73        494.08        17.36 o                         
   2 -14   1        281.27        335.76        15.98 o                         
   3 -14   1         30.25         22.83         5.20 o                         
   4 -14   1          0.88          1.49         4.51 o                         
   5 -14   1         10.29          2.29         4.27 o                         
   6 -14   1        108.47         75.47         8.27 o                         
   7 -14   1          0.31         -1.99         2.78 o                         
  -5 -13   1         45.01         44.76         7.16 o                         
  -4 -13   1        346.14        340.76        32.36 o                         
  -3 -13   1        640.86        639.57        22.37 o                         
  -2 -13   1         32.72         35.35        10.97 o                         
  -1 -13   1         50.41         50.26         7.16 o                         
   0 -13   1         63.90         62.65         6.95 o                         
   1 -13   1        315.52        301.09        32.77 o                         
   2 -13   1         81.07         58.75        10.32 o                         
   3 -13   1         21.11         16.97         7.70 o                         
   4 -13   1         17.09         23.66        12.37 o                         
   5 -13   1         29.20         26.98         6.84 o                         
   6 -13   1        309.51        357.17        14.26 o                         
   7 -13   1        269.94        294.30        14.46 o                         
   8 -13   1          6.18          1.86         3.55 o                         
  -7 -12   1          3.22          1.14         4.49 o                         
  -6 -12   1        143.96        132.97        10.43 o                         
  -5 -12   1         98.18         88.30        18.34 o                         
  -4 -12   1         30.67         27.50         8.77 o                         
  -3 -12   1        189.68        211.96        12.06 o                         
  -2 -12   1         12.39         16.67         6.81 o                         
  -1 -12   1          9.94          9.85         9.08 o                         
   0 -12   1         30.49         25.79         5.79 o                         
   1 -12   1         32.57         23.12         6.40 o                         
   2 -12   1          0.17          1.52         7.13 o                         
   3 -12   1          0.26         -2.35         7.46 o                         
   4 -12   1        528.23        675.12        24.49 o                         
   5 -12   1         97.77         91.87        10.59 o                         
   6 -12   1        164.45        154.63        15.44 o                         
   7 -12   1         78.06         77.19        15.03 o                         
   8 -12   1          4.13          0.30         6.17 o                         
   9 -12   1         20.35         15.12         3.30 o                         
  -8 -11   1          1.43         -4.30         6.32 o                         
  -7 -11   1          7.43          9.93         6.79 o                         
  -6 -11   1        210.96        217.47        29.54 o                         
  -5 -11   1        545.13        591.37        27.91 o                         
  -4 -11   1        363.39        398.08        16.75 o                         
  -3 -11   1          1.19          3.58         6.46 o                         
  -2 -11   1        771.08        843.13        33.13 o                         
  -1 -11   1         67.58         68.68        10.61 o                         
   0 -11   1        148.83        151.24         9.99 o                         
   1 -11   1          9.56          7.60         6.27 o                         
   2 -11   1         64.74         58.01         7.22 o                         
   3 -11   1        264.08        259.21        13.38 o                         
   4 -11   1        354.77        375.14        47.72 o                         
   5 -11   1        335.64        373.60        20.28 o                         
   6 -11   1         47.06         32.87         7.42 o                         
   7 -11   1          2.57          2.49         7.89 o                         
   8 -11   1        267.91        309.00        17.41 o                         
   9 -11   1         85.45         88.77         8.49 o                         
  10 -11   1         57.49         48.30         7.89 o                         
  -9 -10   1          0.90          2.90         7.50 o                         
  -8 -10   1        246.34        279.40        15.22 o                         
  -7 -10   1         31.90         43.43        10.88 o                         
  -6 -10   1         28.03         27.95         8.74 o                         
  -5 -10   1         28.09         28.90         5.62 o                         
  -4 -10   1        132.00        132.02        16.53 o                         
  -3 -10   1        184.42        188.09        11.09 o                         
  -2 -10   1        855.15        896.80        31.89 o                         
  -1 -10   1        237.04        215.71        11.24 o                         
   0 -10   1         19.78         16.00         5.44 o                         
   1 -10   1         68.39         80.62         6.46 o                         
   2 -10   1       1207.38       1204.31        32.69 o                         
   3 -10   1        479.54        536.42        19.34 o                         
   4 -10   1        714.47        717.52        19.53 o                         
   5 -10   1        535.79        547.38        18.38 o                         
   6 -10   1         77.83         79.88         8.51 o                         
   7 -10   1         14.72         19.68         8.94 o                         
   8 -10   1         74.24         60.89         8.02 o                         
   9 -10   1        136.66        171.99        13.15 o                         
  10 -10   1         37.63         42.95        11.39 o                         
 -10  -9   1          7.54          4.42         5.09 o                         
  -9  -9   1         93.28         83.94        11.69 o                         
  -8  -9   1        422.02        437.01        23.26 o                         
  -7  -9   1        335.01        367.11        19.79 o                         
  -6  -9   1          4.28          0.62        13.92 o                         
  -5  -9   1        138.89        124.31         8.94 o                         
  -4  -9   1         18.71         21.11         5.77 o                         
  -3  -9   1         31.44         24.07         5.21 o                         
  -2  -9   1        260.16        250.52        18.84 o                         
  -1  -9   1        143.50        138.78         8.74 o                         
   0  -9   1        363.75        390.46        12.47 o                         
   1  -9   1        118.29        130.58         8.13 o                         
   2  -9   1        626.56        682.03        17.03 o                         
   3  -9   1        879.59        838.99        24.99 o                         
   4  -9   1         15.40         10.55         7.33 o                         
   5  -9   1         26.60         35.85         6.37 o                         
   6  -9   1         61.54         42.11         8.52 o                         
   7  -9   1         18.60         14.62         8.37 o                         
   8  -9   1         25.03         19.68         6.76 o                         
   9  -9   1         10.12         15.02         7.41 o                         
  10  -9   1         53.25         40.88         7.06 o                         
  11  -9   1         23.30         17.81         5.81 o                         
 -11  -8   1         42.21         43.29         5.54 o                         
 -10  -8   1        148.52        151.04        13.61 o                         
  -9  -8   1        217.69        208.03        13.46 o                         
  -8  -8   1        204.37        188.19        14.35 o                         
  -7  -8   1        136.30        137.26        19.51 o                         
  -6  -8   1        125.95        141.79        12.32 o                         
  -5  -8   1          8.83          7.81         5.02 o                         
  -4  -8   1         48.77         71.47         5.66 o                         
  -3  -8   1        280.42        262.86        17.61 o                         
  -2  -8   1        280.18        271.05        14.88 o                         
  -1  -8   1        510.99        490.88        15.68 o                         
   0  -8   1       3204.70       3205.20       104.50 o                         
   1  -8   1       6810.00       7034.46       145.14 o                         
   2  -8   1         19.50         36.54         4.18 o                         
   3  -8   1         60.33         41.58         4.37 o                         
   4  -8   1        425.73        401.86        13.49 o                         
   5  -8   1          0.03          3.05         4.49 o                         
   6  -8   1        449.57        498.88        16.10 o                         
   7  -8   1         78.91         72.86         7.05 o                         
   8  -8   1         59.88         70.25        13.10 o                         
   9  -8   1         98.24         86.36         7.34 o                         
  10  -8   1        413.38        506.31        30.62 o                         
  11  -8   1        372.77        410.22        16.66 o                         
  12  -8   1          9.43          5.14         5.67 o                         
 -11  -7   1         50.51         39.64         7.73 o                         
  -9  -7   1        547.85        616.54        22.23 o                         
  -8  -7   1         77.08         94.76         9.87 o                         
  -7  -7   1          9.39          6.95         5.65 o                         
  -6  -7   1        422.32        396.45        24.41 o                         
  -5  -7   1       2886.99       2924.52        73.32 o                         
  -4  -7   1          3.41          0.85         2.98 o                         
  -3  -7   1        713.54        763.00        25.07 o                         
  -2  -7   1        301.43        291.41        12.08 o                         
  -1  -7   1        622.92        604.26        22.30 o                         
   0  -7   1       2171.70       2128.85        62.30 o                         
   1  -7   1       5199.84       4985.47       124.94 o                         
   2  -7   1       4583.40       4589.50       105.58 o                         
   3  -7   1         14.94         17.29         3.79 o                         
   4  -7   1        182.89        214.58        11.90 o                         
   5  -7   1        934.28        916.33        21.96 o                         
   6  -7   1        237.21        229.27        12.91 o                         
   7  -7   1        632.11        654.92        19.44 o                         
   8  -7   1        364.94        386.63        19.79 o                         
   9  -7   1         18.64         11.71         6.12 o                         
  10  -7   1         36.75         43.14        11.15 o                         
  11  -7   1        173.60        190.28        15.91 o                         
  12  -7   1         15.31         14.00         8.61 o                         
 -11  -6   1         13.56         17.26         9.01 o                         
 -10  -6   1        119.19        111.42        10.71 o                         
  -9  -6   1        110.75        130.76         9.20 o                         
  -8  -6   1        280.26        267.84        12.30 o                         
  -7  -6   1          1.93         -0.68         4.43 o                         
  -6  -6   1        487.12        460.60        16.84 o                         
  -5  -6   1       2450.91       2315.69        59.07 o                         
  -4  -6   1       2138.84       2048.37        69.52 o                         
  -3  -6   1        372.22        332.12        13.74 o                         
  -2  -6   1        236.30        223.42        10.75 o                         
  -1  -6   1       2157.67       2026.74        59.45 o                         
   0  -6   1        382.26        379.54        15.04 o                         
   1  -6   1       1316.83       1228.05        30.69 o                         
   2  -6   1         63.59         88.74         6.17 o                         
   3  -6   1       1524.85       1699.58        46.11 o                         
   4  -6   1        149.90        169.65        13.87 o                         
   5  -6   1         98.23        111.48         6.34 o                         
   6  -6   1         89.58         94.45         7.01 o                         
   7  -6   1         63.16         50.60         6.00 o                         
   8  -6   1        112.65        118.49         8.42 o                         
   9  -6   1        600.83        690.45        22.91 o                         
  10  -6   1          4.46          1.90         7.83 o                         
  11  -6   1         52.68         76.17        11.21 o                         
  12  -6   1         61.36         51.19         8.89 o                         
  13  -6   1         72.84         62.61         8.22 o                         
 -11  -5   1        176.96        195.20        13.54 o                         
 -10  -5   1        214.32        239.14        15.52 o                         
  -9  -5   1        252.85        275.01        16.15 o                         
  -8  -5   1         14.34         19.74         4.56 o                         
  -7  -5   1       2534.80       2445.83        80.91 o                         
  -6  -5   1        166.69        161.52         7.17 o                         
  -5  -5   1       2700.14       2635.46        74.97 o                         
  -4  -5   1        208.31        195.45        10.82 o                         
  -3  -5   1        119.62        100.30         5.40 o                         
  -2  -5   1        506.28        455.95        13.19 o                         
  -1  -5   1        452.52        377.18        12.54 o                         
   0  -5   1         70.11         64.21         5.02 o                         
   1  -5   1          1.53          4.34         2.62 o                         
   2  -5   1        463.49        506.67        14.15 o                         
   3  -5   1       5939.53       5993.28       148.21 o                         
   4  -5   1         20.12         26.18         4.56 o                         
   5  -5   1        120.22        117.06        10.73 o                         
   6  -5   1       1302.58       1291.85        34.29 o                         
   7  -5   1        771.23        826.28        21.06 o                         
   8  -5   1        146.83        116.26         7.70 o                         
   9  -5   1         36.00         37.30         5.60 o                         
  10  -5   1        101.35         82.55        11.88 o                         
  11  -5   1          6.86          3.97        11.69 o                         
  12  -5   1        130.57        108.84        11.54 o                         
  13  -5   1        117.41         96.58        12.85 o                         
 -12  -4   1          0.76          1.25         7.31 o                         
 -11  -4   1        137.04        138.24        11.75 o                         
 -10  -4   1        263.07        273.96        13.33 o                         
  -9  -4   1        336.91        375.74        19.69 o                         
  -8  -4   1         98.89         94.32         9.02 o                         
  -7  -4   1       3416.43       3325.11        76.13 o                         
  -6  -4   1       1204.98       1203.18        34.94 o                         
  -5  -4   1        527.14        488.39        20.91 o                         
  -4  -4   1       1273.63       1120.09        29.09 o                         
  -3  -4   1       3260.97       2826.39        70.12 o                         
  -2  -4   1        340.34        306.37         9.08 o                         
  -1  -4   1       1497.99       1317.63        55.44 o                         
   0  -4   1       5558.17       5509.64       128.71 o                         
   1  -4   1       1299.83       1337.77        33.83 o                         
   2  -4   1       2240.03       2241.19        52.23 o                         
   3  -4   1        320.04        274.58         9.18 o                         
   4  -4   1        225.87        211.04         8.15 o                         
   5  -4   1       3462.38       3277.12        91.86 o                         
   6  -4   1       3668.71       3866.79        98.80 o                         
   7  -4   1       4775.89       4893.01       187.44 o                         
   8  -4   1        652.66        705.04        22.22 o                         
   9  -4   1         20.63         29.71         9.13 o                         
  10  -4   1         48.33         69.75        11.53 o                         
  11  -4   1        117.34        136.12        31.10 o                         
  12  -4   1        127.34        117.82        45.01 o                         
  13  -4   1         24.77         17.38         9.20 o                         
 -12  -3   1         14.23         12.87        10.14 o                         
 -11  -3   1          4.56          7.21         7.13 o                         
 -10  -3   1        548.63        516.68        19.84 o                         
  -9  -3   1        656.46        713.79        51.45 o                         
  -8  -3   1        185.52        179.89         8.39 o                         
  -7  -3   1        508.59        451.76        11.79 o                         
  -6  -3   1        441.48        470.72        17.24 o                         
  -5  -3   1         19.45         31.74         6.00 o                         
  -4  -3   1       5577.12       5309.10       129.30 o                         
  -3  -3   1       7449.87       7275.59       279.44 o                         
  -2  -3   1         68.54         90.21         5.58 o                         
   0  -3   1       1033.19       1111.97        28.88 o                         
   1  -3   1        105.04        115.34         8.13 o                         
   2  -3   1       5653.74       5734.41       140.46 o                         
   3  -3   1          8.43         11.42         2.42 o                         
   4  -3   1        701.16        644.23        16.73 o                         
   5  -3   1       2713.27       2809.13        91.59 o                         
   6  -3   1        753.27        632.24        23.17 o                         
   7  -3   1       1235.83       1274.81        36.64 o                         
   8  -3   1        199.70        197.91        10.42 o                         
   9  -3   1         70.10         95.82        10.65 o                         
  10  -3   1         18.04         20.25        11.29 o                         
  11  -3   1         51.13         50.42         9.90 o                         
  12  -3   1          4.30         -8.86        11.51 o                         
  13  -3   1          5.21          3.94         9.55 o                         
 -13  -2   1        123.57        119.30        15.68 o                         
 -12  -2   1         33.64         43.86        13.62 o                         
 -11  -2   1         19.16         19.63         7.32 o                         
 -10  -2   1         52.67         77.98         7.33 o                         
  -9  -2   1       1380.35       1428.43        54.01 o                         
  -8  -2   1        507.32        509.40        15.85 o                         
  -7  -2   1        207.37        193.84         7.11 o                         
  -6  -2   1        162.73        163.56         9.76 o                         
  -5  -2   1        140.97        153.16        10.91 o                         
  -4  -2   1        111.00        133.25         8.00 o                         
  -3  -2   1       3866.80       3747.49        91.29 o                         
  -2  -2   1        580.78        575.45        13.61 o                         
  -1  -2   1       6987.27       7187.30       277.75 o                         
   0  -2   1         48.13         63.94         4.18 o                         
   1  -2   1       2128.53       1987.67        49.34 o                         
   2  -2   1        825.67        727.06        19.37 o                         
   3  -2   1       1404.81       1367.68        35.16 o                         
   4  -2   1        147.97        190.84         7.86 o                         
   5  -2   1        101.35         75.21         7.42 o                         
   6  -2   1       1745.88       1908.37        63.38 o                         
   7  -2   1         92.41         81.06         5.79 o                         
   8  -2   1        409.79        418.03        18.62 o                         
   9  -2   1       4247.52       4356.65       119.59 o                         
  10  -2   1          0.47          1.69         7.29 o                         
  11  -2   1         22.55         21.36         7.00 o                         
  13  -2   1          2.55          2.62         9.32 o                         
 -13  -1   1         11.65          5.18         7.83 o                         
 -12  -1   1          6.60         12.96         9.91 o                         
 -11  -1   1        747.57        809.90        28.75 o                         
 -10  -1   1       1915.53       2014.18        74.28 o                         
  -9  -1   1          6.68          9.52         5.44 o                         
  -8  -1   1        119.64        118.28        13.09 o                         
  -7  -1   1        247.23        209.26        11.36 o                         
  -6  -1   1        466.86        514.15        26.27 o                         
  -5  -1   1         78.51        111.00         8.01 o                         
  -4  -1   1       1014.47        971.67        39.65 o                         
  -3  -1   1        497.51        479.33        12.51 o                         
  -2  -1   1       2754.79       2875.47        78.19 o                         
   1  -1   1       1095.36       1004.55        22.85 o                         
   2  -1   1      12109.38      11707.33       572.20 o                         
   3  -1   1       5271.13       4564.17       124.67 o                         
   4  -1   1       1137.41       1077.88        27.99 o                         
   5  -1   1        728.90        627.80        20.06 o                         
   6  -1   1          7.32          8.73         4.00 o                         
   7  -1   1          6.66          6.12         3.00 o                         
   8  -1   1       1202.27       1151.35        27.70 o                         
   9  -1   1       3035.12       3091.21        76.38 o                         
  10  -1   1        555.65        593.55        24.24 o                         
  11  -1   1          0.56          3.10         9.38 o                         
  12  -1   1         27.22         23.61        14.52 o                         
  13  -1   1        129.93        132.71        14.96 o                         
 -14   0   1          6.51          4.94         7.03 o                         
 -13   0   1         26.91         26.44         8.25 o                         
 -12   0   1        189.56        172.02        22.62 o                         
 -11   0   1        635.46        676.36        24.72 o                         
 -10   0   1       1068.45       1050.62        26.77 o                         
  -9   0   1        147.48        125.07         7.48 o                         
  -8   0   1       1241.79       1228.67        30.82 o                         
  -7   0   1        643.65        552.59        30.46 o                         
  -6   0   1         33.03         30.48         7.46 o                         
  -5   0   1        955.12        868.71        22.61 o                         
  -4   0   1        228.08        198.34         7.38 o                         
  -3   0   1       2584.46       2421.01        59.33 o                         
  -2   0   1       1333.97       1201.98        33.37 o                         
   1   0   1        936.87        921.35        20.72 o                         
   2   0   1        727.73        711.39        18.13 o                         
   3   0   1        672.51        621.06        21.04 o                         
   4   0   1        947.13        905.89        31.49 o                         
   5   0   1        743.46        822.75        30.07 o                         
   6   0   1        293.16        321.37        16.75 o                         
   7   0   1       2629.20       2403.42        55.41 o                         
   8   0   1          5.09          6.01         5.84 o                         
   9   0   1        630.13        615.53        19.01 o                         
  10   0   1        414.41        393.79        17.17 o                         
  11   0   1         45.53         44.21        10.41 o                         
  12   0   1         11.73         -2.01        11.59 o                         
  13   0   1        264.73        243.28        16.89 o                         
 -14   1   1         59.92         54.20         9.72 o                         
 -13   1   1        103.63         82.46         9.14 o                         
 -12   1   1         98.24        118.36        12.65 o                         
 -11   1   1          5.17          8.42         6.81 o                         
 -10   1   1        327.81        321.05        14.08 o                         
  -9   1   1       1421.63       1535.37        40.99 o                         
  -8   1   1        151.52        169.97         7.00 o                         
  -7   1   1       2868.08       2849.66        75.39 o                         
  -6   1   1        277.86        272.62         8.63 o                         
  -5   1   1        333.84        368.13        13.00 o                         
  -4   1   1        959.20       1040.58        30.66 o                         
  -3   1   1       1218.54       1073.62        27.34 o                         
  -2   1   1       2774.71       2651.35        59.40 o                         
  -1   1   1         75.51        105.77         4.14 o                         
   0   1   1        571.39        603.90        15.57 o                         
   1   1   1        162.70        157.24        11.50 o                         
   2   1   1        719.30        761.41        19.52 o                         
   3   1   1       5410.43       5145.38       198.90 o                         
   4   1   1        809.57        795.93        35.39 o                         
   5   1   1         89.66        105.46        10.03 o                         
   6   1   1        474.27        539.60        16.93 o                         
   7   1   1        208.94        207.37         7.69 o                         
   8   1   1       1177.38       1153.46        35.17 o                         
   9   1   1        429.22        493.70        18.96 o                         
  10   1   1         27.17          9.39         7.94 o                         
  11   1   1        542.55        572.84        21.46 o                         
  12   1   1        126.65        123.01        15.48 o                         
 -14   2   1          2.05          1.78         8.22 o                         
 -13   2   1         61.07         38.99         8.41 o                         
 -12   2   1         69.70         90.43        13.11 o                         
 -11   2   1         76.51         88.09        14.30 o                         
 -10   2   1         90.51         83.21         8.06 o                         
  -9   2   1        960.10        969.90        30.03 o                         
  -8   2   1        861.13        880.68        35.33 o                         
  -7   2   1          4.53          0.88         3.32 o                         
  -6   2   1        162.25        167.51         8.15 o                         
  -5   2   1       1670.70       1457.96        34.28 o                         
  -4   2   1       2939.71       2982.93        73.89 o                         
  -3   2   1       6609.11       6900.47       153.56 o                         
  -2   2   1       6720.08       6556.68       206.68 o                         
  -1   2   1        397.04        401.26        13.73 o                         
   0   2   1        395.02        298.29        12.73 o                         
   1   2   1        347.08        315.07         9.37 o                         
   2   2   1        200.36        174.47         7.04 o                         
   3   2   1          4.20         11.70         1.45 o                         
   4   2   1         50.13         64.01         7.50 o                         
   5   2   1       7955.74       7555.51       207.69 o                         
   6   2   1       1505.48       1516.70        44.73 o                         
   7   2   1        174.85        157.15         7.31 o                         
   8   2   1          2.70          7.25         6.06 o                         
   9   2   1         14.84          5.21         6.48 o                         
  10   2   1        197.24        194.78        12.39 o                         
  11   2   1        467.05        520.72        29.76 o                         
  12   2   1        323.53        252.31        17.50 o                         
 -14   3   1         84.08         72.01        11.04 o                         
 -13   3   1         10.26          3.01        11.87 o                         
 -12   3   1          5.89         13.19        10.99 o                         
 -11   3   1        131.33        138.96        13.11 o                         
 -10   3   1        257.23        267.71        21.25 o                         
  -9   3   1        220.58        228.11        15.08 o                         
  -8   3   1         20.57         22.54         4.05 o                         
  -7   3   1        443.77        465.40        54.71 o                         
  -6   3   1          2.15          4.96         3.95 o                         
  -5   3   1       3568.30       3753.03        85.41 o                         
  -4   3   1       7420.86       7781.47       190.62 o                         
  -3   3   1       3235.15       3030.76        75.73 o                         
  -2   3   1       1202.94       1184.00        28.42 o                         
  -1   3   1       1305.63       1177.78        28.01 o                         
   0   3   1        323.66        217.85         6.91 o                         
   1   3   1        329.78        324.62        11.93 o                         
   2   3   1         99.29         54.88         5.02 o                         
   3   3   1        147.07        197.34         8.32 o                         
   4   3   1          0.55          5.34         8.98 o                         
   5   3   1       6307.52       6423.44       356.82 o                         
   6   3   1       1702.44       1683.44        53.45 o                         
   7   3   1        900.14        844.53        21.85 o                         
   8   3   1          5.85          7.19         5.34 o                         
   9   3   1        132.94        139.00         9.87 o                         
  10   3   1         89.53         94.20         8.85 o                         
  11   3   1          5.32          6.10        10.71 o                         
 -14   4   1         54.43         33.77         6.86 o                         
 -13   4   1         68.97         57.30        12.05 o                         
 -12   4   1         13.86         22.17        12.05 o                         
 -11   4   1        372.98        361.12        33.45 o                         
 -10   4   1        760.49        759.45        37.18 o                         
  -9   4   1        115.67         93.04         6.52 o                         
  -8   4   1        336.13        345.69        11.28 o                         
  -7   4   1        621.09        620.48        21.44 o                         
  -6   4   1       1793.48       2026.34        61.07 o                         
  -5   4   1       6450.26       6647.81       210.15 o                         
  -4   4   1       3441.87       3153.88        73.13 o                         
  -3   4   1         26.84         12.95         3.16 o                         
  -2   4   1        521.58        452.11        13.73 o                         
  -1   4   1        809.02        812.53        20.22 o                         
   0   4   1        623.15        655.36        18.56 o                         
   1   4   1         32.14         38.32         3.51 o                         
   2   4   1        113.43        129.34         6.20 o                         
   3   4   1       2112.42       1938.64        51.13 o                         
   4   4   1       1149.39        914.62        33.48 o                         
   5   4   1        525.45        489.72        21.25 o                         
   6   4   1          4.38          2.93         3.31 o                         
   7   4   1         45.08         55.85         4.78 o                         
   8   4   1        345.35        354.49        16.61 o                         
   9   4   1        117.89        148.80        23.16 o                         
  10   4   1         22.58         34.14         8.64 o                         
  11   4   1         32.28         31.43        15.34 o                         
 -14   5   1          0.54         -2.09         5.32 o                         
 -13   5   1         54.13         42.40        10.39 o                         
 -12   5   1         81.83         74.45        13.74 o                         
 -11   5   1        162.85        163.02        16.88 o                         
 -10   5   1        592.37        601.69        26.85 o                         
  -9   5   1          0.68          2.41         4.64 o                         
  -8   5   1         98.88         87.31         6.16 o                         
  -7   5   1        880.00        892.43        20.62 o                         
  -6   5   1       2001.32       2111.81        53.63 o                         
  -5   5   1       1866.95       1746.81        67.82 o                         
  -4   5   1          8.25         35.88         5.49 o                         
  -3   5   1       1464.41       1468.13        66.57 o                         
  -2   5   1        808.07        712.99        20.83 o                         
  -1   5   1         33.88         53.55         5.00 o                         
   0   5   1         12.93         17.56         3.53 o                         
   1   5   1       2495.70       2624.88        76.44 o                         
   2   5   1       1778.50       1750.21        51.67 o                         
   3   5   1        558.07        595.97        21.01 o                         
   4   5   1        916.58        941.76        25.83 o                         
   5   5   1        312.12        282.28        10.74 o                         
   6   5   1         62.76         81.04         8.40 o                         
   7   5   1       1788.13       1707.79       104.11 o                         
   8   5   1        681.70        664.29        25.48 o                         
   9   5   1         64.67         56.65         9.07 o                         
  10   5   1         17.10         -0.04        10.24 o                         
  11   5   1        160.78        171.80        16.57 o                         
 -13   6   1        113.52        106.95        13.59 o                         
 -12   6   1        249.69        267.40        27.61 o                         
 -11   6   1         25.30         25.73         8.02 o                         
 -10   6   1          9.64         11.47         5.21 o                         
  -9   6   1         71.45         68.10         7.06 o                         
  -8   6   1        359.96        433.00        14.41 o                         
  -7   6   1        187.96        202.52        10.00 o                         
  -6   6   1        354.32        360.23        14.15 o                         
  -5   6   1        594.89        476.19        24.15 o                         
  -4   6   1        474.22        555.90        24.63 o                         
  -3   6   1       1401.15       1486.79        63.80 o                         
  -2   6   1       3170.53       3447.48        79.50 o                         
  -1   6   1        251.40        238.93         9.49 o                         
   0   6   1       1175.80       1150.84        31.92 o                         
   1   6   1        980.54        845.64        28.41 o                         
   2   6   1        399.02        299.22        14.23 o                         
   3   6   1         65.60        109.96        11.55 o                         
   4   6   1        173.23        172.90         6.96 o                         
   5   6   1        854.54        894.38        25.50 o                         
   6   6   1        134.08        112.11         8.75 o                         
   7   6   1        349.95        324.65        16.43 o                         
   8   6   1        696.89        814.13        34.58 o                         
   9   6   1         88.64        109.61        13.93 o                         
  10   6   1          3.34          3.18        15.29 o                         
  11   6   1        288.88        292.76        19.36 o                         
 -13   7   1         24.94         14.49         6.05 o                         
 -12   7   1         94.89         65.35         9.53 o                         
 -11   7   1          1.15         -3.10         8.72 o                         
 -10   7   1         24.79         19.41         5.89 o                         
  -9   7   1        603.65        636.77        38.75 o                         
  -8   7   1         27.23         17.70         6.27 o                         
  -7   7   1        467.42        438.49        14.86 o                         
  -6   7   1         67.62         71.47         5.81 o                         
  -5   7   1        240.63        219.92         9.16 o                         
  -4   7   1       1641.65       1670.35        43.03 o                         
  -3   7   1        229.67        265.34        10.50 o                         
  -2   7   1        126.25        116.20         6.56 o                         
  -1   7   1        817.58        730.58        23.58 o                         
   0   7   1         60.46         69.07         6.75 o                         
   1   7   1       1206.88       1140.32        45.31 o                         
   2   7   1       1077.27       1039.29        38.05 o                         
   3   7   1         70.92         65.94         5.68 o                         
   4   7   1        362.97        358.16        12.82 o                         
   5   7   1        809.25        807.69        28.03 o                         
   6   7   1        840.21        830.22        33.18 o                         
   7   7   1         88.86        102.13        14.99 o                         
   8   7   1        245.20        260.32        16.25 o                         
   9   7   1         46.63         44.28        10.98 o                         
  10   7   1        187.90        167.85        15.89 o                         
  11   7   1         65.14         51.96         7.59 o                         
 -12   8   1          1.76          5.67         5.98 o                         
 -11   8   1        122.38        108.96         9.49 o                         
 -10   8   1         45.33         37.33         6.16 o                         
  -9   8   1          3.91          6.39         6.62 o                         
  -8   8   1        117.47        112.94         9.58 o                         
  -7   8   1        318.92        297.64        12.31 o                         
  -6   8   1          5.92          8.60         5.93 o                         
  -5   8   1        882.70        978.82        24.17 o                         
  -4   8   1        836.71        889.19        25.80 o                         
  -3   8   1         92.20         95.76         6.33 o                         
  -2   8   1        503.95        486.16        14.15 o                         
  -1   8   1        853.92        840.36        23.38 o                         
   0   8   1       1386.43       1386.88        37.62 o                         
   1   8   1        190.28        212.04         9.76 o                         
   2   8   1        359.39        374.52        16.32 o                         
   3   8   1        704.53        694.99        25.41 o                         
   4   8   1        204.11        211.64        10.45 o                         
   5   8   1         11.51         12.98         7.40 o                         
   6   8   1         21.60         17.39        13.24 o                         
   7   8   1        157.17        193.39        15.04 o                         
   8   8   1         98.04         85.83         8.90 o                         
   9   8   1        224.50        227.44        18.04 o                         
 -11   9   1        163.38        163.36        14.31 o                         
 -10   9   1        216.59        207.29        14.45 o                         
  -9   9   1         45.50         29.09         7.03 o                         
  -8   9   1         23.63         27.92         9.21 o                         
  -7   9   1         12.29          8.88         8.23 o                         
  -6   9   1        305.78        355.22        13.41 o                         
  -5   9   1         28.63         24.47         6.22 o                         
  -4   9   1        106.14        107.06         7.89 o                         
  -3   9   1        291.14        245.80        10.49 o                         
  -2   9   1        633.05        654.50        22.29 o                         
  -1   9   1        212.42        218.97         9.59 o                         
   0   9   1       1063.85       1124.65        28.74 o                         
   1   9   1         32.59         31.98         7.46 o                         
   2   9   1         28.08         35.09         7.61 o                         
   3   9   1        751.02        711.79        24.21 o                         
   4   9   1        578.64        552.41        32.72 o                         
   5   9   1        120.02        103.53        11.70 o                         
   6   9   1          1.90         -0.04         8.42 o                         
   7   9   1        106.89        115.23        12.86 o                         
   8   9   1         47.37         46.80        10.79 o                         
   9   9   1         18.58         27.20         7.32 o                         
 -11  10   1         28.99         29.97         7.53 o                         
 -10  10   1          3.23          5.78         5.14 o                         
  -9  10   1        110.63        101.46        10.96 o                         
  -8  10   1        364.98        423.30        20.91 o                         
  -7  10   1         67.83         55.53         7.24 o                         
  -6  10   1        326.74        350.79        14.86 o                         
  -5  10   1          5.89          7.14         6.81 o                         
  -4  10   1        131.18        129.81         9.87 o                         
  -3  10   1        311.99        344.08        13.40 o                         
  -2  10   1        319.69        316.39        12.36 o                         
  -1  10   1        258.13        285.53        11.69 o                         
   0  10   1          6.46          8.38         5.18 o                         
   1  10   1        346.82        381.88        18.45 o                         
   2  10   1        220.40        173.04        17.73 o                         
   3  10   1        242.31        273.47        32.41 o                         
   4  10   1        345.84        400.36        16.69 o                         
   5  10   1         11.75         16.98         9.31 o                         
   6  10   1         34.29         36.81         8.75 o                         
   7  10   1         17.54         24.20         7.46 o                         
   8  10   1        103.40        123.07        12.48 o                         
   9  10   1        115.72        103.99         8.33 o                         
 -10  11   1          1.09         -0.67         3.57 o                         
  -9  11   1        126.23        127.90        10.97 o                         
  -8  11   1        374.13        435.55        35.91 o                         
  -7  11   1         41.03         34.78         7.42 o                         
  -6  11   1        169.40        160.25        11.94 o                         
  -5  11   1         20.69         10.00         7.69 o                         
  -4  11   1        148.61        166.01        11.81 o                         
  -3  11   1          5.04          5.54         8.99 o                         
  -2  11   1        170.80        161.99        21.51 o                         
  -1  11   1        140.54        135.91        13.18 o                         
   0  11   1         55.00         42.87        10.97 o                         
   1  11   1        856.42        943.51        78.37 o                         
   2  11   1        889.68       1022.19        35.21 o                         
   3  11   1        141.92        154.02        11.01 o                         
   4  11   1         86.50         79.20        17.08 o                         
   5  11   1          7.89         -6.80        14.26 o                         
   6  11   1         21.14         18.63         8.63 o                         
   7  11   1        190.58        179.37        13.79 o                         
   8  11   1         66.10         61.53         7.42 o                         
 -10  12   1         66.33         29.48         5.38 o                         
  -9  12   1          3.56         -0.32         5.00 o                         
  -8  12   1        249.72        292.60        15.10 o                         
  -7  12   1         18.68         12.76         6.43 o                         
  -6  12   1         10.49          2.10         6.90 o                         
  -5  12   1          4.40          2.05         7.21 o                         
  -4  12   1         75.29         89.72         8.52 o                         
  -3  12   1        666.34        766.23        26.92 o                         
  -2  12   1         43.08         34.90         6.96 o                         
  -1  12   1        218.78        209.54        12.29 o                         
   0  12   1        392.77        346.11        21.04 o                         
   1  12   1        121.10        143.00        10.82 o                         
   2  12   1        477.46        579.41        22.31 o                         
   3  12   1         22.61         17.05         6.00 o                         
   4  12   1         18.07         18.61         7.74 o                         
   5  12   1         44.59         39.86         6.57 o                         
  -8  13   1          2.43          3.64         3.44 o                         
  -7  13   1          4.73          4.85         5.43 o                         
  -6  13   1        150.85        146.47         8.94 o                         
  -5  13   1          1.19          1.55         5.58 o                         
  -4  13   1         61.99         56.24         6.50 o                         
  -3  13   1         32.07         27.07         6.43 o                         
  -2  13   1        135.22        113.37        13.45 o                         
  -1  13   1         11.13         13.24         8.24 o                         
   0  13   1         58.63         43.71        16.92 o                         
   1  13   1        325.21        336.65        13.90 o                         
   2  13   1         85.61         74.23        17.51 o                         
   3  13   1         77.35        100.65        11.90 o                         
   4  13   1        259.51        260.35        17.84 o                         
   5  13   1         35.47         39.01         5.93 o                         
  -7  14   1         39.43         14.22         3.35 o                         
  -6  14   1        173.43        143.29        14.02 o                         
  -5  14   1        176.22        179.98         9.01 o                         
  -4  14   1          0.34          2.52         4.99 o                         
  -3  14   1         93.02         85.66         7.93 o                         
  -2  14   1        240.01        228.57        14.54 o                         
  -1  14   1         17.07         11.44         5.31 o                         
   0  14   1        133.57        141.66        11.81 o                         
   1  14   1         26.72         25.91         4.34 o                         
   2  14   1        105.56         94.05         8.63 o                         
   3  14   1         53.72         45.49         5.56 o                         
  -3  15   1          8.04          3.06         2.59 o                         
  -2  15   1         63.76         45.16         3.85 o                         
  -1  15   1         20.34         14.10         2.41 o                         
  -1 -15   2        214.43        172.03        11.22 o                         
   1 -15   2        221.45        180.91        27.06 o                         
   3 -15   2         32.96         32.69         4.43 o                         
   4 -15   2         12.40         12.35         3.23 o                         
  -3 -14   2        106.21         89.46         6.52 o                         
  -2 -14   2         45.38         38.29         5.52 o                         
  -1 -14   2         42.44         36.93         5.80 o                         
   0 -14   2          1.67          0.56         5.60 o                         
   1 -14   2         34.12         30.21         5.43 o                         
   2 -14   2        133.07        137.94        14.37 o                         
   3 -14   2         17.53         16.87         5.24 o                         
   4 -14   2          6.78          6.96         4.89 o                         
   5 -14   2        207.91        198.30        11.93 o                         
   6 -14   2        149.38        108.19         7.45 o                         
   7 -14   2          2.80          2.38         2.66 o                         
  -5 -13   2        102.35        124.14        15.68 o                         
  -4 -13   2        538.93        550.94        19.31 o                         
  -3 -13   2         12.59         12.63         5.74 o                         
  -2 -13   2          1.20          3.26         8.18 o                         
  -1 -13   2         54.33         60.85         6.85 o                         
   0 -13   2         17.59         21.29         9.51 o                         
   1 -13   2          0.40          2.97        10.29 o                         
   2 -13   2         16.32         21.89         7.19 o                         
   3 -13   2         49.56         41.69         7.34 o                         
   4 -13   2         78.56         94.45        10.49 o                         
   5 -13   2        105.97        104.43         8.81 o                         
   6 -13   2        191.64        213.66        10.24 o                         
   7 -13   2         47.47         35.11         5.83 o                         
   8 -13   2          0.55         -2.16         3.07 o                         
  -7 -12   2        212.31        195.86        11.20 o                         
  -6 -12   2        144.20        153.43        11.67 o                         
  -5 -12   2          6.83          6.11        10.03 o                         
  -4 -12   2         29.45         22.76         5.81 o                         
  -3 -12   2        375.10        434.39        17.76 o                         
  -2 -12   2        311.23        346.66        15.86 o                         
  -1 -12   2         69.27         69.06        10.30 o                         
   0 -12   2        371.66        386.33        17.45 o                         
   1 -12   2        118.34        125.50         8.55 o                         
   2 -12   2         13.01          7.60         7.25 o                         
   3 -12   2        301.87        313.94        15.22 o                         
   4 -12   2        250.69        275.35        14.29 o                         
   5 -12   2          0.43         10.44         9.43 o                         
   6 -12   2         71.56         83.19         7.73 o                         
   7 -12   2        256.93        293.28        16.63 o                         
   8 -12   2        153.63        173.75        11.90 o                         
   9 -12   2          4.45          3.47         6.52 o                         
  -8 -11   2         55.75         67.83         8.43 o                         
  -7 -11   2         20.71         18.30         7.10 o                         
  -6 -11   2        292.37        291.30        17.60 o                         
  -5 -11   2          0.18          0.05         5.24 o                         
  -4 -11   2         25.11         18.21         6.30 o                         
  -3 -11   2        982.03       1190.27       106.06 o                         
  -2 -11   2        579.09        658.03        34.81 o                         
  -1 -11   2        236.72        235.97        11.55 o                         
   0 -11   2        294.03        280.13        12.48 o                         
   1 -11   2        110.11        102.30         8.22 o                         
   2 -11   2        323.80        308.67        14.20 o                         
   3 -11   2          4.92          3.75         7.12 o                         
   4 -11   2        112.45        106.03         9.11 o                         
   5 -11   2         10.13         -0.35         6.65 o                         
   6 -11   2          4.06          1.77         8.84 o                         
   7 -11   2        400.72        454.14        24.81 o                         
   8 -11   2        216.56        259.44        16.62 o                         
   9 -11   2         43.49         36.68         5.85 o                         
  10 -11   2          1.37         -3.23         6.98 o                         
  -9 -10   2        259.61        313.34        20.90 o                         
  -8 -10   2        593.29        627.59        27.45 o                         
  -7 -10   2         79.41         86.81         9.50 o                         
  -6 -10   2        172.09        164.40        13.95 o                         
  -5 -10   2         72.10         93.52        12.56 o                         
  -4 -10   2        196.25        214.37        12.96 o                         
  -3 -10   2        718.03        748.77        25.17 o                         
  -2 -10   2       1306.39       1332.98        49.44 o                         
  -1 -10   2         21.62         12.62         4.93 o                         
   0 -10   2          6.84          7.00         6.13 o                         
   1 -10   2       2159.86       2227.49        57.01 o                         
   2 -10   2        703.51        697.59        20.68 o                         
   3 -10   2        145.74        162.09         9.90 o                         
   4 -10   2        100.95        131.13        11.09 o                         
   5 -10   2        254.33        244.49        15.06 o                         
   6 -10   2         17.90         17.12         5.88 o                         
   7 -10   2        159.01        156.63         9.62 o                         
   8 -10   2         54.11         63.20        12.20 o                         
   9 -10   2         54.95         45.82         5.42 o                         
  10 -10   2         76.45         64.82         9.89 o                         
 -10  -9   2        207.63        164.29        13.62 o                         
  -9  -9   2        175.03        212.04        13.23 o                         
  -8  -9   2        255.36        277.71        16.66 o                         
  -7  -9   2         18.52         10.97         7.65 o                         
  -6  -9   2          9.34          8.89         4.37 o                         
  -5  -9   2       1302.92       1308.59        39.78 o                         
  -4  -9   2        331.96        323.45        15.66 o                         
  -3  -9   2        243.15        242.91        14.42 o                         
  -2  -9   2        306.26        288.93        11.51 o                         
  -1  -9   2        255.63        273.44        10.52 o                         
   0  -9   2       1843.83       1885.53        48.54 o                         
   1  -9   2         49.46         50.77         5.46 o                         
   2  -9   2        158.50        157.74         8.11 o                         
   3  -9   2        419.85        445.95        14.98 o                         
   4  -9   2       1402.42       1365.46        33.58 o                         
   5  -9   2        393.08        451.66        13.55 o                         
   6  -9   2        133.52        144.04        10.23 o                         
   7  -9   2         79.08         85.79         7.35 o                         
   8  -9   2        191.41        221.61        11.33 o                         
   9  -9   2        237.20        237.28        31.31 o                         
  10  -9   2        277.90        294.03        13.28 o                         
  11  -9   2         58.30         61.68         8.46 o                         
 -11  -8   2         25.15         30.28         5.27 o                         
 -10  -8   2        321.51        292.97        19.68 o                         
  -9  -8   2         89.80         83.33        11.06 o                         
  -8  -8   2        162.33        155.24        10.96 o                         
  -7  -8   2        760.50        717.22        28.06 o                         
  -6  -8   2        632.49        590.61        17.49 o                         
  -5  -8   2         23.24         24.09         7.96 o                         
  -4  -8   2        934.93        930.77        30.09 o                         
  -3  -8   2        211.34        212.57        12.40 o                         
  -2  -8   2        283.72        283.47        12.76 o                         
  -1  -8   2       1429.30       1387.31        36.80 o                         
   0  -8   2       2316.69       2319.06        76.92 o                         
   1  -8   2       1397.37       1535.51        35.95 o                         
   2  -8   2        382.24        406.82        11.37 o                         
   3  -8   2        844.18        743.75        19.83 o                         
   4  -8   2        588.10        632.15        15.78 o                         
   5  -8   2        100.91         81.25         5.55 o                         
   6  -8   2         42.37         40.64         6.20 o                         
   7  -8   2         76.21         73.34         7.85 o                         
   8  -8   2        107.38        118.01         8.72 o                         
   9  -8   2        253.61        292.79        15.07 o                         
  10  -8   2        470.10        557.56        21.50 o                         
  11  -8   2         53.05         49.37         9.00 o                         
  12  -8   2          9.64          4.69         6.11 o                         
 -11  -7   2         13.85         23.44         7.81 o                         
 -10  -7   2        182.38        202.23        10.66 o                         
  -9  -7   2         20.52         28.40         6.31 o                         
  -8  -7   2         62.96         64.12        16.28 o                         
  -7  -7   2        406.77        398.39        15.12 o                         
  -6  -7   2       2522.23       2292.98        65.75 o                         
  -5  -7   2          7.66          4.04         2.90 o                         
  -4  -7   2         40.30         38.94         4.78 o                         
  -3  -7   2        407.00        387.89        18.20 o                         
  -2  -7   2         37.15         39.34        11.35 o                         
  -1  -7   2         10.99         20.83         7.66 o                         
   0  -7   2         14.82         14.90         4.61 o                         
   1  -7   2        398.03        403.44        13.66 o                         
   2  -7   2        869.80        798.73        20.34 o                         
   3  -7   2        566.51        518.67        23.45 o                         
   4  -7   2       3864.38       3954.75        83.14 o                         
   5  -7   2          7.31         10.87         4.39 o                         
   6  -7   2        148.94        151.11        12.27 o                         
   7  -7   2        223.50        242.69        11.72 o                         
   8  -7   2        362.86        361.77        21.11 o                         
   9  -7   2          8.91          7.56         5.73 o                         
  10  -7   2         39.14         34.55         8.09 o                         
  11  -7   2          8.85          8.63         8.36 o                         
  12  -7   2         74.82         57.68         8.96 o                         
 -11  -6   2          4.42          6.40         9.57 o                         
 -10  -6   2         23.20         17.16         7.53 o                         
  -9  -6   2        376.59        377.21        19.56 o                         
  -8  -6   2        195.66        177.63         9.93 o                         
  -7  -6   2          1.02         -1.06         6.03 o                         
  -6  -6   2        919.65        899.23        24.84 o                         
  -5  -6   2         20.73         14.32         4.19 o                         
  -4  -6   2          9.77         12.06         4.70 o                         
  -3  -6   2        830.41        862.03        27.61 o                         
  -2  -6   2       2390.53       2489.01        76.20 o                         
  -1  -6   2         59.76         68.05         6.72 o                         
   0  -6   2        704.71        750.55        20.05 o                         
   1  -6   2         38.24         50.98         4.54 o                         
   2  -6   2        887.21       1001.43        25.71 o                         
   3  -6   2         74.90         62.48         6.85 o                         
   4  -6   2         24.84         15.77         4.42 o                         
   5  -6   2        361.74        309.12        12.35 o                         
   6  -6   2        255.58        269.50         9.84 o                         
   7  -6   2         75.05        120.58         9.30 o                         
   8  -6   2        327.40        363.08        13.12 o                         
   9  -6   2         11.92          9.19         4.69 o                         
  10  -6   2          2.06         10.31        10.48 o                         
  11  -6   2        235.48        295.67        20.60 o                         
  12  -6   2         86.30         86.08        12.78 o                         
  13  -6   2         13.98          7.25         5.23 o                         
 -12  -5   2         24.70         29.67        13.02 o                         
 -11  -5   2         36.35         48.55         8.41 o                         
 -10  -5   2        194.86        185.96        15.53 o                         
  -9  -5   2          5.14          3.09         4.62 o                         
  -8  -5   2       1439.00       1379.44        35.91 o                         
  -7  -5   2         30.24         25.59         3.54 o                         
  -6  -5   2        644.69        589.76        21.14 o                         
  -5  -5   2        340.22        332.96        13.90 o                         
  -4  -5   2       3219.29       3378.97       108.91 o                         
  -3  -5   2        556.28        591.37        17.10 o                         
  -2  -5   2       1019.06        995.41        24.75 o                         
  -1  -5   2        273.08        299.68        15.59 o                         
   0  -5   2       1611.22       1563.79        41.06 o                         
   1  -5   2        192.49        192.34         7.29 o                         
   2  -5   2       2147.98       1978.53        46.29 o                         
   3  -5   2         54.68         62.31         5.55 o                         
   4  -5   2         11.58         13.69         4.04 o                         
   5  -5   2       1491.85       1464.56        37.72 o                         
   6  -5   2       2780.21       2821.95        64.43 o                         
   7  -5   2       1591.34       1636.26        53.04 o                         
   8  -5   2        742.33        738.56        25.86 o                         
   9  -5   2          7.12          0.70        10.53 o                         
  10  -5   2        192.29        235.26        18.75 o                         
  11  -5   2         71.08         73.24        10.34 o                         
  12  -5   2         81.56         63.40        10.92 o                         
  13  -5   2         21.51         10.54         5.43 o                         
 -13  -4   2         32.10         25.98        10.04 o                         
 -12  -4   2          0.06          8.32        12.03 o                         
 -11  -4   2        261.76        331.00        19.26 o                         
 -10  -4   2        394.40        371.29        17.37 o                         
  -9  -4   2        130.00        129.23         7.46 o                         
  -8  -4   2          5.48         12.69         3.72 o                         
  -7  -4   2        312.92        329.78         9.53 o                         
  -6  -4   2        908.25        884.40        22.02 o                         
  -5  -4   2        261.26        253.93         8.53 o                         
  -4  -4   2       6300.75       5577.42       124.12 o                         
  -3  -4   2       2655.60       2419.23        60.03 o                         
  -2  -4   2       6593.33       6854.53       186.88 o                         
  -1  -4   2         78.17         60.17         3.87 o                         
   0  -4   2       2452.43       2517.77        53.07 o                         
   1  -4   2         44.66         52.43         3.36 o                         
   2  -4   2         16.56         16.09         3.79 o                         
   3  -4   2       2236.86       2333.84        59.12 o                         
   4  -4   2        892.50       1017.20        30.78 o                         
   5  -4   2         46.14         65.49        10.33 o                         
   6  -4   2       3802.34       3744.75        92.46 o                         
   7  -4   2       1396.29       1460.62        38.05 o                         
   8  -4   2          0.89          5.99         5.00 o                         
   9  -4   2        239.64        315.94        27.79 o                         
  10  -4   2        232.96        276.40        23.34 o                         
  11  -4   2         11.60         12.30         9.19 o                         
  12  -4   2          2.98         -5.00        10.28 o                         
  13  -4   2          2.57         -2.39         6.23 o                         
 -13  -3   2          2.12         -0.19        11.19 o                         
 -12  -3   2          6.37          8.38        10.74 o                         
 -11  -3   2         15.85         12.55         6.99 o                         
 -10  -3   2       1389.22       1361.69        46.68 o                         
  -9  -3   2       1264.04       1310.07        38.28 o                         
  -8  -3   2        131.81        140.57         7.98 o                         
  -7  -3   2        231.96        187.57         6.63 o                         
  -6  -3   2       2868.56       2875.89        71.97 o                         
  -5  -3   2        113.30        127.38         7.29 o                         
  -4  -3   2        430.37        466.18        11.96 o                         
  -3  -3   2       3281.91       3347.87        83.68 o                         
  -2  -3   2      11804.81      12173.98       466.77 o                         
  -1  -3   2        137.18        136.94         6.13 o                         
   0  -3   2       5297.37       5513.52       150.85 o                         
   1  -3   2        487.86        580.07        14.64 o                         
   2  -3   2       3051.06       2953.42        66.82 o                         
   3  -3   2       1824.80       1526.84        39.34 o                         
   4  -3   2         77.29         84.90         5.13 o                         
   5  -3   2         19.21         45.57         4.59 o                         
   6  -3   2         11.66         14.96         3.79 o                         
   7  -3   2         11.90         11.68         3.89 o                         
   8  -3   2       3018.13       3044.05        84.13 o                         
   9  -3   2          1.99         -2.98         6.87 o                         
  10  -3   2        387.70        410.63        22.20 o                         
  11  -3   2         49.57         21.16        12.49 o                         
  12  -3   2         42.57         30.19        11.21 o                         
  13  -3   2         28.17         11.87         6.09 o                         
 -13  -2   2          8.19          3.05         7.83 o                         
 -12  -2   2        437.32        474.28        23.76 o                         
 -11  -2   2        538.64        519.43        18.79 o                         
 -10  -2   2        161.20        172.45        10.93 o                         
  -9  -2   2         55.77         57.93         6.20 o                         
  -8  -2   2         16.92         29.45         4.47 o                         
  -7  -2   2        232.91        239.73         9.98 o                         
  -6  -2   2         52.37         52.02         5.64 o                         
  -5  -2   2        153.76        231.43         7.85 o                         
  -4  -2   2       2747.02       2635.74        59.23 o                         
  -3  -2   2       5212.71       5371.64       130.65 o                         
  -1  -2   2       4377.83       4573.74       176.50 o                         
   0  -2   2       4108.02       4544.79       175.74 o                         
   1  -2   2          5.48          6.27         1.87 o                         
   2  -2   2        100.18        105.43         4.02 o                         
   3  -2   2        399.06        267.53         9.38 o                         
   4  -2   2       1833.64       1761.16        63.63 o                         
   5  -2   2         42.50         66.41         4.59 o                         
   6  -2   2        498.66        437.06        12.50 o                         
   7  -2   2        874.60        853.08        23.76 o                         
   8  -2   2       4695.37       4857.46       118.39 o                         
   9  -2   2        146.77        146.36        11.10 o                         
  10  -2   2          0.03         -0.45         7.05 o                         
  11  -2   2          5.17         -0.19         7.64 o                         
  12  -2   2        160.23        128.41        16.56 o                         
  13  -2   2         51.21         36.09         6.54 o                         
 -14  -1   2         18.55         28.00         8.12 o                         
 -13  -1   2         16.20         11.21         8.64 o                         
 -12  -1   2        414.08        463.78        23.88 o                         
 -11  -1   2        915.73        761.41        82.08 o                         
 -10  -1   2        138.59        148.47         8.71 o                         
  -9  -1   2        237.47        250.41        10.61 o                         
  -8  -1   2       2731.74       2787.27        70.03 o                         
  -7  -1   2         19.90         27.74         4.24 o                         
  -6  -1   2        490.84        547.35        21.25 o                         
  -5  -1   2       1034.54       1069.80        27.51 o                         
  -4  -1   2        309.67        283.08         8.45 o                         
  -3  -1   2         26.43         12.35         2.05 o                         
  -2  -1   2       4589.30       4326.11       136.15 o                         
  -1  -1   2       3859.50       3621.10       139.86 o                         
   0  -1   2         85.93        107.20         3.42 o                         
   1  -1   2         10.92         27.64         2.43 o                         
   2  -1   2      11541.07      11307.76       612.71 o                         
   3  -1   2       1421.45       1273.00        32.62 o                         
   4  -1   2       2324.75       2262.50        63.68 o                         
   5  -1   2        185.72        145.55         5.34 o                         
   6  -1   2        973.64        946.72        26.83 o                         
   7  -1   2         61.49         74.81         4.92 o                         
   8  -1   2        340.79        372.41        12.32 o                         
   9  -1   2        239.73        286.92        11.80 o                         
  10  -1   2         18.14         15.13         6.77 o                         
  11  -1   2          1.21          1.49        13.23 o                         
  12  -1   2        399.48        477.29        30.91 o                         
  13  -1   2        106.08         61.82         9.18 o                         
 -14   0   2         62.27         41.98         6.24 o                         
 -13   0   2         35.10         19.73         9.29 o                         
 -12   0   2         19.54         18.57        10.53 o                         
 -11   0   2          4.74         11.89         8.11 o                         
 -10   0   2         68.00         70.27         6.23 o                         
  -9   0   2        151.23        104.23         7.58 o                         
  -8   0   2        338.47        355.03        10.77 o                         
  -7   0   2        465.76        380.93        14.15 o                         
  -6   0   2          1.41          7.77         2.00 o                         
  -5   0   2       1422.17       1404.32        39.84 o                         
  -4   0   2       3273.12       2834.60        78.27 o                         
  -3   0   2        773.24        809.83        20.97 o                         
  -2   0   2       2406.39       2217.12        54.58 o                         
  -1   0   2       3988.79       3840.34       147.90 o                         
   0   0   2       1027.55        996.30        22.80 o                         
   1   0   2       4938.43       4952.72       237.42 o                         
   2   0   2       1363.33       1219.36        28.03 o                         
   3   0   2       1892.49       1896.22        43.21 o                         
   4   0   2         10.39         28.42         4.67 o                         
   5   0   2        481.91        452.31        32.44 o                         
   6   0   2       1758.43       1814.81        53.60 o                         
   7   0   2         50.74         60.53         4.25 o                         
   8   0   2         26.95         45.55         5.00 o                         
   9   0   2        348.26        323.70        12.56 o                         
  10   0   2        191.67        199.17        13.00 o                         
  11   0   2        178.30        150.32        19.51 o                         
  12   0   2         43.89         27.76         9.43 o                         
 -14   1   2         16.11          9.39         5.49 o                         
 -13   1   2        182.27        243.06        71.86 o                         
 -12   1   2         52.21         66.21         9.72 o                         
 -11   1   2        311.97        311.12        17.16 o                         
 -10   1   2       1859.54       2049.13        54.62 o                         
  -9   1   2        571.87        551.11        21.16 o                         
  -8   1   2        276.68        235.77         7.92 o                         
  -7   1   2         10.83         14.41         4.64 o                         
  -6   1   2        545.69        554.40        15.87 o                         
  -5   1   2        218.14        175.35         6.02 o                         
  -4   1   2        906.44        948.30        22.41 o                         
  -3   1   2        349.58        397.62        11.74 o                         
  -2   1   2        448.98        396.74        10.62 o                         
  -1   1   2        286.20        275.40        11.52 o                         
   1   1   2      10345.21      10735.10       410.95 o                         
   2   1   2        945.03        842.79        24.63 o                         
   3   1   2        124.87        159.57         5.86 o                         
   4   1   2       2843.47       3080.96       100.16 o                         
   5   1   2       3719.27       3706.12       103.71 o                         
   6   1   2        159.55        156.57         7.57 o                         
   7   1   2        197.86        182.87         8.28 o                         
   8   1   2        160.47        180.43        16.64 o                         
   9   1   2        432.87        457.01        18.36 o                         
  10   1   2        123.61        143.46        11.17 o                         
  11   1   2        360.50        451.33        21.93 o                         
  12   1   2         14.62          4.75         7.84 o                         
 -14   2   2          8.85          6.38         9.67 o                         
 -13   2   2         31.36         25.17         9.22 o                         
 -12   2   2          6.50          9.48         7.81 o                         
 -11   2   2         14.97         14.83        10.64 o                         
 -10   2   2        258.73        254.88        13.27 o                         
  -9   2   2        539.41        521.85        17.74 o                         
  -8   2   2         66.25         68.33         7.52 o                         
  -7   2   2        462.89        433.52        17.43 o                         
  -6   2   2       3141.78       2947.17       102.50 o                         
  -5   2   2       3284.77       3285.30        74.48 o                         
  -4   2   2       2728.05       2783.75        63.23 o                         
  -3   2   2        185.69        198.52         7.37 o                         
  -2   2   2      13409.72      13801.51       530.27 o                         
  -1   2   2      18080.15      19429.20       746.06 o                         
   0   2   2       8946.04       9001.11       346.77 o                         
   1   2   2        126.28         97.94         4.97 o                         
   2   2   2         26.99          9.18         2.49 o                         
   3   2   2        798.22        823.64        24.99 o                         
   4   2   2       8954.95       9015.88       349.69 o                         
   5   2   2       1342.45       1298.05        54.43 o                         
   6   2   2         20.06         17.67         3.76 o                         
   7   2   2         10.68          8.64         5.45 o                         
   8   2   2         34.78         36.21         6.23 o                         
   9   2   2        119.60        126.66        12.88 o                         
  10   2   2          0.23          2.21         6.65 o                         
  11   2   2         34.87         32.66         7.91 o                         
 -14   3   2         12.33         -0.64         8.21 o                         
 -13   3   2          0.05         -0.80         7.40 o                         
 -12   3   2        346.04        395.22        32.90 o                         
 -11   3   2        454.35        456.94        18.98 o                         
 -10   3   2         19.28         17.40         7.62 o                         
  -9   3   2        104.02        106.42         8.91 o                         
  -8   3   2        547.03        602.94        18.41 o                         
  -7   3   2        837.13        720.06        23.32 o                         
  -6   3   2         58.37         62.78         5.91 o                         
  -5   3   2        894.17        931.65        25.76 o                         
  -4   3   2          7.45          8.67         3.10 o                         
  -3   3   2       1539.65       1786.58        53.30 o                         
  -2   3   2       9831.18       9462.12       298.30 o                         
  -1   3   2       2339.95       2371.84        54.59 o                         
   0   3   2        256.10        287.22        12.01 o                         
   1   3   2        248.48        242.08         8.62 o                         
   2   3   2       1672.78       1715.05        48.90 o                         
   3   3   2        197.07        239.48         9.04 o                         
   4   3   2         71.52         85.87         9.35 o                         
   5   3   2        239.07        194.16         8.31 o                         
   6   3   2          6.28          5.67         3.23 o                         
   7   3   2        207.86        208.60        10.40 o                         
   8   3   2        173.92        212.85        10.84 o                         
   9   3   2         29.07         37.31        10.74 o                         
  10   3   2          3.39         13.42        11.80 o                         
  11   3   2         55.04         48.91        11.50 o                         
 -14   4   2         79.46         60.97        10.18 o                         
 -13   4   2         69.90         48.57        12.90 o                         
 -12   4   2         72.88         71.31        12.68 o                         
 -11   4   2        256.50        221.74        13.52 o                         
 -10   4   2        159.82        157.72         8.67 o                         
  -9   4   2        283.14        276.16         9.76 o                         
  -8   4   2        697.03        690.92        17.20 o                         
  -7   4   2        512.95        511.64        15.00 o                         
  -6   4   2        253.13        264.46        21.92 o                         
  -5   4   2        176.40        159.78        10.85 o                         
  -4   4   2       7943.49       8503.79       208.28 o                         
  -3   4   2       2282.49       2356.61        51.15 o                         
  -2   4   2        240.71        287.95         9.13 o                         
  -1   4   2        633.05        536.16        16.42 o                         
   0   4   2        300.62        304.33         9.21 o                         
   1   4   2        413.73        500.46        15.74 o                         
   2   4   2        651.50        624.88        18.72 o                         
   3   4   2       2804.52       2664.46       122.77 o                         
   4   4   2          1.16          5.55         3.29 o                         
   5   4   2        138.25        128.31         7.48 o                         
   6   4   2        894.02        924.39        34.24 o                         
   7   4   2        520.73        497.33        28.27 o                         
   8   4   2        115.78        133.22        28.83 o                         
   9   4   2        242.54        252.68        22.95 o                         
  10   4   2        148.99        139.61        18.54 o                         
  11   4   2         50.27         44.81         9.76 o                         
 -14   5   2        146.05        113.28        10.71 o                         
 -13   5   2        226.26        232.35        19.77 o                         
 -12   5   2          2.25         -1.81        10.34 o                         
 -11   5   2          9.87         13.69         7.60 o                         
 -10   5   2         22.91         22.18         4.97 o                         
  -9   5   2         54.36         45.34         5.35 o                         
  -8   5   2        506.66        492.08        17.40 o                         
  -7   5   2        406.68        401.94        12.71 o                         
  -6   5   2        360.42        303.16        11.49 o                         
  -5   5   2        260.11        219.89        13.47 o                         
  -4   5   2       1505.07       1479.49        36.45 o                         
  -3   5   2       6947.31       7697.57       198.20 o                         
  -2   5   2         49.99         71.19         6.11 o                         
  -1   5   2        115.05        113.74         8.35 o                         
   0   5   2         45.77         56.24         5.20 o                         
   1   5   2        115.07        123.38         8.88 o                         
   2   5   2       2780.93       2731.42        78.81 o                         
   3   5   2         45.90         54.11         8.60 o                         
   4   5   2         25.61         50.97         6.42 o                         
   5   5   2        183.59        222.47        10.21 o                         
   6   5   2        170.48        191.72         9.39 o                         
   7   5   2       1072.78        982.64        30.25 o                         
   8   5   2        165.60        183.43        12.62 o                         
   9   5   2          0.53         -1.41        11.23 o                         
  10   5   2        270.68        314.36        25.47 o                         
  11   5   2        198.46        220.34        16.22 o                         
 -13   6   2         60.14         35.15         8.71 o                         
 -12   6   2          3.96          0.53        10.80 o                         
 -11   6   2         30.37         32.48        11.59 o                         
 -10   6   2        117.97        104.82        10.71 o                         
  -9   6   2         47.19         37.28         5.64 o                         
  -8   6   2         10.15          6.49         5.18 o                         
  -7   6   2         75.95         51.12         4.91 o                         
  -6   6   2        637.15        681.52        18.41 o                         
  -5   6   2       1446.77       1521.03        40.64 o                         
  -4   6   2        389.45        388.12        11.63 o                         
  -3   6   2          9.03         15.92         4.64 o                         
  -2   6   2        548.67        580.13        17.52 o                         
  -1   6   2        600.56        566.55        20.71 o                         
   0   6   2        148.32        186.58         9.12 o                         
   1   6   2       1216.70       1081.46        40.76 o                         
   2   6   2        333.65        299.91        13.03 o                         
   3   6   2       1063.12       1100.22        30.38 o                         
   4   6   2       1919.44       1915.78        50.03 o                         
   5   6   2       1377.30       1390.85        43.23 o                         
   6   6   2        186.81        198.32        13.24 o                         
   7   6   2          8.68          5.81         7.09 o                         
   8   6   2          4.90         11.78         7.55 o                         
   9   6   2        264.91        302.42        23.44 o                         
  10   6   2         34.64         49.33        10.18 o                         
  11   6   2        288.13        263.84        16.48 o                         
 -13   7   2          5.29          3.63         6.66 o                         
 -12   7   2        283.22        309.94        13.44 o                         
 -11   7   2        227.33        284.05        30.10 o                         
 -10   7   2        193.71        171.49        22.45 o                         
  -9   7   2         15.86         12.99         7.66 o                         
  -8   7   2          1.22          7.00         6.18 o                         
  -7   7   2         11.66         15.19         7.13 o                         
  -6   7   2        222.69        187.63        10.55 o                         
  -5   7   2       2041.89       2163.75        47.53 o                         
  -4   7   2        243.95        229.98         8.52 o                         
  -3   7   2         12.48          5.61         4.43 o                         
  -2   7   2        497.08        485.85        15.94 o                         
  -1   7   2        756.91        730.91        20.76 o                         
   0   7   2        128.38        152.01         9.97 o                         
   1   7   2        914.43       1063.70        34.30 o                         
   2   7   2        100.88        125.21        12.56 o                         
   3   7   2        128.66        115.63         7.98 o                         
   4   7   2        195.73        193.14        12.78 o                         
   5   7   2       1018.78        992.83        34.84 o                         
   6   7   2         14.94          9.68         8.14 o                         
   7   7   2        227.76        263.97        16.88 o                         
   8   7   2        304.36        341.31        18.32 o                         
   9   7   2        786.01        849.73        49.58 o                         
  10   7   2          2.78          3.98         7.28 o                         
 -12   8   2         14.77         17.01         5.53 o                         
 -11   8   2        324.27        363.34        13.03 o                         
 -10   8   2        115.90        102.79         8.26 o                         
  -9   8   2          3.22          6.68         6.65 o                         
  -8   8   2        188.84        217.52        13.79 o                         
  -7   8   2        383.81        398.87        14.19 o                         
  -6   8   2          3.46          3.44         5.85 o                         
  -5   8   2        184.90        205.67         9.80 o                         
  -4   8   2         19.18         18.71         4.95 o                         
  -3   8   2        270.20        233.14         9.63 o                         
  -2   8   2         80.74         95.43         6.83 o                         
  -1   8   2       1386.04       1369.87        33.95 o                         
   0   8   2          6.72         14.44         5.21 o                         
   1   8   2        501.38        570.03        21.87 o                         
   2   8   2       1464.20       1566.22        48.72 o                         
   3   8   2        885.36        880.99        26.29 o                         
   4   8   2         36.33         46.00         5.90 o                         
   5   8   2          6.68          8.44         7.84 o                         
   6   8   2        243.40        262.62        17.54 o                         
   7   8   2        216.78        218.91        37.49 o                         
   8   8   2          0.58          3.33         9.43 o                         
   9   8   2        436.22        477.12        29.32 o                         
  10   8   2         12.67          4.19         3.66 o                         
 -11   9   2          4.48         -1.54        10.44 o                         
 -10   9   2         14.10          7.36        12.86 o                         
  -9   9   2        362.03        378.10        17.51 o                         
  -8   9   2          1.96          3.88         8.86 o                         
  -7   9   2        440.70        432.48        17.70 o                         
  -6   9   2          5.27          8.37         6.32 o                         
  -5   9   2        200.22        223.92        10.62 o                         
  -4   9   2        666.30        626.49        25.39 o                         
  -3   9   2        167.53        162.17         9.76 o                         
  -2   9   2          5.65          7.49         5.60 o                         
  -1   9   2         71.21         61.74         5.80 o                         
   0   9   2        432.28        440.24        19.79 o                         
   1   9   2        719.25        787.67        29.27 o                         
   2   9   2         85.83         84.21         7.96 o                         
   3   9   2       1209.80       1242.51        63.26 o                         
   4   9   2         22.05         18.86         8.37 o                         
   5   9   2          1.36          1.12         9.14 o                         
   6   9   2         14.57         10.23         8.32 o                         
   7   9   2         71.82         83.18        10.58 o                         
   8   9   2        137.67        145.22        14.28 o                         
   9   9   2         19.86          7.04         4.17 o                         
 -11  10   2          0.89          2.17         7.29 o                         
 -10  10   2        228.27        246.45        13.50 o                         
  -9  10   2        721.04        754.63        46.24 o                         
  -8  10   2        138.19        164.28        14.78 o                         
  -7  10   2         35.35         38.05         7.97 o                         
  -6  10   2          1.62          1.76         7.31 o                         
  -5  10   2         15.79          9.44         7.23 o                         
  -4  10   2          7.22          9.86         7.11 o                         
  -3  10   2         24.79         21.12         6.22 o                         
  -2  10   2        356.47        363.02        13.34 o                         
  -1  10   2        116.14        128.51         9.49 o                         
   0  10   2       1739.90       1784.19        54.87 o                         
   1  10   2       2173.33       2375.35       121.46 o                         
   2  10   2        163.64        204.24        18.01 o                         
   3  10   2          1.53         -2.10         6.44 o                         
   4  10   2         52.68         52.07         6.24 o                         
   5  10   2         20.63         25.99         9.42 o                         
   6  10   2        162.32        166.46        17.56 o                         
   7  10   2         81.00         89.45        10.61 o                         
   8  10   2         86.63         79.16         8.16 o                         
 -10  11   2          4.41          4.27         4.79 o                         
  -9  11   2        199.42        170.87        12.12 o                         
  -8  11   2        138.68        183.10        23.78 o                         
  -7  11   2         11.31          8.88         7.16 o                         
  -6  11   2        375.65        474.29        19.10 o                         
  -5  11   2        190.92        232.17        13.55 o                         
  -4  11   2        282.52        280.97        33.36 o                         
  -3  11   2         53.77         59.58         7.15 o                         
  -2  11   2         40.51         50.22         6.44 o                         
  -1  11   2        124.08        130.58        15.19 o                         
   0  11   2         65.53         50.88        12.76 o                         
   1  11   2       1066.63       1116.26        49.11 o                         
   2  11   2         58.76         65.14         7.45 o                         
   3  11   2        350.48        373.75        15.96 o                         
   4  11   2         77.26         75.84        10.11 o                         
   5  11   2        244.66        263.17        15.44 o                         
   6  11   2        104.23         96.73        12.62 o                         
   7  11   2        101.49         80.51         7.72 o                         
 -10  12   2         25.70         10.18         4.67 o                         
  -9  12   2          3.48          0.06         4.38 o                         
  -8  12   2          5.23          1.99         5.87 o                         
  -7  12   2        203.55        191.70        10.31 o                         
  -6  12   2          1.83         -3.20         8.13 o                         
  -5  12   2        131.09        141.63        11.15 o                         
  -4  12   2        214.51        240.51        12.87 o                         
  -3  12   2        187.81        199.41        11.94 o                         
  -2  12   2          1.84         -0.06        10.96 o                         
  -1  12   2        166.89        168.56        11.85 o                         
   0  12   2        171.83        154.81        16.40 o                         
   1  12   2         36.04         21.78         6.46 o                         
   2  12   2          2.99          7.03         6.12 o                         
   3  12   2        225.19        245.39        15.07 o                         
   4  12   2        328.33        363.61        27.77 o                         
   5  12   2         12.60          7.44         6.10 o                         
   6  12   2          3.27          2.13         3.80 o                         
  -8  13   2         35.72         22.23         3.49 o                         
  -7  13   2        289.07        277.09        10.83 o                         
  -6  13   2        266.87        247.81        15.26 o                         
  -5  13   2          6.75          3.15         5.25 o                         
  -4  13   2        154.04        146.46         9.14 o                         
  -3  13   2        227.28        245.52        22.80 o                         
  -2  13   2         19.00         18.66         8.59 o                         
  -1  13   2         67.20         49.97        16.65 o                         
   0  13   2         31.53         16.25         5.91 o                         
   1  13   2          0.39         -0.78         5.02 o                         
   2  13   2          3.87         10.02         7.56 o                         
   3  13   2         26.90         32.38         7.29 o                         
  -6  14   2         91.80         62.68         6.95 o                         
  -5  14   2         24.95         14.78         3.61 o                         
  -4  14   2         24.39         14.27         4.37 o                         
  -3  14   2        212.83        217.49        10.95 o                         
  -2  14   2         36.50         25.59         4.65 o                         
  -1  14   2         13.08          7.80         4.20 o                         
   0  14   2          2.59          3.01         3.53 o                         
   1  14   2         21.88         10.41         4.59 o                         
   2  14   2         72.82         65.05         6.38 o                         
  -2 -15   3         44.57         33.04         4.83 o                         
  -1 -15   3         34.84         24.94         5.85 o                         
   0 -15   3         25.04         19.01         6.28 o                         
   1 -15   3         27.05         15.06         6.27 o                         
   2 -15   3          0.47          5.42         4.78 o                         
   3 -15   3          1.84         -0.57         4.04 o                         
   4 -15   3        272.85        207.06        13.93 o                         
  -3 -14   3          3.11          5.01         4.20 o                         
  -2 -14   3        202.31        218.35        11.29 o                         
  -1 -14   3        241.49        244.40        13.21 o                         
   0 -14   3          1.79          4.55         4.66 o                         
   1 -14   3          0.97          1.93         4.71 o                         
   2 -14   3        140.51        167.63         8.96 o                         
   3 -14   3          9.58         12.09         5.27 o                         
   4 -14   3         70.19         42.78         5.49 o                         
   5 -14   3        195.72        185.31         8.65 o                         
   6 -14   3         14.61          9.27         3.92 o                         
  -5 -13   3        222.77        204.37        15.80 o                         
  -4 -13   3         99.73         99.78         7.11 o                         
  -3 -13   3        105.24        109.01         9.26 o                         
  -2 -13   3         13.57         12.98         7.80 o                         
  -1 -13   3         12.77         14.07         6.28 o                         
   0 -13   3          3.49          8.65         7.97 o                         
   1 -13   3         10.43          7.33         7.09 o                         
   2 -13   3        214.79        232.41        13.47 o                         
   3 -13   3        247.12        280.60        18.96 o                         
   4 -13   3         21.64          9.92         7.20 o                         
   5 -13   3         24.97         35.69         6.38 o                         
   6 -13   3        302.06        349.25        16.80 o                         
   7 -13   3         19.40         14.70         5.67 o                         
   8 -13   3          3.99         -0.35         5.02 o                         
  -7 -12   3         27.56         20.87        16.90 o                         
  -6 -12   3          1.15         -3.94         5.35 o                         
  -5 -12   3         15.41         12.46         6.58 o                         
  -4 -12   3        351.02        372.05        20.57 o                         
  -3 -12   3        437.75        477.93        18.76 o                         
  -2 -12   3          7.00          0.53         6.45 o                         
  -1 -12   3         91.87         87.07         7.81 o                         
   0 -12   3        705.89        717.38        31.34 o                         
   1 -12   3        230.25        252.38        13.25 o                         
   2 -12   3         24.07         21.14         7.55 o                         
   3 -12   3         18.43         11.53         7.44 o                         
   4 -12   3         50.97         56.53         7.84 o                         
   5 -12   3         54.35         55.77         7.97 o                         
   6 -12   3        141.22        142.28        13.60 o                         
   7 -12   3        483.39        609.41        26.11 o                         
   8 -12   3         98.49         85.96        15.75 o                         
   9 -12   3          2.66          0.72         5.62 o                         
  -8 -11   3         17.83         17.71         5.08 o                         
  -7 -11   3          3.47          3.35         6.55 o                         
  -6 -11   3        453.28        464.52        24.29 o                         
  -5 -11   3        135.36        130.69         8.92 o                         
  -4 -11   3         11.23          9.41         6.13 o                         
  -3 -11   3         12.49         13.78         6.58 o                         
  -2 -11   3        125.12        118.92        13.97 o                         
  -1 -11   3        160.67        170.24        10.25 o                         
   0 -11   3        696.06        727.20        21.70 o                         
   1 -11   3        983.06        976.86        27.44 o                         
   2 -11   3          2.41          7.17         6.81 o                         
   3 -11   3        159.03        161.01        11.88 o                         
   4 -11   3        181.00        190.23        23.61 o                         
   5 -11   3        161.80        185.91        11.23 o                         
   6 -11   3          5.84         15.54         6.61 o                         
   7 -11   3          4.39          8.54         8.24 o                         
   8 -11   3         19.08         20.20         7.78 o                         
   9 -11   3          0.62          4.84         9.03 o                         
  -9 -10   3        323.32        356.24        23.43 o                         
  -8 -10   3         61.86         60.80         9.76 o                         
  -7 -10   3          1.56          6.09         7.40 o                         
  -6 -10   3         33.00         32.67         7.28 o                         
  -5 -10   3         62.06         66.10        10.77 o                         
  -4 -10   3          4.91          7.71         7.60 o                         
  -3 -10   3         12.11          8.92         5.60 o                         
  -2 -10   3        133.76        115.96         9.56 o                         
  -1 -10   3        473.65        494.90        18.60 o                         
   0 -10   3        173.62        186.39         9.69 o                         
   1 -10   3        182.80        167.55         9.62 o                         
   2 -10   3          0.13          2.44         5.44 o                         
   3 -10   3         74.81         74.63         7.08 o                         
   4 -10   3        245.70        256.72        11.92 o                         
   5 -10   3        384.08        377.62        14.81 o                         
   6 -10   3        164.94        151.28         9.94 o                         
   7 -10   3          2.58          5.31         6.91 o                         
   8 -10   3        298.22        322.05        21.14 o                         
   9 -10   3        218.97        234.98        16.99 o                         
  10 -10   3          2.59          6.33         9.32 o                         
 -10  -9   3        149.51        149.82        13.29 o                         
  -9  -9   3          0.38         -2.74         6.15 o                         
  -8  -9   3        134.34        135.29        12.30 o                         
  -7  -9   3        490.50        540.93        53.18 o                         
  -6  -9   3        275.60        240.47        11.53 o                         
  -5  -9   3         18.43         24.86         5.32 o                         
  -4  -9   3        235.52        205.71        11.46 o                         
  -3  -9   3          0.24         -0.30         6.59 o                         
  -2  -9   3         23.62         29.89         5.44 o                         
  -1  -9   3        206.86        214.76         8.67 o                         
   0  -9   3        433.93        460.36        14.63 o                         
   1  -9   3         68.61         74.39         5.34 o                         
   2  -9   3        645.53        629.79        19.39 o                         
   3  -9   3       2228.58       2210.57        57.90 o                         
   4  -9   3        108.18         89.04         5.84 o                         
   5  -9   3        235.37        253.60         9.91 o                         
   6  -9   3         27.94         21.29         6.43 o                         
   7  -9   3         96.91         86.84         7.71 o                         
   8  -9   3         30.06         35.19         6.78 o                         
   9  -9   3        389.17        421.96        27.13 o                         
  10  -9   3        190.92        212.91        10.90 o                         
 -10  -8   3         16.80         18.34        10.46 o                         
  -9  -8   3         57.03         59.23         7.63 o                         
  -8  -8   3          8.80          6.87         6.04 o                         
  -7  -8   3        750.62        791.10        26.50 o                         
  -6  -8   3        179.71        193.17         8.27 o                         
  -5  -8   3        197.67        178.19         8.53 o                         
  -4  -8   3        115.73        108.25         6.13 o                         
  -3  -8   3       1143.57       1118.81        52.53 o                         
  -2  -8   3         89.66         82.42         7.30 o                         
  -1  -8   3         56.85         66.29         9.22 o                         
   0  -8   3         54.14         46.34         5.34 o                         
   1  -8   3         67.24         73.15         5.59 o                         
   2  -8   3         76.90         74.29         5.59 o                         
   3  -8   3       3599.13       3525.09        79.54 o                         
   4  -8   3       1163.01       1233.64        33.85 o                         
   5  -8   3         42.31         46.17         5.89 o                         
   6  -8   3        215.90        202.14        10.69 o                         
   7  -8   3        657.68        760.67        22.31 o                         
   8  -8   3         58.16         50.58         6.89 o                         
   9  -8   3        108.50        111.17        13.11 o                         
  10  -8   3          7.18          6.49         6.78 o                         
  11  -8   3         20.61         18.15         9.35 o                         
 -11  -7   3          1.18          4.34         6.27 o                         
 -10  -7   3        367.15        349.49        15.28 o                         
  -9  -7   3       1103.20       1070.49        66.70 o                         
  -8  -7   3        286.93        278.96        14.59 o                         
  -7  -7   3       1012.87        989.43        33.81 o                         
  -6  -7   3        130.28        101.42         5.83 o                         
  -5  -7   3        267.03        253.55        10.25 o                         
  -4  -7   3        567.12        569.31        30.42 o                         
  -3  -7   3       1036.07        998.21        34.20 o                         
  -2  -7   3         22.50         26.04         3.87 o                         
  -1  -7   3         15.87         31.21         6.09 o                         
   0  -7   3       1075.32       1095.74        28.45 o                         
   1  -7   3       8394.72       8513.67       177.04 o                         
   2  -7   3        108.69        104.46         5.96 o                         
   3  -7   3        525.93        584.31        17.62 o                         
   4  -7   3          8.07          3.73         3.88 o                         
   5  -7   3          4.59         11.96         5.13 o                         
   6  -7   3        134.35        112.72        11.75 o                         
   7  -7   3        185.35        192.37        10.16 o                         
   8  -7   3          7.43         15.30         6.41 o                         
   9  -7   3        275.72        309.93        17.21 o                         
  10  -7   3         45.27         38.20        15.91 o                         
  11  -7   3        126.36        154.79        13.21 o                         
  12  -7   3          0.96          1.52         4.89 o                         
 -12  -6   3         35.07         33.39        10.74 o                         
 -11  -6   3         77.20         69.49        13.00 o                         
 -10  -6   3        162.80        166.72        10.25 o                         
  -9  -6   3        930.42        923.72        58.84 o                         
  -8  -6   3         68.72         77.32         6.78 o                         
  -7  -6   3        208.02        220.96        12.24 o                         
  -6  -6   3         38.16         35.87         3.26 o                         
  -5  -6   3       1996.20       1790.88        51.50 o                         
  -4  -6   3        536.38        538.78        18.03 o                         
  -3  -6   3        157.92        120.32         6.50 o                         
  -2  -6   3       5581.97       5398.04       149.18 o                         
  -1  -6   3       1091.71       1232.42        37.87 o                         
   0  -6   3        102.93         92.79         6.47 o                         
   1  -6   3        406.66        423.52        13.98 o                         
   2  -6   3        165.19        148.92         7.13 o                         
   3  -6   3        390.59        390.06        14.32 o                         
   4  -6   3         16.49         16.64         4.15 o                         
   5  -6   3       2205.31       2261.49        56.60 o                         
   6  -6   3        259.01        285.32        19.10 o                         
   7  -6   3         42.34         51.78         5.83 o                         
   8  -6   3         91.48         95.10         8.10 o                         
   9  -6   3        133.62        160.17        12.56 o                         
  10  -6   3          0.24         -1.87        11.54 o                         
  11  -6   3         24.52         40.76        12.59 o                         
  12  -6   3         29.42         28.51         7.90 o                         
 -13  -5   3          8.22          3.80         9.33 o                         
 -11  -5   3        219.00        257.28        15.50 o                         
 -10  -5   3          8.00         10.66         7.68 o                         
  -9  -5   3       1027.98        960.95        26.28 o                         
  -8  -5   3         52.95         61.67         5.06 o                         
  -7  -5   3        342.07        369.01        13.54 o                         
  -6  -5   3         43.20         36.44         7.54 o                         
  -5  -5   3        644.52        630.28        22.70 o                         
  -4  -5   3        189.72        165.70        10.43 o                         
  -3  -5   3       6282.31       6448.42       204.89 o                         
  -2  -5   3       3927.55       4043.98        99.78 o                         
  -1  -5   3      14528.83      13567.03       426.14 o                         
   0  -5   3       5165.86       5210.16       117.03 o                         
   1  -5   3        105.24         94.58         5.28 o                         
   2  -5   3        697.87        703.00        20.64 o                         
   3  -5   3         18.17         16.13         4.69 o                         
   4  -5   3         13.62          6.86         3.88 o                         
   5  -5   3        621.63        638.15        18.30 o                         
   6  -5   3       2256.53       2229.14        51.81 o                         
   7  -5   3         81.63        111.79         7.33 o                         
   8  -5   3          9.47          7.61         5.04 o                         
   9  -5   3        521.08        698.33        32.27 o                         
  10  -5   3          8.79          6.90        10.15 o                         
  11  -5   3          1.41         11.30         8.52 o                         
  12  -5   3         40.09         33.79         8.53 o                         
 -13  -4   3          2.52         -1.50        10.23 o                         
 -12  -4   3         11.81         20.06        12.69 o                         
 -11  -4   3        326.01        317.30        14.59 o                         
 -10  -4   3        371.08        382.56        24.44 o                         
  -9  -4   3          7.27          5.83         4.64 o                         
  -8  -4   3         14.83         17.49         3.83 o                         
  -7  -4   3       1864.17       1776.82        44.38 o                         
  -6  -4   3        346.46        316.10        18.90 o                         
  -5  -4   3        433.15        404.71        13.15 o                         
  -4  -4   3         38.40         40.97         3.04 o                         
  -3  -4   3        905.75        916.52        24.39 o                         
  -2  -4   3       2128.28       2241.11        55.68 o                         
  -1  -4   3       7273.35       6958.70       190.50 o                         
   0  -4   3        550.07        464.88        11.54 o                         
   1  -4   3        118.33        101.93         4.46 o                         
   2  -4   3          5.66          3.94         2.72 o                         
   3  -4   3        494.50        391.30        12.67 o                         
   4  -4   3         26.69         34.64         4.77 o                         
   5  -4   3         10.43          8.80         3.79 o                         
   6  -4   3         15.50         29.21         4.92 o                         
   7  -4   3       2087.13       2240.46        71.16 o                         
   8  -4   3          8.74         15.80         9.18 o                         
   9  -4   3        636.66        746.85        36.72 o                         
  10  -4   3         24.51         19.99        10.08 o                         
  11  -4   3          8.96         10.46        10.93 o                         
  12  -4   3          2.69          6.69         9.54 o                         
 -13  -3   3        202.57        225.95        20.41 o                         
 -12  -3   3        638.67        680.50        47.57 o                         
 -11  -3   3        696.15        704.17        21.67 o                         
 -10  -3   3        290.08        318.75        11.78 o                         
  -9  -3   3         64.30         66.67         6.98 o                         
  -8  -3   3          5.04          9.92         3.96 o                         
  -7  -3   3        468.30        459.68        16.09 o                         
  -6  -3   3       2016.71       2174.67        88.06 o                         
  -5  -3   3       2214.40       2237.98        55.93 o                         
  -4  -3   3         81.86         67.66         3.36 o                         
  -3  -3   3      20435.09      20319.14       777.62 o                         
   0  -3   3        736.19        746.77        18.06 o                         
   1  -3   3        416.38        363.65        10.11 o                         
   2  -3   3        959.60        884.26        21.56 o                         
   3  -3   3         39.74         53.37         4.01 o                         
   4  -3   3        563.29        620.76        18.26 o                         
   5  -3   3        213.97        201.96         9.53 o                         
   6  -3   3        140.95        178.39         6.66 o                         
   7  -3   3       4816.69       4726.31       148.50 o                         
   8  -3   3        472.26        453.32        22.44 o                         
   9  -3   3         82.51         81.65        10.91 o                         
  10  -3   3         26.43         24.70         9.60 o                         
  11  -3   3        280.47        253.87        17.09 o                         
  12  -3   3          3.25          1.48         8.32 o                         
 -14  -2   3          1.51         -0.18         8.64 o                         
 -13  -2   3        108.86         90.90        27.84 o                         
 -12  -2   3        520.21        566.68        27.38 o                         
 -11  -2   3         21.81         16.29         8.12 o                         
 -10  -2   3         59.86         63.78         7.05 o                         
  -9  -2   3        745.96        738.69        25.02 o                         
  -8  -2   3        119.75        124.84         6.26 o                         
  -7  -2   3        160.81        142.78         7.87 o                         
  -6  -2   3        600.44        649.55        24.21 o                         
  -5  -2   3         35.50         34.77         5.31 o                         
  -4  -2   3         48.90         53.86         6.69 o                         
  -3  -2   3       7907.71       7905.36       214.81 o                         
  -2  -2   3        160.12        167.39         4.74 o                         
  -1  -2   3       4944.20       4290.65       104.74 o                         
   0  -2   3        701.53        596.13        15.95 o                         
   1  -2   3        894.53        839.08        22.15 o                         
   2  -2   3         69.96         57.29         3.30 o                         
   3  -2   3        116.79        115.46         4.95 o                         
   4  -2   3       2744.48       2911.90        72.77 o                         
   5  -2   3       7156.43       6757.33       213.55 o                         
   6  -2   3        350.83        311.76        10.00 o                         
   7  -2   3        297.15        248.42        21.29 o                         
   8  -2   3         21.09         16.75         5.31 o                         
   9  -2   3          1.86          3.16         6.71 o                         
  10  -2   3         18.58         13.03         8.82 o                         
  11  -2   3        409.89        378.67        30.06 o                         
  12  -2   3        227.60        262.91        19.16 o                         
 -14  -1   3          9.03         -1.22         9.49 o                         
 -13  -1   3        238.37        263.68        23.43 o                         
 -12  -1   3         24.63         24.58        10.80 o                         
 -11  -1   3        671.67        763.34        30.21 o                         
 -10  -1   3        257.35        288.91        11.31 o                         
  -9  -1   3        446.24        442.55        13.86 o                         
  -8  -1   3        188.92        179.65         8.45 o                         
  -7  -1   3        172.72        170.33        12.32 o                         
  -6  -1   3       1864.84       1918.33        70.40 o                         
  -5  -1   3       1308.78       1303.04        38.15 o                         
  -4  -1   3       4648.87       4068.53        99.68 o                         
  -3  -1   3       1617.75       1435.46        40.86 o                         
  -2  -1   3      11637.68      11882.51       455.79 o                         
  -1  -1   3       2999.43       2838.43        63.62 o                         
   0  -1   3         28.20         34.22         3.05 o                         
   1  -1   3       1972.98       2063.18        66.06 o                         
   2  -1   3         67.09         48.95         3.83 o                         
   3  -1   3       1001.82       1065.50        25.40 o                         
   4  -1   3        188.78        162.78         6.04 o                         
   5  -1   3       2675.15       2315.15        75.58 o                         
   6  -1   3       2461.02       2328.88        49.53 o                         
   7  -1   3          0.48          7.44         5.36 o                         
   8  -1   3          2.66         -3.18         4.99 o                         
   9  -1   3        189.90        200.19        13.99 o                         
  10  -1   3         52.09         49.19        13.90 o                         
  11  -1   3         58.59         67.61        15.16 o                         
  12  -1   3        104.01         90.80        12.25 o                         
 -14   0   3         36.99         22.84         6.87 o                         
 -13   0   3          2.66          4.40        17.50 o                         
 -12   0   3         76.59         75.79        11.81 o                         
 -11   0   3        950.90       1003.61        30.09 o                         
 -10   0   3       2463.18       2825.60        85.75 o                         
  -9   0   3        239.46        233.71        10.49 o                         
  -8   0   3         77.38         79.77         5.28 o                         
  -7   0   3        147.47        120.72        10.81 o                         
  -6   0   3         17.23         22.41         3.77 o                         
  -5   0   3       1060.21        991.65        26.53 o                         
  -4   0   3       1045.99        960.70        29.06 o                         
  -3   0   3       4252.52       4084.96       107.75 o                         
  -2   0   3         38.01         39.34         3.52 o                         
  -1   0   3        931.31        742.84        19.53 o                         
   0   0   3       2125.08       2070.65        57.90 o                         
   1   0   3        738.86        861.81        25.27 o                         
   2   0   3        236.40        178.07         6.42 o                         
   3   0   3       4686.07       4472.68       110.02 o                         
   4   0   3        920.06       1007.55        24.33 o                         
   5   0   3        849.92        789.30        22.17 o                         
   6   0   3        162.05        140.64         6.89 o                         
   7   0   3         99.34         94.45         8.14 o                         
   8   0   3         38.64         33.00         5.26 o                         
   9   0   3         31.35         42.19         9.85 o                         
  10   0   3        729.61        726.76        31.64 o                         
  11   0   3         25.83         19.32        10.36 o                         
  12   0   3          1.08          0.39         9.16 o                         
 -14   1   3         14.20          7.85         7.70 o                         
 -13   1   3          3.76          5.93         8.70 o                         
 -12   1   3         68.49         62.41        11.42 o                         
 -11   1   3         68.75         83.40        13.29 o                         
 -10   1   3         63.80         81.47         9.83 o                         
  -9   1   3        211.53        228.46        11.43 o                         
  -8   1   3          0.10         -0.11         4.90 o                         
  -7   1   3         79.80         83.24        17.09 o                         
  -6   1   3       1041.27       1026.29        41.24 o                         
  -5   1   3        401.01        337.37        10.14 o                         
  -4   1   3       1359.91       1394.85        32.77 o                         
  -3   1   3         44.54         50.97         4.22 o                         
  -2   1   3       4656.43       4626.62       127.00 o                         
  -1   1   3       2087.29       2052.05        70.78 o                         
   0   1   3       1854.60       1734.43        39.93 o                         
   1   1   3        108.05         71.02         6.97 o                         
   2   1   3         54.30         39.08         3.15 o                         
   3   1   3       5975.62       6095.17       166.70 o                         
   4   1   3       7498.25       7242.95       218.23 o                         
   5   1   3          3.97          8.31         3.02 o                         
   6   1   3         17.80          8.15         3.35 o                         
   7   1   3         97.99         90.37         9.01 o                         
   8   1   3        820.23        794.25        22.05 o                         
   9   1   3        105.59        106.35         9.87 o                         
  10   1   3         35.55         33.18         8.27 o                         
  11   1   3          6.91         12.43         9.42 o                         
 -14   2   3         13.14          4.30         5.43 o                         
 -13   2   3         29.57         25.60         9.16 o                         
 -12   2   3        262.82        304.56        16.22 o                         
 -11   2   3         51.29         61.92        12.34 o                         
 -10   2   3         63.21         75.74         8.40 o                         
  -9   2   3       1274.60       1252.20        34.42 o                         
  -8   2   3       1236.60       1408.97        37.84 o                         
  -7   2   3        208.62        236.08        11.67 o                         
  -6   2   3        705.09        670.44        22.37 o                         
  -5   2   3        941.56        906.24        23.29 o                         
  -4   2   3         19.91         24.65         3.40 o                         
  -3   2   3         54.30         67.48         5.55 o                         
  -2   2   3       6682.18       6204.74       138.84 o                         
  -1   2   3         16.41         32.04         4.05 o                         
   0   2   3       4547.19       4251.30        98.76 o                         
   1   2   3       5530.73       5685.11       180.68 o                         
   2   2   3       5304.38       5071.04       124.52 o                         
   3   2   3        824.59        806.93        39.88 o                         
   4   2   3       1042.16        981.54        57.77 o                         
   5   2   3        239.27        226.26         8.51 o                         
   6   2   3          4.07          8.29         3.47 o                         
   7   2   3         58.67         53.43         7.15 o                         
   8   2   3        678.68        692.63        22.91 o                         
   9   2   3        363.77        381.64        38.61 o                         
  10   2   3        129.82        135.98        14.99 o                         
 -14   3   3        162.26        164.32        15.98 o                         
 -13   3   3         14.62         12.32         8.72 o                         
 -12   3   3        116.33        118.60        10.06 o                         
 -11   3   3         28.78         28.76        12.83 o                         
 -10   3   3        143.79        129.34         6.97 o                         
  -9   3   3         18.46         18.80         5.13 o                         
  -8   3   3       1459.34       1500.15        33.34 o                         
  -7   3   3        237.59        249.95         9.88 o                         
  -6   3   3        353.03        321.80        15.43 o                         
  -5   3   3       2144.82       2066.34        54.07 o                         
  -4   3   3       4733.19       4991.27       105.76 o                         
  -3   3   3       2422.18       2331.79        47.42 o                         
  -2   3   3       1767.56       1751.21        41.82 o                         
  -1   3   3        201.50        126.08         8.71 o                         
   0   3   3        583.33        711.74        18.57 o                         
   1   3   3        988.12        711.63        20.56 o                         
   2   3   3       8184.58       8491.43       269.00 o                         
   3   3   3        618.36        473.64        17.33 o                         
   4   3   3        442.06        389.30        12.26 o                         
   5   3   3        603.28        516.79        15.12 o                         
   6   3   3       1666.49       1742.84        58.86 o                         
   7   3   3        373.15        378.59        14.63 o                         
   8   3   3          3.48          1.66         6.36 o                         
   9   3   3        244.07        253.20        22.35 o                         
  10   3   3         41.05         57.55        12.57 o                         
  11   3   3        184.13        191.06        16.26 o                         
 -14   4   3        255.23        196.73        17.03 o                         
 -13   4   3        134.69        131.55        20.46 o                         
 -12   4   3          3.11          5.42         8.45 o                         
 -11   4   3        146.45        122.62         9.76 o                         
 -10   4   3         21.85         16.88         4.99 o                         
  -9   4   3          6.04         14.18         5.23 o                         
  -8   4   3        177.22        171.04         8.10 o                         
  -7   4   3          1.99          3.83         3.99 o                         
  -6   4   3         11.65         16.49         4.84 o                         
  -5   4   3       1372.59       1390.80        48.41 o                         
  -4   4   3      11874.66      12606.33       349.54 o                         
  -3   4   3        471.01        511.41        14.02 o                         
  -2   4   3        734.95        826.61        30.06 o                         
  -1   4   3       1327.60       1300.92        35.21 o                         
   0   4   3        162.21        260.66         9.72 o                         
   1   4   3       1504.25       1348.50        36.76 o                         
   2   4   3        113.56        149.84         8.01 o                         
   3   4   3        670.00        754.35        33.20 o                         
   4   4   3       1197.49       1137.10        30.63 o                         
   5   4   3        134.19         94.69        12.83 o                         
   6   4   3        842.53        897.78        39.04 o                         
   7   4   3        150.86        128.90        13.06 o                         
   8   4   3         26.47          8.46         6.94 o                         
   9   4   3        539.93        602.10        38.22 o                         
  10   4   3        343.00        455.95        33.68 o                         
  11   4   3          6.97          7.32         7.01 o                         
 -14   5   3        151.51        122.01        11.37 o                         
 -13   5   3          4.20         12.78        10.72 o                         
 -12   5   3          0.62          5.09         7.23 o                         
 -11   5   3        156.52        151.30        10.85 o                         
 -10   5   3         24.55         24.69         5.42 o                         
  -9   5   3        169.51        176.70        12.58 o                         
  -8   5   3         18.28         14.03         5.43 o                         
  -7   5   3        272.30        250.74         9.96 o                         
  -6   5   3       2964.44       3283.12        92.54 o                         
  -5   5   3          1.48          5.64         4.19 o                         
  -4   5   3         74.72         75.30         6.23 o                         
  -3   5   3        275.86        215.26        11.30 o                         
  -2   5   3          2.87         10.19         4.31 o                         
  -1   5   3        532.45        605.26        21.89 o                         
   0   5   3         55.80         71.39         5.80 o                         
   1   5   3         94.61         89.09         8.74 o                         
   2   5   3        300.02        275.38        12.32 o                         
   3   5   3        705.78        679.41        20.47 o                         
   4   5   3       1568.19       1406.49        42.82 o                         
   5   5   3        459.83        400.81        16.72 o                         
   6   5   3          8.06          9.30         7.15 o                         
   7   5   3         81.30         88.03        15.60 o                         
   8   5   3         12.50         12.64         8.20 o                         
   9   5   3         21.37         34.09        11.76 o                         
  10   5   3        427.03        466.81        29.25 o                         
 -13   6   3         91.61         55.73         9.19 o                         
 -12   6   3        244.46        259.48        43.35 o                         
 -11   6   3         23.32         18.78         4.62 o                         
 -10   6   3          5.74          3.05         5.21 o                         
  -9   6   3        284.10        282.46        11.21 o                         
  -8   6   3        230.21        255.54        10.40 o                         
  -7   6   3        679.74        707.73        20.29 o                         
  -6   6   3       2287.01       2353.89        50.34 o                         
  -5   6   3       3208.27       3447.71        73.14 o                         
  -4   6   3        198.96        183.32         8.54 o                         
  -3   6   3        987.20        979.11        43.60 o                         
  -2   6   3       1374.24       1256.23        28.75 o                         
  -1   6   3        360.69        372.12        13.78 o                         
   0   6   3        241.93        208.97        10.81 o                         
   1   6   3        401.93        402.58        25.04 o                         
   2   6   3         41.21         45.32         5.37 o                         
   3   6   3        217.62        244.82        10.53 o                         
   4   6   3        256.32        265.25        10.95 o                         
   5   6   3        167.69        167.18        12.34 o                         
   6   6   3          2.13          4.91         9.19 o                         
   7   6   3        583.71        571.86        26.98 o                         
   8   6   3       1102.02       1136.63        46.36 o                         
   9   6   3         32.79         28.12        10.09 o                         
  10   6   3        155.02        158.52        13.50 o                         
 -12   7   3        301.68        285.29        25.94 o                         
 -11   7   3        231.93        215.37        22.49 o                         
 -10   7   3         33.75         22.92         6.65 o                         
  -9   7   3         48.69         38.72         8.83 o                         
  -8   7   3        899.48        956.78        23.14 o                         
  -7   7   3         41.36         36.26         6.90 o                         
  -6   7   3        294.52        321.66        12.02 o                         
  -5   7   3         33.63         35.94         5.16 o                         
  -4   7   3         38.61         43.80         4.89 o                         
  -3   7   3         91.58         96.93         7.72 o                         
  -2   7   3        386.73        428.91        12.77 o                         
  -1   7   3        698.44        667.39        20.80 o                         
   0   7   3        216.14        230.10        12.65 o                         
   1   7   3        531.28        543.64        20.98 o                         
   2   7   3        930.41       1002.76        33.48 o                         
   3   7   3         64.67         57.49         6.12 o                         
   4   7   3        111.71         91.66        12.73 o                         
   5   7   3        190.87        177.68        17.24 o                         
   6   7   3         14.20         18.54         8.76 o                         
   7   7   3         10.02         22.67        11.61 o                         
   8   7   3        389.80        386.61        29.48 o                         
   9   7   3          3.15          5.18         8.29 o                         
  10   7   3         53.53         47.93         6.51 o                         
 -12   8   3         34.77         26.22         8.85 o                         
 -11   8   3          8.80          4.79         4.74 o                         
 -10   8   3         93.10         79.01        10.84 o                         
  -9   8   3        149.92        188.22        12.47 o                         
  -8   8   3        703.46        749.64        24.61 o                         
  -7   8   3        355.26        391.04        14.18 o                         
  -6   8   3         62.82         59.54         6.68 o                         
  -5   8   3         39.74         34.25         6.17 o                         
  -4   8   3         52.98         45.29         6.80 o                         
  -3   8   3         48.02         36.83         7.61 o                         
  -2   8   3         31.51         31.71         5.88 o                         
  -1   8   3       1551.29       1628.40        44.66 o                         
   0   8   3        781.69        801.13        24.55 o                         
   1   8   3        105.46        111.40        10.96 o                         
   2   8   3        712.62        751.85        24.66 o                         
   3   8   3          5.70          4.94         5.80 o                         
   4   8   3         16.49         17.31         5.02 o                         
   5   8   3         28.42         29.42         9.68 o                         
   6   8   3         50.84         59.88         9.53 o                         
   7   8   3        130.76        139.12        17.34 o                         
   8   8   3         59.71         41.62         9.35 o                         
   9   8   3        200.63        173.71        12.83 o                         
 -12   9   3          0.21          3.54         6.99 o                         
 -11   9   3         46.88         25.25         4.60 o                         
 -10   9   3        461.74        441.91        35.82 o                         
  -9   9   3        210.61        225.03        16.56 o                         
  -8   9   3         92.15         73.05        12.94 o                         
  -7   9   3          0.73          1.93         7.38 o                         
  -6   9   3        134.09        144.70        10.77 o                         
  -5   9   3          1.92          9.86         6.68 o                         
  -4   9   3        284.40        297.31        13.60 o                         
  -3   9   3         68.09         54.74         6.47 o                         
  -2   9   3         66.79         57.36         6.24 o                         
  -1   9   3        714.46        673.07        19.60 o                         
   0   9   3       5442.35       5568.09       150.64 o                         
   1   9   3        863.26        828.87        30.16 o                         
   2   9   3          8.13          5.56         6.67 o                         
   3   9   3        175.30        211.63        25.85 o                         
   4   9   3        154.62        186.36        11.07 o                         
   5   9   3        121.56        141.30        13.66 o                         
   6   9   3         66.13         96.19        10.48 o                         
   7   9   3         95.44         91.64        13.49 o                         
   8   9   3         14.89         10.13         6.91 o                         
 -11  10   3          0.79          3.41         7.18 o                         
 -10  10   3        250.15        309.07        15.50 o                         
  -9  10   3        212.59        163.07        17.45 o                         
  -8  10   3          5.79          6.94         5.80 o                         
  -7  10   3         93.27         76.42         7.64 o                         
  -6  10   3        186.84        237.90        14.21 o                         
  -5  10   3        722.96        774.27        28.17 o                         
  -4  10   3         41.62         32.33         7.30 o                         
  -3  10   3         43.78         30.71         6.75 o                         
  -2  10   3         96.82         80.25         7.36 o                         
  -1  10   3          9.21          9.33         5.51 o                         
   0  10   3       1134.38       1224.04        41.04 o                         
   1  10   3        648.82        699.85        27.11 o                         
   2  10   3          0.45          1.04         6.69 o                         
   3  10   3         19.90         14.36         5.97 o                         
   4  10   3        346.53        353.38        23.42 o                         
   5  10   3        189.27        227.22        40.49 o                         
   6  10   3        493.37        503.33        56.44 o                         
   7  10   3          4.96          9.81         8.90 o                         
 -10  11   3          0.70         -0.85         4.45 o                         
  -9  11   3         33.06         22.99         6.65 o                         
  -8  11   3         79.29         62.44         8.43 o                         
  -7  11   3         10.93         10.51         6.70 o                         
  -6  11   3         89.61         77.19         8.06 o                         
  -5  11   3         27.36         30.46         7.59 o                         
  -4  11   3         70.46         52.50         7.76 o                         
  -3  11   3         19.92         15.81         7.00 o                         
  -2  11   3        309.84        287.14        13.48 o                         
  -1  11   3        123.78        131.29        10.67 o                         
   0  11   3         77.75         85.46        16.12 o                         
   1  11   3          2.19          8.26         6.54 o                         
   2  11   3        237.94        231.40        12.60 o                         
   3  11   3        108.43         82.86        16.99 o                         
   4  11   3         84.51        109.94        10.65 o                         
   5  11   3         10.58         15.19         8.21 o                         
   6  11   3        171.22        176.79        12.93 o                         
 -10  12   3          5.13         -1.43         4.93 o                         
  -9  12   3          7.53          6.61         3.87 o                         
  -8  12   3         81.05         74.56        19.35 o                         
  -7  12   3        111.45         94.71        14.99 o                         
  -6  12   3         11.85          0.66         6.11 o                         
  -5  12   3         15.39         11.38         8.94 o                         
  -4  12   3        538.80        516.85        57.50 o                         
  -3  12   3         26.20         20.48         6.28 o                         
  -2  12   3        109.93         98.21        10.02 o                         
  -1  12   3        101.63         85.24        16.21 o                         
   0  12   3          4.13          1.58         6.72 o                         
   1  12   3        115.68        124.46        17.88 o                         
   2  12   3        100.93        130.33         9.66 o                         
   3  12   3        414.61        503.24        33.81 o                         
   4  12   3          5.60          6.57         7.05 o                         
   5  12   3         37.18         31.86         4.94 o                         
  -8  13   3         17.64          7.29         2.87 o                         
  -7  13   3         30.37         15.33         3.30 o                         
  -6  13   3          5.11          0.26         3.97 o                         
  -5  13   3          0.35          0.55         4.54 o                         
  -4  13   3        278.39        273.24        13.83 o                         
  -3  13   3        246.34        297.83        17.08 o                         
  -2  13   3          0.36         -1.94         5.56 o                         
  -1  13   3          3.44          1.48         5.24 o                         
   0  13   3         45.58         44.95         7.79 o                         
   1  13   3        133.16        131.67        10.04 o                         
   2  13   3         33.84         30.07         7.41 o                         
   3  13   3         74.45         61.80         6.96 o                         
  -6  14   3         20.14         11.27         3.30 o                         
  -5  14   3         32.00         16.72         3.08 o                         
  -4  14   3         23.52         13.68         3.26 o                         
  -3  14   3         44.71         22.63         5.28 o                         
  -2  14   3          0.11          2.15         3.11 o                         
  -1  14   3         24.00         16.75         2.81 o                         
   0  14   3         20.41         15.31         4.10 o                         
   1  14   3         91.90         82.29         6.23 o                         
  -2 -15   4         70.45         62.08         7.37 o                         
  -1 -15   4         30.83         19.47         5.45 o                         
   0 -15   4          5.90          2.08         5.62 o                         
   1 -15   4        144.62        130.90        11.29 o                         
   2 -15   4         85.97         91.01         6.92 o                         
   3 -15   4        171.20        177.26         8.54 o                         
   4 -15   4        386.79        313.59        18.23 o                         
  -4 -14   4        106.22        108.01         8.52 o                         
  -3 -14   4        177.93        190.30        14.27 o                         
  -2 -14   4        209.44        224.71        16.40 o                         
  -1 -14   4          3.02          9.08         8.38 o                         
   0 -14   4          7.39          0.97         7.13 o                         
   1 -14   4         68.71         51.06         4.23 o                         
   2 -14   4         77.60         75.81         7.16 o                         
   3 -14   4         14.46         16.14         5.19 o                         
   4 -14   4        111.93        100.18         6.93 o                         
   5 -14   4         27.51         17.70         5.95 o                         
   6 -14   4         52.59         43.34        11.46 o                         
  -6 -13   4         86.66         92.68        15.50 o                         
  -5 -13   4        144.12        170.56        21.39 o                         
  -4 -13   4        233.53        232.71        15.05 o                         
  -3 -13   4         98.86         93.89         9.02 o                         
  -2 -13   4          3.25         -0.09         5.11 o                         
  -1 -13   4         77.25         64.05         6.25 o                         
   0 -13   4        384.99        381.94        81.83 o                         
   1 -13   4          2.50          0.62         7.17 o                         
   2 -13   4        126.14        127.94        10.34 o                         
   3 -13   4         19.91         22.99        11.07 o                         
   4 -13   4         20.40         14.49         7.10 o                         
   5 -13   4         20.80         17.03         5.63 o                         
   6 -13   4         83.02         91.88         8.66 o                         
   7 -13   4        153.21        148.19        13.44 o                         
  -7 -12   4        132.65        132.76        20.09 o                         
  -6 -12   4        138.76        153.36        23.45 o                         
  -5 -12   4          4.24          4.46         4.78 o                         
  -4 -12   4        225.60        234.45        18.53 o                         
  -3 -12   4          0.04          1.04         5.65 o                         
  -2 -12   4         54.25         59.00         8.99 o                         
  -1 -12   4        565.44        605.44        30.89 o                         
   0 -12   4        528.80        577.20        18.80 o                         
   1 -12   4         93.86         88.28         8.31 o                         
   2 -12   4          0.02         -1.46         7.36 o                         
   3 -12   4         16.88         18.22         7.55 o                         
   4 -12   4         16.46         13.43         8.06 o                         
   5 -12   4         44.14         47.41         7.23 o                         
   6 -12   4          9.59         16.81        10.18 o                         
   7 -12   4          9.45         10.01         6.24 o                         
   8 -12   4          0.66          0.73         6.95 o                         
  -8 -11   4         12.41         16.33        12.57 o                         
  -7 -11   4        308.44        291.42        25.30 o                         
  -6 -11   4        586.80        531.68        70.25 o                         
  -5 -11   4         80.35         80.34         9.48 o                         
  -4 -11   4         39.70         34.96         6.04 o                         
  -3 -11   4        128.49        128.27         9.61 o                         
  -2 -11   4        546.78        544.99        22.26 o                         
  -1 -11   4          0.13          8.16         6.33 o                         
   0 -11   4       1054.72       1107.71        31.72 o                         
   1 -11   4          1.49          1.49         6.67 o                         
   2 -11   4         56.49         66.72         7.54 o                         
   3 -11   4        265.53        300.94        17.16 o                         
   4 -11   4        231.56        252.87        14.56 o                         
   5 -11   4         54.73         65.36        10.62 o                         
   6 -11   4         77.22         59.59        11.32 o                         
   7 -11   4        150.15        149.52        21.55 o                         
   8 -11   4        238.36        270.96        21.10 o                         
   9 -11   4          7.24         11.16         7.30 o                         
  -9 -10   4          4.41         12.24        11.60 o                         
  -8 -10   4        164.82        152.35        23.41 o                         
  -7 -10   4          6.31          6.79         6.49 o                         
  -6 -10   4       1172.91       1185.17        59.84 o                         
  -5 -10   4         45.52         37.91         8.93 o                         
  -4 -10   4         82.95         74.19         6.57 o                         
  -3 -10   4        576.29        614.15        21.22 o                         
  -2 -10   4        317.52        327.57        14.71 o                         
  -1 -10   4        584.99        566.57        17.70 o                         
   0 -10   4        297.46        339.25        12.79 o                         
   1 -10   4        275.02        283.06        11.72 o                         
   2 -10   4        460.29        484.04        16.05 o                         
   3 -10   4         67.94         49.62         6.55 o                         
   4 -10   4         31.16         30.90         5.36 o                         
   5 -10   4        232.39        233.65        10.15 o                         
   6 -10   4        479.12        546.94        18.45 o                         
   7 -10   4        122.34        138.52        14.51 o                         
   8 -10   4         74.75         71.88         6.67 o                         
   9 -10   4         39.50         32.04        11.81 o                         
 -10  -9   4         52.67         54.52        14.94 o                         
  -9  -9   4         18.85         25.79         6.15 o                         
  -8  -9   4        761.71        711.20        68.17 o                         
  -7  -9   4        554.00        537.87        29.36 o                         
  -6  -9   4        463.99        462.01        18.99 o                         
  -5  -9   4         33.16         41.23         5.29 o                         
  -4  -9   4         31.03         34.90         5.20 o                         
  -3  -9   4         17.14         15.69         5.60 o                         
  -2  -9   4         63.08         63.54         6.32 o                         
  -1  -9   4         26.22         21.16         5.84 o                         
   0  -9   4        498.96        492.89        17.76 o                         
   1  -9   4         43.48         33.83         6.49 o                         
   2  -9   4        731.65        804.25        26.09 o                         
   3  -9   4          9.50          9.12         5.50 o                         
   4  -9   4        595.74        595.20        16.58 o                         
   5  -9   4        818.77        875.61        30.13 o                         
   6  -9   4       1121.50       1251.39        36.73 o                         
   7  -9   4        143.34        159.31        10.76 o                         
   8  -9   4        198.86        198.74        14.50 o                         
   9  -9   4          1.06          0.26         6.13 o                         
  10  -9   4         88.65         93.21        10.21 o                         
 -10  -8   4        291.46        294.02        12.35 o                         
  -9  -8   4        390.27        361.57        14.92 o                         
  -8  -8   4         58.14         55.29        14.62 o                         
  -7  -8   4         23.91         26.71         3.83 o                         
  -6  -8   4         71.83         78.81         8.75 o                         
  -5  -8   4       2025.08       1925.12        56.01 o                         
  -4  -8   4       3553.10       3496.39        97.93 o                         
  -3  -8   4        161.60        152.43         8.22 o                         
  -2  -8   4        157.27        136.46         8.86 o                         
  -1  -8   4        362.03        336.72        11.12 o                         
   0  -8   4       2141.19       2108.07        45.68 o                         
   1  -8   4        412.04        372.25        10.68 o                         
   2  -8   4        795.21        746.12        22.06 o                         
   3  -8   4          0.00          1.32         6.01 o                         
   4  -8   4        805.79        843.66        21.34 o                         
   5  -8   4        205.65        218.68        10.71 o                         
   6  -8   4        380.38        452.16        18.12 o                         
   7  -8   4         36.81         28.96         6.91 o                         
   8  -8   4         67.76         72.73         6.89 o                         
   9  -8   4         11.02          9.67         8.04 o                         
  10  -8   4        120.28        110.64        11.61 o                         
  11  -8   4          7.58          6.98         5.57 o                         
 -10  -7   4       1125.40       1135.09        40.16 o                         
  -9  -7   4        619.55        625.23        21.40 o                         
  -8  -7   4         50.69         48.06         5.61 o                         
  -7  -7   4         27.97         22.29         4.36 o                         
  -6  -7   4        358.86        323.85        12.37 o                         
  -5  -7   4         12.99         15.92         3.39 o                         
  -4  -7   4        698.51        631.28        24.37 o                         
  -3  -7   4         12.02          6.63         9.02 o                         
  -2  -7   4        759.36        683.78        28.22 o                         
  -1  -7   4        513.36        462.25        20.32 o                         
   0  -7   4       2718.81       2644.39        61.65 o                         
   1  -7   4          7.91          6.43         3.34 o                         
   2  -7   4        152.91        150.51         7.82 o                         
   3  -7   4         76.71         97.37         8.15 o                         
   4  -7   4        542.72        634.33        20.50 o                         
   5  -7   4        684.80        693.50        19.82 o                         
   6  -7   4         52.43         55.17         6.62 o                         
   7  -7   4          8.70          6.30         6.42 o                         
   8  -7   4        285.74        345.09        13.55 o                         
   9  -7   4          3.81          2.59         7.71 o                         
  10  -7   4         64.31         71.16        13.65 o                         
  11  -7   4          3.71          3.38         9.21 o                         
 -12  -6   4         69.54         75.31        12.34 o                         
 -11  -6   4         25.45         29.68         7.76 o                         
 -10  -6   4         36.57         35.81         5.99 o                         
  -9  -6   4         38.44         25.19         6.30 o                         
  -8  -6   4        416.37        393.72        38.01 o                         
  -7  -6   4        285.33        290.50        11.85 o                         
  -6  -6   4       1480.59       1408.45        45.24 o                         
  -5  -6   4         83.37         85.29         6.56 o                         
  -4  -6   4         48.07         27.76         6.33 o                         
  -3  -6   4       2161.81       1933.58        77.56 o                         
  -2  -6   4         59.28         79.77         6.62 o                         
  -1  -6   4        385.36        332.36        10.94 o                         
   0  -6   4        292.34        338.97        11.20 o                         
   1  -6   4        361.01        341.73        11.46 o                         
   2  -6   4        632.81        526.65        16.71 o                         
   3  -6   4         21.38         30.04         3.87 o                         
   4  -6   4       1108.10       1043.80        28.79 o                         
   5  -6   4        433.60        498.90        16.15 o                         
   6  -6   4        146.47        120.76         7.90 o                         
   7  -6   4         38.66         43.26         6.39 o                         
   8  -6   4        714.24        740.32        23.44 o                         
   9  -6   4        110.47        151.83        16.44 o                         
  10  -6   4         24.12         35.52        15.67 o                         
  11  -6   4         28.40         12.90         8.73 o                         
  12  -6   4         69.85         42.48         6.16 o                         
 -13  -5   4         27.34         34.65        10.35 o                         
 -12  -5   4         80.42        113.58        14.19 o                         
 -11  -5   4        128.29        131.58        10.18 o                         
 -10  -5   4         18.56         22.28         8.37 o                         
  -9  -5   4         20.23          8.63         5.10 o                         
  -8  -5   4        207.36        203.91         9.98 o                         
  -7  -5   4         37.72         42.78         3.49 o                         
  -6  -5   4         63.34         69.58         7.19 o                         
  -5  -5   4        406.75        375.40        21.44 o                         
  -4  -5   4       2134.40       1950.88        76.80 o                         
  -3  -5   4        564.95        624.22        20.10 o                         
  -2  -5   4      14695.62      14752.91       400.88 o                         
  -1  -5   4       1009.42       1017.36        23.45 o                         
   0  -5   4          8.07         10.74         2.95 o                         
   1  -5   4        530.47        465.24        13.25 o                         
   2  -5   4        501.32        468.73        19.50 o                         
   3  -5   4        384.11        273.91        12.65 o                         
   4  -5   4        542.19        611.75        19.81 o                         
   5  -5   4        418.56        381.28        13.67 o                         
   6  -5   4       2276.22       2432.62        77.52 o                         
   7  -5   4        460.71        473.31        15.94 o                         
   8  -5   4       1193.53       1418.17        58.35 o                         
   9  -5   4         15.76         27.63        10.48 o                         
  10  -5   4         62.33         71.05        10.24 o                         
  11  -5   4        165.39        184.44        18.11 o                         
  12  -5   4        172.88        171.74        11.93 o                         
 -14  -4   4         96.25         84.73        12.51 o                         
 -12  -4   4         45.08         32.38        12.37 o                         
 -11  -4   4          3.56          4.50         5.80 o                         
 -10  -4   4        132.07        127.86         9.47 o                         
  -9  -4   4         61.04         58.78         5.29 o                         
  -8  -4   4        420.61        429.26        14.93 o                         
  -7  -4   4         34.04         32.63         4.77 o                         
  -6  -4   4         53.26         62.70         7.14 o                         
  -5  -4   4        388.51        368.50        18.44 o                         
  -4  -4   4       4959.31       4663.67       114.85 o                         
  -3  -4   4      25017.19      24896.68       954.09 o                         
  -2  -4   4          2.62          8.53         4.80 o                         
  -1  -4   4       7627.52       8165.40       315.89 o                         
   0  -4   4         41.17         42.81         3.42 o                         
   1  -4   4         40.59         40.15         3.88 o                         
   2  -4   4       3025.98       2616.50        73.39 o                         
   3  -4   4         22.07         34.23         4.78 o                         
   4  -4   4          0.45          6.34         3.54 o                         
   5  -4   4        719.62        684.02        21.54 o                         
   6  -4   4       3133.21       3450.63       108.77 o                         
   7  -4   4        923.66       1040.46        34.64 o                         
   8  -4   4         54.82         53.02        14.20 o                         
   9  -4   4         24.70         43.92        10.30 o                         
  10  -4   4        184.47        180.66        15.17 o                         
  11  -4   4         20.21         24.20        11.75 o                         
  12  -4   4          9.39          8.97         6.43 o                         
 -14  -3   4        197.50        214.51        16.65 o                         
 -13  -3   4        636.73        611.99        40.99 o                         
 -12  -3   4          3.63         -1.56         6.39 o                         
 -11  -3   4         22.44         18.73         7.12 o                         
 -10  -3   4        255.84        285.84        11.44 o                         
  -9  -3   4         98.94         90.85         7.18 o                         
  -8  -3   4        343.43        358.74        12.53 o                         
  -7  -3   4         11.22         21.70         4.99 o                         
  -6  -3   4         96.02         89.57         8.01 o                         
  -5  -3   4        573.00        559.20        18.19 o                         
  -4  -3   4       6430.48       6055.00       148.12 o                         
  -3  -3   4       5563.51       5658.78       126.14 o                         
  -2  -3   4        988.44       1122.77        28.51 o                         
  -1  -3   4       2528.76       2773.73        82.24 o                         
   0  -3   4         85.20         85.18         3.90 o                         
   1  -3   4        210.25        244.11         7.96 o                         
   2  -3   4        164.81        132.43         5.77 o                         
   3  -3   4        854.36        839.98        23.30 o                         
   4  -3   4        516.77        437.27        12.98 o                         
   5  -3   4        845.21        865.55        21.91 o                         
   6  -3   4        525.77        541.36        16.46 o                         
   7  -3   4        128.13        158.26        13.88 o                         
   8  -3   4         10.03         24.32        13.78 o                         
   9  -3   4         64.17         85.59        10.65 o                         
  10  -3   4        401.07        457.52        22.83 o                         
  11  -3   4        244.16        253.74        20.43 o                         
  12  -3   4          1.15          1.24         5.83 o                         
 -14  -2   4         33.65         26.02         9.62 o                         
 -13  -2   4         13.72          0.62        15.45 o                         
 -12  -2   4        119.54        142.94        15.10 o                         
 -11  -2   4        287.32        308.22        15.06 o                         
 -10  -2   4        171.31        175.30         9.08 o                         
  -9  -2   4        168.83        164.01        10.02 o                         
  -8  -2   4        960.80        913.30        25.38 o                         
  -7  -2   4         49.12         78.19         7.24 o                         
  -6  -2   4        137.50        155.97        16.81 o                         
  -5  -2   4       1541.21       1565.01        40.28 o                         
  -4  -2   4       3804.68       3566.79        88.14 o                         
  -3  -2   4        360.08        318.08         8.85 o                         
  -2  -2   4       4223.42       3965.56        81.98 o                         
  -1  -2   4       3842.02       3375.15        70.06 o                         
   0  -2   4        145.99        113.90         4.63 o                         
   1  -2   4        751.34        764.63        20.89 o                         
   2  -2   4        576.84        647.92        18.49 o                         
   3  -2   4       1054.55       1095.10        26.85 o                         
   4  -2   4       3442.37       3360.74        77.47 o                         
   5  -2   4       1493.67       1409.87        42.14 o                         
   6  -2   4        507.89        462.12        13.82 o                         
   7  -2   4         11.85         17.77         5.88 o                         
   8  -2   4        540.91        516.81        24.49 o                         
   9  -2   4        385.54        448.27        22.14 o                         
  10  -2   4        106.71        134.57        11.88 o                         
  11  -2   4        138.97        140.44        16.57 o                         
  12  -2   4         55.51         49.81         7.51 o                         
 -14  -1   4         15.91         11.70        10.38 o                         
 -13  -1   4          2.93          1.73        10.20 o                         
 -12  -1   4        717.29        877.95        30.90 o                         
 -11  -1   4       1633.80       1734.70        80.68 o                         
 -10  -1   4        258.40        219.42        14.79 o                         
  -9  -1   4         91.94         83.06         6.21 o                         
  -8  -1   4        116.17        126.52         6.70 o                         
  -7  -1   4       1038.73       1086.78        29.64 o                         
  -6  -1   4       1398.23       1348.79        46.90 o                         
  -5  -1   4       2829.56       2572.43        64.86 o                         
  -4  -1   4       1282.63       1276.07        37.56 o                         
  -3  -1   4         83.79         92.03         4.43 o                         
  -2  -1   4       3753.31       3401.04        70.70 o                         
  -1  -1   4         75.58         85.19         3.52 o                         
   0  -1   4         58.98         65.44         4.11 o                         
   1  -1   4        293.69        310.04        11.17 o                         
   2  -1   4       2171.32       2096.31        53.29 o                         
   3  -1   4       4775.33       4520.74       111.91 o                         
   4  -1   4       3966.67       3841.19        95.95 o                         
   5  -1   4       2052.81       2088.21        53.26 o                         
   6  -1   4          1.36          6.38         4.51 o                         
   7  -1   4        110.67         94.21         6.60 o                         
   8  -1   4        552.32        545.79        25.32 o                         
   9  -1   4        232.90        256.04        13.21 o                         
  10  -1   4         20.15          8.38         7.32 o                         
  11  -1   4         33.11         22.47         9.32 o                         
 -14   0   4          2.25          0.10         7.35 o                         
 -13   0   4         10.07          8.40         6.97 o                         
 -12   0   4        229.12        248.54        15.03 o                         
 -11   0   4        591.28        687.73        41.01 o                         
 -10   0   4          9.55          2.85         7.48 o                         
  -9   0   4         66.07         57.23         6.77 o                         
  -8   0   4       1677.70       1768.53        46.03 o                         
  -7   0   4       2611.14       2913.18        80.94 o                         
  -6   0   4         20.93         49.95         6.92 o                         
  -5   0   4        668.02        676.67        19.66 o                         
  -4   0   4        121.87        125.03         5.17 o                         
  -3   0   4         89.09         82.20         4.94 o                         
  -2   0   4        490.82        449.96        11.95 o                         
  -1   0   4        692.24        554.01        14.05 o                         
   0   0   4        114.41         98.70         7.70 o                         
   1   0   4        761.78        641.36        19.98 o                         
   2   0   4       6398.54       6482.62       158.95 o                         
   3   0   4       3689.66       3825.72        95.22 o                         
   4   0   4         11.63          8.66         2.55 o                         
   5   0   4          9.66         13.25         3.63 o                         
   6   0   4         30.61         32.46         5.47 o                         
   7   0   4        121.60        126.66        10.72 o                         
   8   0   4          8.39         16.13         7.82 o                         
   9   0   4         30.72         30.69         6.57 o                         
  10   0   4         17.74         19.13        20.03 o                         
  11   0   4         75.39         71.72        10.69 o                         
 -14   1   4        134.77        140.34        11.76 o                         
 -13   1   4        191.20        189.90        13.33 o                         
 -12   1   4         21.04         14.93        10.86 o                         
 -11   1   4        129.18        109.55        11.33 o                         
 -10   1   4         25.65         34.91         8.12 o                         
  -9   1   4         41.57         40.12         4.23 o                         
  -8   1   4         93.84         96.88         5.50 o                         
  -7   1   4        796.11        913.29        32.25 o                         
  -6   1   4       1135.23       1263.05        44.13 o                         
  -5   1   4          0.79          3.78         2.71 o                         
  -4   1   4       1111.94       1011.63        25.00 o                         
  -3   1   4       2045.59       2193.01        55.74 o                         
  -2   1   4        169.53        135.51         5.37 o                         
  -1   1   4       3289.29       2947.65        67.51 o                         
   0   1   4       6479.25       6095.22       193.49 o                         
   1   1   4       5909.68       5556.96       153.10 o                         
   2   1   4         75.61         95.83         5.16 o                         
   3   1   4        293.91        299.65        38.94 o                         
   4   1   4        411.30        399.61        16.62 o                         
   5   1   4         83.59        106.48         8.79 o                         
   6   1   4        568.22        561.30        19.12 o                         
   7   1   4        531.17        506.90        18.61 o                         
   8   1   4          5.32          8.97         6.02 o                         
   9   1   4         15.24          9.47         7.96 o                         
  10   1   4        502.85        512.61        63.11 o                         
 -14   2   4          1.05         -2.22         6.95 o                         
 -13   2   4        168.08        139.10        16.49 o                         
 -12   2   4        143.02        117.08        14.24 o                         
 -11   2   4         40.66         41.43         9.61 o                         
 -10   2   4        128.53        127.68         7.69 o                         
  -9   2   4        474.11        578.52        19.06 o                         
  -8   2   4        141.34        107.92         6.64 o                         
  -7   2   4        587.34        623.91        30.70 o                         
  -6   2   4       1186.10       1365.49        44.79 o                         
  -5   2   4       6170.95       6314.87       141.95 o                         
  -4   2   4         15.92          3.00         2.96 o                         
  -3   2   4         25.44         27.19         3.66 o                         
  -2   2   4       4180.94       3817.01        79.99 o                         
  -1   2   4        115.08        129.97         6.37 o                         
   0   2   4       2063.69       2243.41        52.38 o                         
   1   2   4       8537.76       7886.59       249.98 o                         
   2   2   4       2781.08       2959.54        84.07 o                         
   3   2   4        224.11        166.09        10.30 o                         
   4   2   4        712.58        802.95        26.49 o                         
   5   2   4       2511.90       2312.19        59.45 o                         
   6   2   4        141.23        121.64        14.62 o                         
   7   2   4        948.23        926.98        28.83 o                         
   8   2   4         39.76         23.84         7.31 o                         
   9   2   4          9.66          6.75        11.30 o                         
  10   2   4        218.66        187.49        23.93 o                         
 -14   3   4         92.19         75.15         7.47 o                         
 -13   3   4          9.10         16.97         7.99 o                         
 -12   3   4        140.25        167.49        13.84 o                         
 -11   3   4         48.59         42.02        13.92 o                         
 -10   3   4         15.94         15.27         4.67 o                         
  -9   3   4         51.89         74.79         6.67 o                         
  -8   3   4        453.34        455.37        12.67 o                         
  -7   3   4          2.81          3.51         4.86 o                         
  -6   3   4       2957.79       2801.23       202.15 o                         
  -5   3   4       5169.34       5513.26       148.20 o                         
  -4   3   4       1732.83       1681.71        40.73 o                         
  -3   3   4         69.90        100.05         6.61 o                         
  -2   3   4       2012.64       1885.59        41.42 o                         
  -1   3   4        702.11        590.70        16.90 o                         
   0   3   4        634.00        527.41        16.01 o                         
   1   3   4        818.05        692.84        23.35 o                         
   2   3   4        397.33        610.59        18.96 o                         
   3   3   4        878.04        946.46        25.95 o                         
   4   3   4         26.13         30.44         4.88 o                         
   5   3   4        259.57        223.25        12.97 o                         
   6   3   4        374.55        401.02        37.14 o                         
   7   3   4        130.12        176.71        17.45 o                         
   8   3   4         29.71         36.33         7.73 o                         
   9   3   4        172.00        207.99        21.78 o                         
  10   3   4          2.65         -3.42         9.59 o                         
 -14   4   4         42.75         35.05         9.84 o                         
 -13   4   4         19.88         15.39         7.43 o                         
 -12   4   4        312.51        344.29        35.69 o                         
 -11   4   4        164.61        166.99        11.76 o                         
 -10   4   4        211.60        232.47        11.72 o                         
  -9   4   4         22.28         20.66         5.12 o                         
  -8   4   4         10.06         10.20         4.99 o                         
  -7   4   4        398.34        386.41        12.56 o                         
  -6   4   4         52.26         42.40         5.03 o                         
  -5   4   4        733.66        733.39        29.34 o                         
  -4   4   4        198.92        202.81         8.57 o                         
  -3   4   4        969.58        842.97        23.35 o                         
  -2   4   4         22.77         22.48         4.21 o                         
  -1   4   4         81.06         77.65         7.98 o                         
   0   4   4         86.83        126.56        10.02 o                         
   1   4   4         80.34         96.75         9.23 o                         
   2   4   4        752.38        774.32        27.87 o                         
   3   4   4        960.86        947.31        26.27 o                         
   4   4   4        595.05        630.07        21.08 o                         
   5   4   4        305.96        293.79        15.47 o                         
   6   4   4         20.29         15.46         7.31 o                         
   7   4   4        182.10        164.56        40.78 o                         
   8   4   4          8.92          9.59        11.97 o                         
  10   4   4          2.07          1.46         9.01 o                         
 -13   5   4        103.97         69.72        10.60 o                         
 -12   5   4          5.08          5.11         6.87 o                         
 -11   5   4          8.79          4.06         4.77 o                         
 -10   5   4          7.99          6.46         5.49 o                         
  -9   5   4        487.93        508.88        14.73 o                         
  -8   5   4        261.23        213.31        12.26 o                         
  -7   5   4        585.38        653.07        18.42 o                         
  -6   5   4        195.94        177.88        12.19 o                         
  -5   5   4         13.73         14.33         4.79 o                         
  -4   5   4       2460.37       2546.86        61.17 o                         
  -3   5   4       3382.37       3527.82       103.44 o                         
  -2   5   4       2495.48       2700.98        80.29 o                         
  -1   5   4        368.97        419.31        15.63 o                         
   0   5   4          1.29         12.92         4.40 o                         
   1   5   4       1310.16       1355.15        49.82 o                         
   2   5   4         20.90         19.57         4.45 o                         
   3   5   4        648.06        647.38        19.79 o                         
   4   5   4        201.91        200.53         9.16 o                         
   5   5   4         50.93         35.17         8.26 o                         
   6   5   4        663.69        773.84        47.48 o                         
   7   5   4       1570.34       1665.39        66.80 o                         
   8   5   4        287.55        310.02        26.49 o                         
   9   5   4        103.60        109.62        15.23 o                         
  10   5   4         52.12         37.88         8.17 o                         
 -13   6   4        232.83        221.96        14.51 o                         
 -12   6   4         71.36         48.32         8.90 o                         
 -11   6   4          4.53          3.51         4.73 o                         
 -10   6   4        122.35        126.34         8.96 o                         
  -9   6   4        355.06        354.55        14.48 o                         
  -8   6   4         95.00         97.48         7.83 o                         
  -7   6   4        766.67        807.45        19.98 o                         
  -6   6   4        114.94        116.04         8.48 o                         
  -5   6   4        455.75        429.08        13.21 o                         
  -4   6   4        352.61        329.53        10.44 o                         
  -3   6   4       2693.33       2725.57        62.95 o                         
  -2   6   4       1745.79       1830.18        44.22 o                         
  -1   6   4          4.86          5.14         4.19 o                         
   0   6   4       1373.26       1403.32        43.39 o                         
   1   6   4       1816.93       1784.75        54.01 o                         
   2   6   4        259.22        302.82        12.41 o                         
   3   6   4         82.56         69.61         8.69 o                         
   4   6   4         29.39         49.00         5.86 o                         
   5   6   4         34.41         49.89        10.62 o                         
   6   6   4        216.93        210.70        42.16 o                         
   7   6   4        539.69        596.43        38.83 o                         
   8   6   4         85.43        121.38        17.11 o                         
   9   6   4          4.68          8.90         9.07 o                         
  10   6   4         18.58          7.11         3.97 o                         
 -12   7   4          9.44          3.09         8.50 o                         
 -11   7   4        135.51         98.93        15.33 o                         
 -10   7   4         14.24          9.75         5.21 o                         
  -9   7   4        905.86       1034.28        26.07 o                         
  -8   7   4        352.64        352.44        12.64 o                         
  -7   7   4         26.96         17.16         6.04 o                         
  -6   7   4        373.50        388.48        17.69 o                         
  -5   7   4         36.36         28.61         7.12 o                         
  -4   7   4         10.49          9.16         4.48 o                         
  -3   7   4        259.79        242.97        10.68 o                         
  -2   7   4          3.89          6.73         4.18 o                         
  -1   7   4        762.56        773.04        21.01 o                         
   0   7   4          2.49          0.63         5.01 o                         
   1   7   4        896.20        910.07        31.28 o                         
   2   7   4         64.46         53.05         6.60 o                         
   3   7   4         72.82         58.11         6.52 o                         
   4   7   4        150.21        134.68        13.21 o                         
   5   7   4        117.41        103.12        12.82 o                         
   6   7   4        187.18        215.36        16.38 o                         
   7   7   4          0.75         -1.75         7.45 o                         
   8   7   4        151.74        198.87        18.29 o                         
   9   7   4        380.53        323.02        19.89 o                         
 -12   8   4         17.36         15.36         8.71 o                         
 -11   8   4        281.24        281.16        12.84 o                         
 -10   8   4        179.27        177.30        13.83 o                         
  -9   8   4         83.53         91.69        17.31 o                         
  -8   8   4        112.61         86.80         7.26 o                         
  -7   8   4         96.24         74.53         7.76 o                         
  -6   8   4         22.67         19.96         6.62 o                         
  -5   8   4         56.37         56.61         6.41 o                         
  -4   8   4         15.97         14.74         5.35 o                         
  -3   8   4         46.96         54.39         5.84 o                         
  -2   8   4         79.31         92.46         8.34 o                         
  -1   8   4       2871.84       2857.94        66.95 o                         
   0   8   4        545.29        579.47        48.61 o                         
   1   8   4          4.62         15.91         6.25 o                         
   2   8   4        104.14         92.33         8.86 o                         
   3   8   4        268.68        248.91        12.20 o                         
   4   8   4        169.43        188.76        16.81 o                         
   5   8   4         24.53         21.37         8.79 o                         
   6   8   4        111.89        124.37        13.02 o                         
   7   8   4          6.86         12.30         9.51 o                         
   8   8   4        154.79        148.29        12.69 o                         
 -12   9   4         59.64         50.66         8.73 o                         
 -11   9   4         94.53         77.32         6.60 o                         
 -10   9   4        232.13        258.30        15.33 o                         
  -9   9   4          0.44          0.12         7.52 o                         
  -8   9   4        167.41        169.59        16.54 o                         
  -7   9   4        150.49        177.84        11.71 o                         
  -6   9   4        407.95        382.27        22.02 o                         
  -5   9   4        166.04        184.56        11.87 o                         
  -4   9   4         34.72         28.52         6.04 o                         
  -3   9   4         96.14        111.63         8.79 o                         
  -2   9   4         47.87         37.10         6.08 o                         
  -1   9   4       1210.05       1242.58        31.86 o                         
   0   9   4       1901.02       2147.58        77.41 o                         
   1   9   4          2.72         -0.67         6.64 o                         
   2   9   4        254.72        285.54        13.60 o                         
   3   9   4        692.93        733.55        26.20 o                         
   4   9   4        719.25        763.67        34.25 o                         
   5   9   4        355.78        368.88        19.82 o                         
   6   9   4          3.22          1.26         7.37 o                         
   7   9   4        282.27        337.17        21.31 o                         
   8   9   4         13.77         18.21         4.22 o                         
 -11  10   4         16.70         15.17         7.95 o                         
 -10  10   4         18.79         10.99         5.82 o                         
  -9  10   4        104.19        115.28        19.25 o                         
  -8  10   4          8.07          3.89         6.19 o                         
  -7  10   4        323.84        358.50        16.30 o                         
  -6  10   4        120.73        155.83        13.54 o                         
  -5  10   4         44.00         36.35         7.77 o                         
  -4  10   4          4.35          3.04         7.48 o                         
  -3  10   4        259.56        271.69        16.09 o                         
  -2  10   4         25.89         28.38         5.95 o                         
  -1  10   4          0.34         -1.40         6.14 o                         
   0  10   4          0.12          5.16         6.79 o                         
   1  10   4         94.29         88.28        12.53 o                         
   2  10   4         91.54         73.29         7.93 o                         
   3  10   4        230.32        203.57        36.73 o                         
   4  10   4        120.37        132.87        14.85 o                         
   5  10   4        231.05        232.10        13.73 o                         
   6  10   4          0.46          0.97         7.00 o                         
   7  10   4        145.64        122.43         8.41 o                         
 -10  11   4         14.78          7.67         3.54 o                         
  -9  11   4        120.26        119.09         9.87 o                         
  -8  11   4         90.13         74.19        14.28 o                         
  -7  11   4         11.26          9.55         9.38 o                         
  -6  11   4          2.02          4.48         8.62 o                         
  -5  11   4        360.88        373.85        20.37 o                         
  -4  11   4         24.88         19.47         6.86 o                         
  -3  11   4        197.16        195.44        11.64 o                         
  -2  11   4        286.38        327.40        36.34 o                         
  -1  11   4         36.61         29.15         6.86 o                         
   0  11   4        150.69        182.97        12.27 o                         
   1  11   4         48.93         39.80         6.49 o                         
   2  11   4        167.18        172.56        11.43 o                         
   3  11   4          6.98          8.40         7.30 o                         
   4  11   4         69.78         79.85        12.08 o                         
  -9  12   4          2.16         -0.66         3.16 o                         
  -8  12   4         14.86         11.47         4.80 o                         
  -7  12   4         15.58         13.31         4.67 o                         
  -6  12   4         49.61         43.24         5.65 o                         
  -5  12   4        229.07        272.26        12.19 o                         
  -4  12   4        146.87        133.30        14.52 o                         
  -3  12   4         17.32          3.22         8.07 o                         
  -2  12   4         18.76         14.13         8.57 o                         
  -1  12   4         56.55         43.76         9.35 o                         
   0  12   4        100.27         86.31        10.75 o                         
   1  12   4         36.44         33.88         5.34 o                         
   2  12   4         29.21         28.16         8.16 o                         
   3  12   4         17.22         34.31         8.45 o                         
   4  12   4          5.02          7.37         3.78 o                         
  -7  13   4         67.10         50.52         7.27 o                         
  -6  13   4         83.67         77.60         6.17 o                         
  -5  13   4         47.36         29.93         4.93 o                         
  -4  13   4        125.69        133.73         8.36 o                         
  -3  13   4          2.40         -1.54         4.75 o                         
  -2  13   4         19.61         16.45         4.66 o                         
  -1  13   4        102.17        108.98         8.05 o                         
   0  13   4        119.33        114.98         7.96 o                         
   1  13   4          3.76          4.32         5.49 o                         
   2  13   4         18.09         20.34         4.07 o                         
  -4  14   4          3.82          0.93         2.23 o                         
  -3  14   4         50.71         33.31         4.87 o                         
  -2  14   4         54.88         36.11         4.17 o                         
  -2 -15   5          6.78          3.44         4.67 o                         
  -1 -15   5          0.22         -0.52         5.59 o                         
   0 -15   5        361.36        369.23        22.75 o                         
   1 -15   5        222.68        203.89        21.01 o                         
   2 -15   5         12.87          8.80         3.65 o                         
   3 -15   5         47.80         28.46         4.84 o                         
  -4 -14   5         18.68         19.27         6.63 o                         
  -3 -14   5          0.88         -0.04         6.88 o                         
  -2 -14   5        102.58        115.40        13.34 o                         
  -1 -14   5         44.04         42.46         6.49 o                         
   0 -14   5          5.30          7.18         6.39 o                         
   1 -14   5        120.22        121.44         9.84 o                         
   2 -14   5          0.75          1.03         4.89 o                         
   3 -14   5          9.55          8.92         4.69 o                         
   4 -14   5         18.96         16.76         4.38 o                         
   5 -14   5        104.51         93.70         6.64 o                         
  -6 -13   5         43.98         20.59        12.27 o                         
  -5 -13   5         55.41         58.48         6.99 o                         
  -4 -13   5         49.97         48.70        15.78 o                         
  -3 -13   5         21.67         14.35        11.48 o                         
  -2 -13   5        457.09        470.12        37.13 o                         
  -1 -13   5       1270.17       1398.05        55.50 o                         
   0 -13   5          2.88          5.19         7.73 o                         
   1 -13   5          8.80          3.52         8.09 o                         
   2 -13   5        150.98        199.97        20.40 o                         
   3 -13   5         17.64         12.33         8.33 o                         
   4 -13   5          0.35         -1.48         5.90 o                         
   5 -13   5         53.11         50.51         5.96 o                         
   6 -13   5         12.41         12.63         5.50 o                         
   7 -13   5         15.72         12.67         5.38 o                         
  -7 -12   5        267.03        308.32        26.56 o                         
  -6 -12   5         13.39          5.09         4.58 o                         
  -5 -12   5         15.46         22.61         7.47 o                         
  -4 -12   5        171.85        183.59        14.07 o                         
  -3 -12   5        515.51        527.84        25.52 o                         
  -2 -12   5        228.25        202.89        12.52 o                         
  -1 -12   5         47.19         44.73         7.45 o                         
   0 -12   5        140.31        140.70        11.15 o                         
   1 -12   5          5.94          8.41         7.23 o                         
   2 -12   5         49.31         58.73         7.83 o                         
   3 -12   5        872.92       1017.05        34.25 o                         
   4 -12   5         13.22         12.47         6.90 o                         
   5 -12   5          6.17         10.39         7.67 o                         
   6 -12   5        451.13        564.60        24.30 o                         
   7 -12   5         51.23         33.02        11.15 o                         
   8 -12   5          5.22          1.17         6.05 o                         
  -8 -11   5         12.53         19.48        13.91 o                         
  -7 -11   5        284.82        373.32        38.93 o                         
  -6 -11   5        406.06        425.31        28.26 o                         
  -5 -11   5         24.84         26.00         8.60 o                         
  -4 -11   5        303.06        336.35        18.83 o                         
  -3 -11   5        696.35        758.31        34.33 o                         
  -2 -11   5         32.25         35.92         5.17 o                         
  -1 -11   5         82.12         76.76         7.39 o                         
   0 -11   5         37.89         36.56         6.91 o                         
   1 -11   5        158.60        156.14        18.68 o                         
   2 -11   5          3.42         -1.66         8.83 o                         
   3 -11   5         54.92         58.62         8.02 o                         
   4 -11   5         60.50         63.11         6.45 o                         
   5 -11   5         91.49         94.14         6.55 o                         
   6 -11   5         16.89         18.87         5.72 o                         
   7 -11   5        406.17        472.55        30.49 o                         
   8 -11   5         62.97         58.46        10.54 o                         
  -9 -10   5        226.78        267.13        24.35 o                         
  -8 -10   5         89.58         99.67        18.14 o                         
  -7 -10   5        143.60        132.84        23.71 o                         
  -6 -10   5         41.15         36.76         7.64 o                         
  -5 -10   5        324.46        360.44        36.56 o                         
  -4 -10   5         35.47         36.82        11.56 o                         
  -3 -10   5          7.91          9.09         8.30 o                         
  -2 -10   5         81.57         77.53        11.01 o                         
  -1 -10   5         38.47         37.36         7.25 o                         
   0 -10   5        317.12        289.17        13.96 o                         
   1 -10   5        959.73        994.65        31.44 o                         
   2 -10   5        141.60        163.65        12.77 o                         
   3 -10   5         25.19         33.57         5.51 o                         
   4 -10   5        542.21        568.44        19.15 o                         
   5 -10   5        476.98        541.29        18.40 o                         
   6 -10   5         56.82         43.21         7.10 o                         
   7 -10   5          1.90          1.43         7.52 o                         
   8 -10   5          1.42          3.14         4.17 o                         
   9 -10   5         52.58         35.87         5.34 o                         
 -10  -9   5        187.54        164.58        19.19 o                         
  -9  -9   5         40.01         42.86        16.49 o                         
  -8  -9   5        155.62        142.99        12.95 o                         
  -7  -9   5         59.22         58.47         8.78 o                         
  -6  -9   5        173.30        180.74        17.83 o                         
  -5  -9   5        170.52        187.29        22.72 o                         
  -4  -9   5         35.62         35.49        13.99 o                         
  -3  -9   5         17.85         18.08         5.38 o                         
  -2  -9   5        473.02        508.65        15.79 o                         
  -1  -9   5        996.14       1109.83        30.03 o                         
   0  -9   5         69.58         89.14         7.79 o                         
   1  -9   5         15.52         20.01         5.65 o                         
   2  -9   5        135.77        114.08        16.09 o                         
   3  -9   5        305.69        315.59        12.23 o                         
   4  -9   5        357.58        365.60        12.49 o                         
   5  -9   5       1554.20       1762.82        85.52 o                         
   6  -9   5         55.33         57.41         7.18 o                         
   7  -9   5         25.62         29.98         6.50 o                         
   8  -9   5        110.07        117.73         7.45 o                         
   9  -9   5        253.81        337.23        15.63 o                         
  10  -9   5          9.25          6.18         4.83 o                         
 -11  -8   5        393.14        357.34        19.25 o                         
 -10  -8   5        569.23        560.59        30.51 o                         
  -9  -8   5         15.18          4.79         8.00 o                         
  -8  -8   5         84.10         77.80        15.74 o                         
  -7  -8   5        465.42        466.89        16.95 o                         
  -6  -8   5          3.22          1.48         5.89 o                         
  -5  -8   5         65.22         69.62         8.56 o                         
  -4  -8   5        387.04        385.75        17.87 o                         
  -3  -8   5        189.40        209.48         9.81 o                         
  -2  -8   5          1.10          1.50         3.81 o                         
  -1  -8   5       1736.93       1728.02        40.98 o                         
   0  -8   5        220.99        208.94         7.65 o                         
   1  -8   5        124.89        109.99         6.14 o                         
   2  -8   5       1362.45       1269.94        33.00 o                         
   3  -8   5       3011.03       3042.78        91.04 o                         
   4  -8   5         77.01         97.14        10.53 o                         
   5  -8   5         14.11         22.63         6.58 o                         
   6  -8   5         33.30         33.79        11.48 o                         
   7  -8   5          9.89          7.65         6.40 o                         
   8  -8   5         19.32         12.40         6.57 o                         
   9  -8   5        299.65        323.71        15.01 o                         
  10  -8   5         16.39         16.77         9.10 o                         
 -12  -7   5          7.63          1.41         9.33 o                         
 -11  -7   5        188.54        172.56        14.07 o                         
 -10  -7   5        172.85        189.34        14.76 o                         
  -9  -7   5          2.22         -4.10         8.79 o                         
  -8  -7   5         10.44          9.37         7.66 o                         
  -7  -7   5        350.64        331.93        17.21 o                         
  -6  -7   5         61.59         60.11         5.41 o                         
  -5  -7   5          7.41         -0.14         3.34 o                         
  -4  -7   5        284.10        362.35        20.21 o                         
  -3  -7   5        425.23        407.25        17.26 o                         
  -2  -7   5         20.10         22.66         3.97 o                         
  -1  -7   5       1498.38       1497.20        39.45 o                         
   0  -7   5          0.08          6.56         2.71 o                         
   1  -7   5          9.00         13.85         3.36 o                         
   2  -7   5          1.00         -0.12         4.53 o                         
   3  -7   5       1182.69       1167.16        33.26 o                         
   4  -7   5       2859.13       2950.39        87.40 o                         
   5  -7   5         26.64         44.22         6.36 o                         
   6  -7   5        204.44        246.09        13.10 o                         
   7  -7   5        597.02        785.77        24.33 o                         
   8  -7   5         21.86         20.13         9.46 o                         
   9  -7   5          1.39          7.41         8.55 o                         
  10  -7   5         40.67         68.04        10.26 o                         
  11  -7   5         85.33         66.69         7.82 o                         
 -13  -6   5        136.30        117.75        13.81 o                         
 -12  -6   5        298.93        330.37        29.73 o                         
 -11  -6   5          0.91          5.18        10.93 o                         
 -10  -6   5          3.70          0.36         8.33 o                         
  -9  -6   5        426.08        436.21        33.50 o                         
  -8  -6   5         89.33        111.50        11.40 o                         
  -7  -6   5        585.49        599.97        20.77 o                         
  -6  -6   5          1.09          1.07         3.55 o                         
  -5  -6   5         64.98         64.27         6.65 o                         
  -4  -6   5       6070.73       5674.93       178.50 o                         
  -3  -6   5       4335.44       4095.95       159.97 o                         
  -2  -6   5        256.94        254.76        14.42 o                         
  -1  -6   5       1236.04       1223.96        30.95 o                         
   0  -6   5        555.16        534.38        15.78 o                         
   1  -6   5       6187.88       6007.97       124.69 o                         
   2  -6   5         20.74         24.06         4.72 o                         
   3  -6   5        106.63         95.11         7.78 o                         
   4  -6   5        110.58        129.85         8.29 o                         
   5  -6   5        678.71        678.59        24.53 o                         
   6  -6   5        971.82       1082.90        31.57 o                         
   7  -6   5       1150.86       1239.43        77.83 o                         
   8  -6   5        140.30        162.58        12.88 o                         
   9  -6   5         31.00         25.75        10.24 o                         
  10  -6   5         99.74         99.52        10.83 o                         
  11  -6   5        313.29        338.14        20.91 o                         
 -13  -5   5          1.43          0.63         9.65 o                         
 -12  -5   5         58.24         49.13         8.34 o                         
 -11  -5   5         56.91         61.94         9.57 o                         
 -10  -5   5         23.91         18.00         6.34 o                         
  -9  -5   5         28.88         27.06         5.78 o                         
  -8  -5   5         37.37         53.12         7.90 o                         
  -7  -5   5         11.83          8.86         3.52 o                         
  -6  -5   5        200.77        155.39         8.54 o                         
  -5  -5   5       7275.73       6772.21       367.61 o                         
  -3  -5   5        341.70        358.42        12.45 o                         
  -2  -5   5        160.68        158.76         6.67 o                         
  -1  -5   5       1926.66       2003.59        51.25 o                         
   0  -5   5         39.76         35.64         4.05 o                         
   1  -5   5       1918.72       1992.76        58.16 o                         
   2  -5   5       1137.92       1069.65        36.45 o                         
   3  -5   5        736.34        699.10        21.64 o                         
   4  -5   5          3.91          5.35         4.47 o                         
   5  -5   5       4357.81       4636.11       145.81 o                         
   6  -5   5        708.08        778.15        23.51 o                         
   7  -5   5         56.96         65.36         6.55 o                         
   8  -5   5         25.04         19.97        14.71 o                         
   9  -5   5         16.74         27.18        11.15 o                         
  10  -5   5          4.46          6.23         8.94 o                         
  11  -5   5         54.22         22.03         7.67 o                         
 -14  -4   5        360.68        355.11        23.01 o                         
 -13  -4   5        216.45        246.55        21.03 o                         
 -12  -4   5        210.77        211.09        16.78 o                         
 -11  -4   5       1022.69       1124.66        46.57 o                         
 -10  -4   5        108.62         93.32         7.42 o                         
  -9  -4   5       1295.52       1398.14        49.77 o                         
  -8  -4   5        228.47        285.96         9.35 o                         
  -7  -4   5         17.77         17.98         3.06 o                         
  -6  -4   5         86.49         75.73         8.63 o                         
  -5  -4   5       4384.06       4281.39       136.10 o                         
  -4  -4   5       1334.52       1274.24        37.50 o                         
  -3  -4   5       1181.09       1162.95        31.05 o                         
  -2  -4   5         26.20         19.90         3.34 o                         
  -1  -4   5       2833.24       2453.93        56.41 o                         
   0  -4   5        566.34        537.02        16.36 o                         
   1  -4   5        464.69        463.56        14.63 o                         
   2  -4   5        350.75        346.78        11.78 o                         
   3  -4   5         45.43         41.16         3.71 o                         
   4  -4   5        166.45        146.10        14.48 o                         
   5  -4   5        509.23        506.21        18.30 o                         
   6  -4   5        488.43        474.03        15.77 o                         
   7  -4   5         37.21         23.41         5.08 o                         
   8  -4   5         30.36         41.43        10.15 o                         
   9  -4   5        190.72        251.48        26.59 o                         
  10  -4   5        162.72        188.65        15.88 o                         
  11  -4   5          6.34          5.44         7.30 o                         
 -14  -3   5         10.52          0.56         8.69 o                         
 -13  -3   5         54.29         41.20        20.62 o                         
 -12  -3   5         16.07         14.08        12.80 o                         
 -11  -3   5        160.72        162.75        12.77 o                         
 -10  -3   5        422.86        429.41        17.34 o                         
  -9  -3   5         18.29         30.64         4.55 o                         
  -8  -3   5          2.19          7.82         5.99 o                         
  -7  -3   5        528.95        477.20        14.90 o                         
  -6  -3   5        194.36        185.89        11.96 o                         
  -5  -3   5        373.72        366.28        15.93 o                         
  -4  -3   5        591.09        584.88        17.37 o                         
  -3  -3   5        981.56       1033.90        26.34 o                         
  -2  -3   5       3956.96       4172.01        93.75 o                         
  -1  -3   5       1758.29       1723.11        39.90 o                         
   0  -3   5         38.86         49.80         3.98 o                         
   1  -3   5         85.81         72.36         6.32 o                         
   2  -3   5       1026.44        953.26        26.75 o                         
   3  -3   5        384.44        350.33        15.33 o                         
   4  -3   5       1970.48       1943.99        56.39 o                         
   5  -3   5          9.05          2.72         3.85 o                         
   6  -3   5        383.81        390.51        13.16 o                         
   7  -3   5         75.30        125.63        14.28 o                         
   8  -3   5        160.06        137.81        14.93 o                         
   9  -3   5         17.91         12.33         8.66 o                         
  10  -3   5        124.82        131.57        14.23 o                         
  11  -3   5         23.34          3.95         7.90 o                         
 -15  -2   5          1.06          3.62         5.10 o                         
 -14  -2   5          0.02         -6.64         9.33 o                         
 -13  -2   5        183.51        182.75        16.26 o                         
 -12  -2   5        350.75        368.60        17.24 o                         
 -11  -2   5         20.75         15.29         8.07 o                         
 -10  -2   5          6.27          5.83         7.23 o                         
  -9  -2   5        230.29        239.87        12.57 o                         
  -8  -2   5        306.03        300.94         9.83 o                         
  -7  -2   5        114.84        122.16         7.50 o                         
  -6  -2   5       2781.26       2917.52        94.69 o                         
  -5  -2   5       2942.99       3078.76        78.69 o                         
  -4  -2   5        305.54        322.77        10.99 o                         
  -3  -2   5       1916.77       1813.17        38.65 o                         
  -2  -2   5       7273.95       6844.41       167.25 o                         
  -1  -2   5       1459.06       1299.77        28.43 o                         
   0  -2   5       1829.70       1682.06        43.23 o                         
   1  -2   5        312.91        296.41        10.96 o                         
   2  -2   5       2884.32       3068.32        77.46 o                         
   3  -2   5          6.31         10.12         3.23 o                         
   4  -2   5        595.07        498.81        15.13 o                         
   5  -2   5         51.80         59.87         5.34 o                         
   6  -2   5          7.32          3.87         3.33 o                         
   7  -2   5        538.23        612.32        22.51 o                         
   8  -2   5        746.59        790.85        34.50 o                         
   9  -2   5        207.39        194.82        19.82 o                         
  10  -2   5          0.43          1.32         8.38 o                         
  11  -2   5        321.29        333.82        20.85 o                         
 -15  -1   5         11.09          9.50         5.24 o                         
 -14  -1   5         26.16         11.85        10.04 o                         
 -13  -1   5         29.49         18.85         7.08 o                         
 -12  -1   5        417.86        419.69        18.95 o                         
 -11  -1   5        198.97        218.40        15.97 o                         
 -10  -1   5          0.94          2.70         7.03 o                         
  -9  -1   5        380.39        403.00        19.30 o                         
  -8  -1   5       4723.00       5135.50       142.12 o                         
  -7  -1   5        625.18        684.42        22.63 o                         
  -6  -1   5         23.24         31.54        11.72 o                         
  -5  -1   5        687.80        691.86        20.31 o                         
  -4  -1   5        544.76        544.22        16.39 o                         
  -3  -1   5         12.68          9.26         2.29 o                         
  -2  -1   5         31.94         35.98         2.65 o                         
  -1  -1   5       1129.33       1006.08        22.61 o                         
   0  -1   5        106.33        131.42         6.23 o                         
   1  -1   5       4613.37       4550.33       126.70 o                         
   2  -1   5       9283.38       9215.82       252.50 o                         
   3  -1   5        361.34        365.05        12.97 o                         
   4  -1   5         51.42         67.57         5.32 o                         
   5  -1   5         25.94         37.59         3.89 o                         
   6  -1   5         43.05         69.85         6.39 o                         
   7  -1   5          9.93         16.47         6.34 o                         
   8  -1   5         80.20         78.38         7.83 o                         
   9  -1   5         25.96         30.63        10.16 o                         
  10  -1   5        154.59        167.78        16.87 o                         
 -15   0   5         28.12         12.92         5.50 o                         
 -14   0   5         93.95         74.93        11.60 o                         
 -13   0   5          1.99         -0.36         7.28 o                         
 -12   0   5        102.36        104.81        11.79 o                         
 -11   0   5         87.71         87.04        10.79 o                         
 -10   0   5        153.79        161.12        12.98 o                         
  -9   0   5        167.07        196.75        21.00 o                         
  -8   0   5       2364.57       2488.42        57.40 o                         
  -7   0   5       1413.99       1403.51        42.80 o                         
  -6   0   5          0.48          9.07        11.70 o                         
  -5   0   5        874.80        916.93        29.82 o                         
  -4   0   5       1628.88       1454.14        34.70 o                         
  -3   0   5        292.30        299.84         9.60 o                         
  -2   0   5        490.57        503.70        12.44 o                         
  -1   0   5        430.48        369.27         9.69 o                         
   0   0   5        591.30        656.81        22.99 o                         
   1   0   5        288.79        416.22        16.03 o                         
   2   0   5        492.11        459.40        14.98 o                         
   3   0   5        149.11        168.15        10.26 o                         
   4   0   5       1456.68       1487.49        44.36 o                         
   5   0   5        321.93        335.94        12.98 o                         
   6   0   5        141.62        147.26        13.35 o                         
   7   0   5        129.73        124.30        10.59 o                         
   8   0   5         23.97         30.53         6.87 o                         
   9   0   5        476.31        507.38        34.06 o                         
  10   0   5        284.69        300.33        21.41 o                         
 -14   1   5        183.35        168.54        11.79 o                         
 -13   1   5         25.55         28.11         7.78 o                         
 -12   1   5         67.31         62.88         9.40 o                         
 -11   1   5        108.54        106.33        10.80 o                         
 -10   1   5        853.20        856.98        23.25 o                         
  -9   1   5         74.78        101.50         7.19 o                         
  -8   1   5          1.69          3.67         4.16 o                         
  -7   1   5        812.10        847.98        27.07 o                         
  -6   1   5       4491.18       4780.13       153.31 o                         
  -5   1   5         73.48         81.59         8.70 o                         
  -4   1   5         76.99         88.36         5.91 o                         
  -3   1   5        782.71        932.17        23.27 o                         
  -2   1   5        305.48        209.46         6.98 o                         
  -1   1   5        390.66        338.04        10.36 o                         
   0   1   5       3672.58       4026.74       113.41 o                         
   1   1   5       2900.79       2612.32        74.39 o                         
   2   1   5         93.69        114.19         6.88 o                         
   3   1   5       3229.76       2947.51        99.85 o                         
   4   1   5       2793.32       2985.23       131.87 o                         
   5   1   5         88.50         87.03         6.59 o                         
   6   1   5         40.95         35.14         5.85 o                         
   7   1   5        889.02        856.35        41.81 o                         
   8   1   5          5.88          4.81         6.07 o                         
   9   1   5        270.11        248.04        11.41 o                         
 -14   2   5          2.11         -3.36         6.46 o                         
 -13   2   5        108.45        100.68        17.73 o                         
 -12   2   5        134.27        110.88        12.13 o                         
 -11   2   5         19.50         18.05         9.85 o                         
 -10   2   5        427.72        503.88        14.48 o                         
  -9   2   5        405.80        427.91        13.00 o                         
  -8   2   5         13.27         16.96         4.33 o                         
  -7   2   5        275.22        293.22        12.08 o                         
  -6   2   5       5069.72       5024.98       172.81 o                         
  -5   2   5       2316.86       2648.00       105.06 o                         
  -4   2   5         21.28         32.93         4.15 o                         
  -3   2   5        625.37        651.67        16.30 o                         
  -2   2   5       1377.81       1515.82        33.73 o                         
  -1   2   5       2635.57       2579.25        55.64 o                         
   0   2   5         59.25         81.10         7.52 o                         
   1   2   5        496.45        352.46        15.91 o                         
   2   2   5          5.20         13.84         4.37 o                         
   3   2   5       1115.11       1023.73        32.18 o                         
   4   2   5       3487.60       3432.27        86.46 o                         
   5   2   5        581.40        495.82        17.30 o                         
   6   2   5          3.91          3.73         5.31 o                         
   7   2   5         57.69         63.13        11.27 o                         
   8   2   5        644.94        680.12        58.93 o                         
 -14   3   5          0.11          7.12         8.86 o                         
 -13   3   5         89.18         70.13         8.34 o                         
 -12   3   5        139.07        144.78        15.09 o                         
 -11   3   5         87.39         56.27         5.96 o                         
 -10   3   5         12.35          9.21         5.02 o                         
  -9   3   5        549.93        619.98        18.20 o                         
  -8   3   5        242.42        250.99        10.24 o                         
  -7   3   5         29.24         20.10         4.54 o                         
  -6   3   5        418.28        417.75        18.10 o                         
  -5   3   5        273.14        263.22        16.75 o                         
  -4   3   5       1413.01       1429.59        38.92 o                         
  -3   3   5        977.54        921.73        27.53 o                         
  -2   3   5       2858.26       2486.66        50.66 o                         
  -1   3   5        485.21        443.04        14.60 o                         
   0   3   5       1325.64       1212.16        31.09 o                         
   1   3   5        936.85        996.86        43.24 o                         
   2   3   5        730.84        799.69        22.41 o                         
   3   3   5        397.68        368.64        12.24 o                         
   4   3   5         98.60         84.72         5.96 o                         
   5   3   5          8.44          6.09         7.04 o                         
   6   3   5        344.70        385.45        24.52 o                         
   7   3   5        241.56        239.17        15.52 o                         
   8   3   5        623.17        645.95        62.63 o                         
   9   3   5         89.76         73.77        12.28 o                         
 -13   4   5          5.70          7.72         6.49 o                         
 -12   4   5          5.47          3.87         7.44 o                         
 -11   4   5          1.08         -1.61         5.00 o                         
 -10   4   5        350.32        353.86        12.16 o                         
  -9   4   5          2.62          6.75         5.18 o                         
  -8   4   5        541.69        536.50        16.30 o                         
  -7   4   5        539.46        644.33        18.03 o                         
  -6   4   5        623.49        611.90        18.96 o                         
  -5   4   5         43.97         34.25        14.30 o                         
  -4   4   5       1354.91       1228.86        51.47 o                         
  -3   4   5        572.30        622.38        17.03 o                         
  -2   4   5        262.49        213.86         9.26 o                         
  -1   4   5        148.41        148.86        12.62 o                         
   0   4   5        348.39        449.13        15.84 o                         
   1   4   5         19.55         32.32         4.32 o                         
   2   4   5       1297.74       1233.38        37.92 o                         
   3   4   5        117.50        110.83         7.31 o                         
   4   4   5        470.30        399.51        14.73 o                         
   5   4   5        110.75        100.81        17.11 o                         
   6   4   5       2218.77       2218.09        89.02 o                         
   7   4   5        953.55        924.18        42.32 o                         
   8   4   5          7.60          6.44         6.73 o                         
   9   4   5         80.42         84.76        11.47 o                         
 -13   5   5        141.83        101.58        16.24 o                         
 -12   5   5          0.53         -2.61        10.16 o                         
 -11   5   5        110.34        104.80         7.58 o                         
 -10   5   5        420.65        473.32        32.09 o                         
  -9   5   5        112.32         97.35         7.00 o                         
  -8   5   5         89.04        101.18         8.12 o                         
  -7   5   5          1.98          2.31         5.28 o                         
  -6   5   5        146.05        155.34         7.75 o                         
  -5   5   5        170.70        161.56         8.58 o                         
  -4   5   5       2075.46       1987.82        40.87 o                         
  -3   5   5       1829.63       1721.71        37.67 o                         
  -2   5   5          0.93         10.07         5.10 o                         
  -1   5   5        882.67        841.86        23.18 o                         
   0   5   5       4052.72       4245.47       121.24 o                         
   1   5   5        323.40        295.73        11.81 o                         
   2   5   5         26.30         13.80         5.15 o                         
   3   5   5        513.01        484.62        16.56 o                         
   4   5   5         29.61         45.57         4.81 o                         
   5   5   5        196.45        221.07        19.24 o                         
   6   5   5       1067.79       1129.18        47.24 o                         
   7   5   5        670.30        618.63        39.87 o                         
   8   5   5          5.70          5.46        10.77 o                         
   9   5   5        137.30        126.99        12.73 o                         
 -12   6   5         68.94         48.95         6.57 o                         
 -11   6   5          0.77          5.11         5.26 o                         
 -10   6   5        697.41        735.33        22.65 o                         
  -9   6   5        526.05        568.96        18.23 o                         
  -8   6   5        133.07        143.40        10.52 o                         
  -7   6   5        419.15        428.35        18.73 o                         
  -6   6   5       1058.68       1115.51        31.09 o                         
  -5   6   5         32.66         30.56         5.11 o                         
  -4   6   5         79.80         78.71         5.18 o                         
  -3   6   5          4.55          9.46         4.22 o                         
  -2   6   5        350.30        373.58        11.60 o                         
  -1   6   5        302.58        314.87        10.30 o                         
   0   6   5       2263.67       2374.75        61.92 o                         
   1   6   5        187.60        194.41        18.84 o                         
   2   6   5        566.83        601.00        31.23 o                         
   3   6   5         30.45         25.75         5.70 o                         
   4   6   5        222.17        198.92        11.69 o                         
   5   6   5         54.04         47.99        14.09 o                         
   6   6   5         22.19         11.79         8.85 o                         
   7   6   5         65.03         63.36         9.79 o                         
   8   6   5        240.90        251.98        19.15 o                         
   9   6   5          1.30         -1.83         5.37 o                         
 -12   7   5        308.28        322.22        18.27 o                         
 -11   7   5         87.12         56.48        16.89 o                         
 -10   7   5         90.90         81.36         7.17 o                         
  -9   7   5         97.85         79.86         7.60 o                         
  -8   7   5         38.89         35.03         6.53 o                         
  -7   7   5         10.07         18.49         6.57 o                         
  -6   7   5         61.01         57.52         6.92 o                         
  -5   7   5        105.04        107.59         7.69 o                         
  -4   7   5          9.87          8.53         4.47 o                         
  -3   7   5         69.24         76.10         5.64 o                         
  -2   7   5       3211.84       3425.75        87.74 o                         
  -1   7   5        809.97        786.44        21.73 o                         
   0   7   5         95.35         91.46         9.16 o                         
   1   7   5         19.04         10.88         6.32 o                         
   2   7   5         19.01         19.14         6.54 o                         
   3   7   5         66.63         66.43         7.13 o                         
   4   7   5         65.43         70.47        10.82 o                         
   5   7   5         67.34         74.23        10.30 o                         
   6   7   5          6.72          6.16         8.03 o                         
   7   7   5        149.93        158.21        16.14 o                         
 -12   8   5         45.98         27.07         8.91 o                         
 -11   8   5        241.24        234.10        16.51 o                         
 -10   8   5          3.98          3.74         4.90 o                         
  -9   8   5         12.73          7.59         6.01 o                         
  -8   8   5        443.25        528.30        26.96 o                         
  -7   8   5        359.10        366.29        14.76 o                         
  -6   8   5        459.54        399.38        19.31 o                         
  -5   8   5         10.21         10.16         6.24 o                         
  -4   8   5        100.19         96.90         7.89 o                         
  -3   8   5         35.90         41.83         5.79 o                         
  -2   8   5         29.89         31.11         5.52 o                         
  -1   8   5       1435.71       1392.18        35.74 o                         
   0   8   5         12.94          7.05         6.42 o                         
   1   8   5         21.10         19.85         7.17 o                         
   2   8   5        465.71        493.63        38.90 o                         
   3   8   5        824.20        876.55        40.58 o                         
   4   8   5         86.66        101.84        11.49 o                         
   5   8   5          5.69          5.00         8.25 o                         
   6   8   5        247.85        260.02        15.82 o                         
   7   8   5          4.94          2.88         6.79 o                         
 -12   9   5         12.65          5.92         5.99 o                         
 -11   9   5         11.63          4.08         4.54 o                         
 -10   9   5         20.48         10.30         7.10 o                         
  -9   9   5         18.94         13.03         7.01 o                         
  -8   9   5        206.06        191.61        13.00 o                         
  -7   9   5        381.59        443.04        18.58 o                         
  -6   9   5          3.22          8.95         6.90 o                         
  -5   9   5          9.24          6.69         7.32 o                         
  -4   9   5        269.47        301.83        13.45 o                         
  -3   9   5        230.43        220.89        16.53 o                         
  -2   9   5        103.43         94.26        11.63 o                         
  -1   9   5        133.90        121.20        15.75 o                         
   0   9   5         15.59         15.75         6.84 o                         
   1   9   5         41.48         47.49         7.32 o                         
   2   9   5         70.73         67.84         7.21 o                         
   3   9   5        238.97        282.16        18.42 o                         
   4   9   5         37.76         35.88        13.79 o                         
   5   9   5          0.24          1.08         8.01 o                         
   6   9   5        316.13        354.27        22.15 o                         
   7   9   5        169.49        136.60         9.56 o                         
 -11  10   5         23.94         15.92         6.41 o                         
 -10  10   5        221.65        230.45        12.47 o                         
  -9  10   5        169.85        192.25        12.81 o                         
  -8  10   5         22.95         13.16         7.50 o                         
  -7  10   5          8.64          0.96         7.26 o                         
  -6  10   5        176.26        180.06        12.02 o                         
  -5  10   5          9.61         10.78         7.03 o                         
  -4  10   5         29.30         36.63         7.34 o                         
  -3  10   5        135.07        124.13        14.13 o                         
  -2  10   5         41.32         26.42         6.53 o                         
  -1  10   5         35.34         29.91         6.89 o                         
   0  10   5        179.18        208.32        12.50 o                         
   1  10   5        166.97        163.52        11.13 o                         
   2  10   5         24.65         18.15         6.05 o                         
   3  10   5          3.08          4.72         7.79 o                         
   4  10   5        290.87        299.10        16.03 o                         
   5  10   5         66.68         70.75         8.78 o                         
   6  10   5         54.02         61.07         6.40 o                         
 -10  11   5         21.26         13.04         3.09 o                         
  -9  11   5         39.23         23.50         5.45 o                         
  -8  11   5         17.43         12.61         4.69 o                         
  -7  11   5          0.23          0.05         5.30 o                         
  -6  11   5        126.17        140.86        11.58 o                         
  -5  11   5        328.29        397.61        34.87 o                         
  -4  11   5         24.65         21.51         8.70 o                         
  -3  11   5          7.29          3.29         5.23 o                         
  -2  11   5         45.44         34.83         5.51 o                         
  -1  11   5        118.39        121.73        10.12 o                         
   0  11   5        130.03        149.20        16.72 o                         
   1  11   5         12.18         18.82         4.98 o                         
   2  11   5          0.58          3.20         7.26 o                         
   3  11   5         11.66          0.26         6.63 o                         
   4  11   5        389.48        453.83        26.48 o                         
  -9  12   5          0.02          0.26         2.17 o                         
  -8  12   5          5.13          3.38         3.93 o                         
  -7  12   5         72.58         57.68         5.05 o                         
  -6  12   5          0.71         -0.32         4.32 o                         
  -5  12   5         16.66         13.90         4.52 o                         
  -4  12   5          0.77         -0.73         5.88 o                         
  -3  12   5         14.83          6.67         4.47 o                         
  -2  12   5        225.42        235.46        12.85 o                         
  -1  12   5        205.95        222.64        18.23 o                         
   0  12   5         58.85         52.33         9.45 o                         
   1  12   5         14.53         16.17         6.49 o                         
   3  12   5         48.48         24.98         3.85 o                         
  -6  13   5          1.06         -0.22         2.50 o                         
  -5  13   5         10.09          8.58         3.39 o                         
  -4  13   5         83.08         78.50        10.93 o                         
  -3  13   5         57.89         46.72         8.91 o                         
  -2  13   5          6.52          5.71         3.37 o                         
  -1  13   5         33.13         26.17         5.11 o                         
   0  13   5         19.73         12.18         3.98 o                         
  -3 -15   6         58.38         45.41         5.97 o                         
  -2 -15   6         51.72         48.13         6.92 o                         
  -1 -15   6         92.69         95.14         9.54 o                         
   0 -15   6        113.02        111.80         9.85 o                         
   1 -15   6          3.81          1.92         4.65 o                         
   2 -15   6         62.45         37.39         7.08 o                         
  -4 -14   6         26.51         28.01         5.60 o                         
  -3 -14   6         18.30         12.11         6.85 o                         
  -2 -14   6        449.21        519.31        31.12 o                         
  -1 -14   6         47.92         58.93        12.60 o                         
   0 -14   6         40.35         34.04         6.74 o                         
   1 -14   6         35.00         29.46         4.88 o                         
   2 -14   6        149.95        187.14         9.13 o                         
   3 -14   6        165.53        179.55         8.57 o                         
   4 -14   6          8.44         13.07         4.31 o                         
   5 -14   6          2.32          1.60         3.56 o                         
  -6 -13   6        113.24        145.80        24.51 o                         
  -5 -13   6         47.52         35.22         5.95 o                         
  -4 -13   6        323.04        241.21        60.69 o                         
  -3 -13   6          1.10         11.43         7.42 o                         
  -2 -13   6        129.39        132.73        10.98 o                         
  -1 -13   6          4.70          9.29         5.31 o                         
   0 -13   6         27.03         21.74         7.71 o                         
   1 -13   6         10.59         14.05        15.97 o                         
   2 -13   6        328.43        382.97        33.19 o                         
   3 -13   6        130.23        143.42         9.58 o                         
   4 -13   6         32.14         25.16         5.31 o                         
   5 -13   6        171.03        180.86        11.21 o                         
   6 -13   6        221.93        215.13        15.14 o                         
  -7 -12   6         14.15         11.51        13.91 o                         
  -6 -12   6         34.96         30.18        10.33 o                         
  -5 -12   6        111.18        135.36        18.73 o                         
  -4 -12   6        693.50        738.13        32.66 o                         
  -3 -12   6        735.95        803.90        35.20 o                         
  -2 -12   6        170.13        165.97         9.28 o                         
  -1 -12   6         87.43         96.18         7.43 o                         
   0 -12   6        233.71        283.10        13.73 o                         
   1 -12   6          0.19          4.04         7.22 o                         
   2 -12   6        366.86        424.65        17.56 o                         
   3 -12   6          7.96          5.07         7.96 o                         
   4 -12   6          0.54         -1.24         8.30 o                         
   5 -12   6         11.80         15.03         7.85 o                         
   6 -12   6        169.91        178.88        11.28 o                         
   7 -12   6        191.92        194.07        14.80 o                         
  -9 -11   6        153.50        166.54        19.29 o                         
  -8 -11   6         18.93         15.56        14.67 o                         
  -7 -11   6         14.84         21.34        21.92 o                         
  -6 -11   6        108.03        119.78        11.43 o                         
  -5 -11   6          6.57          8.37         8.32 o                         
  -4 -11   6        449.44        466.01        34.53 o                         
  -3 -11   6          0.44          5.55         9.97 o                         
  -2 -11   6          2.10         -1.17         7.75 o                         
  -1 -11   6          5.65          4.83         7.46 o                         
   0 -11   6        144.05        149.06        80.79 o                         
   1 -11   6        182.46        202.25        12.70 o                         
   2 -11   6          7.39          6.84         7.13 o                         
   3 -11   6          4.18          8.14         5.29 o                         
   4 -11   6        357.91        404.19        16.95 o                         
   5 -11   6          3.99          9.05         5.81 o                         
   6 -11   6        154.59        168.70        12.99 o                         
   7 -11   6         16.68         16.96         4.71 o                         
   8 -11   6         30.62         28.67         7.44 o                         
 -10 -10   6        110.53        160.45        21.46 o                         
  -9 -10   6         10.70         10.63        13.79 o                         
  -8 -10   6        119.83        157.24        21.61 o                         
  -7 -10   6         68.14         64.80        17.43 o                         
  -6 -10   6        955.66       1029.95        53.25 o                         
  -5 -10   6        213.87        243.39        26.44 o                         
  -4 -10   6         78.38         32.16        36.46 o                         
  -3 -10   6         20.15          9.49         6.24 o                         
  -2 -10   6       1065.00       1063.68        33.40 o                         
  -1 -10   6        449.10        490.43        18.75 o                         
   0 -10   6        436.10        432.91        16.86 o                         
   1 -10   6         64.29         72.84        10.22 o                         
   2 -10   6         85.44        122.32        11.19 o                         
   3 -10   6        139.01        133.11        10.72 o                         
   4 -10   6        295.85        310.03        11.70 o                         
   5 -10   6         20.29         17.27         6.52 o                         
   6 -10   6          0.37         -0.48         6.48 o                         
   7 -10   6          2.94          3.03         5.01 o                         
   8 -10   6        487.92        553.65        35.64 o                         
 -10  -9   6         23.89         18.31        12.80 o                         
  -9  -9   6         15.79         13.09        15.29 o                         
  -8  -9   6        593.06        583.43        40.98 o                         
  -7  -9   6        347.24        376.93        31.23 o                         
  -6  -9   6        452.07        391.18        66.55 o                         
  -5  -9   6        588.59        616.91        26.11 o                         
  -4  -9   6         82.92         87.67         8.88 o                         
  -3  -9   6        150.39        133.35         9.70 o                         
  -2  -9   6        678.23        633.52        18.85 o                         
  -1  -9   6        267.58        250.51        10.59 o                         
   0  -9   6        366.42        379.63        12.90 o                         
   1  -9   6          3.34          3.56         4.93 o                         
   2  -9   6        836.22        888.32        32.39 o                         
   3  -9   6        513.29        613.10        20.40 o                         
   4  -9   6         90.72        105.70         8.25 o                         
   5  -9   6        193.52        203.47        11.84 o                         
   6  -9   6         17.11         22.36         6.52 o                         
   7  -9   6         32.99         39.72         9.51 o                         
   8  -9   6        121.07        156.28        10.91 o                         
   9  -9   6         10.97          8.49         6.07 o                         
 -11  -8   6         52.56         41.15         7.84 o                         
 -10  -8   6         32.36         46.43        16.76 o                         
  -9  -8   6        164.77        150.20        19.29 o                         
  -8  -8   6       1205.39       1234.42       128.33 o                         
  -7  -8   6       1387.76       1311.01        47.95 o                         
  -6  -8   6       1496.83       1563.96        68.77 o                         
  -5  -8   6       2360.33       2455.17        82.49 o                         
  -4  -8   6        282.37        283.84        15.32 o                         
  -3  -8   6        416.79        382.99        12.62 o                         
  -2  -8   6        541.29        497.64        15.27 o                         
  -1  -8   6          6.97          5.89         4.29 o                         
   0  -8   6         48.78         46.72         4.27 o                         
   1  -8   6        926.31        985.34        34.75 o                         
   2  -8   6        182.13        180.50         8.88 o                         
   3  -8   6         75.83         88.18         8.38 o                         
   4  -8   6        367.64        393.72        17.63 o                         
   5  -8   6        104.35         90.13         7.98 o                         
   6  -8   6        463.03        493.07        17.32 o                         
   7  -8   6         27.52         27.02         6.21 o                         
   8  -8   6        322.58        379.84        27.53 o                         
   9  -8   6          4.65         -2.71         8.49 o                         
  10  -8   6        101.29         87.65         8.03 o                         
 -12  -7   6          1.91          6.96         8.76 o                         
 -11  -7   6          0.39          7.63        11.89 o                         
 -10  -7   6         17.52          8.96         8.52 o                         
  -9  -7   6        202.21        191.78        15.76 o                         
  -8  -7   6         22.58         12.51         8.10 o                         
  -7  -7   6         41.00         42.02         5.11 o                         
  -6  -7   6          7.35         13.04         5.58 o                         
  -5  -7   6         82.39         81.27         8.64 o                         
  -4  -7   6       1235.76       1202.56        36.01 o                         
  -3  -7   6       1056.47       1063.24        37.41 o                         
  -2  -7   6        549.14        548.63        19.60 o                         
  -1  -7   6         96.83         86.72         5.14 o                         
   0  -7   6        466.01        423.75        11.33 o                         
   1  -7   6         71.12         85.39         5.78 o                         
   2  -7   6        338.52        322.66        10.75 o                         
   3  -7   6         57.70         57.40         5.22 o                         
   4  -7   6       1839.51       2083.11        67.05 o                         
   5  -7   6       1507.90       1780.78        57.50 o                         
   6  -7   6        231.03        267.11        12.56 o                         
   7  -7   6         25.00         27.24         5.96 o                         
   8  -7   6         66.05         60.23         8.20 o                         
   9  -7   6          6.32          9.04         8.90 o                         
  10  -7   6        230.33        250.78        17.20 o                         
 -13  -6   6        128.85        132.02        14.62 o                         
 -12  -6   6         27.01         36.31        11.17 o                         
 -11  -6   6          0.38          4.63         8.85 o                         
 -10  -6   6        121.80        138.74        29.60 o                         
  -9  -6   6         19.50         30.77        10.05 o                         
  -8  -6   6         10.17         12.59         4.41 o                         
  -7  -6   6         22.25         24.87         4.61 o                         
  -6  -6   6        797.84        725.55        27.29 o                         
  -4  -6   6        786.69        852.23        34.91 o                         
  -3  -6   6       2017.83       1999.56        89.01 o                         
  -2  -6   6       2765.99       2553.45        58.51 o                         
  -1  -6   6         22.68         37.23         4.23 o                         
   0  -6   6       1526.50       1434.87        31.16 o                         
   1  -6   6         79.72         77.43         5.33 o                         
   2  -6   6         59.60         42.61         4.95 o                         
   3  -6   6        112.08        107.09         8.79 o                         
   4  -6   6       2639.66       2626.13        83.70 o                         
   5  -6   6       2566.08       2755.23        87.80 o                         
   6  -6   6         15.58         19.36         6.82 o                         
   7  -6   6         52.86         44.92         7.08 o                         
   8  -6   6        118.16        119.62        21.58 o                         
   9  -6   6         32.81         29.80         8.96 o                         
  10  -6   6         59.76         51.79         9.13 o                         
 -14  -5   6         52.20         38.56         6.84 o                         
 -13  -5   6          2.98          9.69        10.02 o                         
 -12  -5   6        139.98        128.83        13.30 o                         
 -11  -5   6        843.77        979.29        41.14 o                         
 -10  -5   6          2.71         10.12         9.55 o                         
  -9  -5   6        109.02         93.29         9.93 o                         
  -8  -5   6        387.11        403.83        15.43 o                         
  -7  -5   6        291.50        297.28        20.81 o                         
  -6  -5   6       2152.06       2266.86       165.18 o                         
  -5  -5   6       3598.96       3603.03       197.54 o                         
  -4  -5   6        418.62        364.50        16.54 o                         
  -3  -5   6        880.43        741.71        32.59 o                         
  -2  -5   6        194.14        172.96         8.03 o                         
  -1  -5   6       2413.04       2211.37        56.85 o                         
   0  -5   6         64.12         69.85         8.97 o                         
   1  -5   6          4.37         15.61         3.40 o                         
   2  -5   6        557.64        470.50        16.03 o                         
   3  -5   6        251.62        269.32        11.25 o                         
   4  -5   6        909.35        982.68        40.97 o                         
   5  -5   6        376.61        381.42        16.03 o                         
   6  -5   6         45.72         59.32         6.75 o                         
   7  -5   6          0.18          1.55         4.60 o                         
   8  -5   6        197.67        200.55        16.58 o                         
   9  -5   6        403.78        461.24        24.49 o                         
  10  -5   6         14.56         16.63         8.58 o                         
  11  -5   6         18.90         10.75         5.14 o                         
 -14  -4   6         29.28         30.12         9.15 o                         
 -13  -4   6          1.49          2.02        10.84 o                         
 -12  -4   6        187.75        234.27        16.22 o                         
 -11  -4   6        170.12        178.62        17.08 o                         
 -10  -4   6        111.58        119.61        13.48 o                         
  -9  -4   6          4.13          9.37         8.09 o                         
  -8  -4   6        334.18        355.71        12.27 o                         
  -7  -4   6        225.00        212.37         9.75 o                         
  -6  -4   6        356.44        334.84        13.15 o                         
  -5  -4   6       2016.00       1835.06        60.94 o                         
  -4  -4   6       1511.04       1444.27        59.35 o                         
  -3  -4   6         48.14         77.37         5.76 o                         
  -2  -4   6       4493.29       4190.23       103.99 o                         
  -1  -4   6       1961.66       1987.25        51.08 o                         
   0  -4   6        401.25        429.75        12.63 o                         
   1  -4   6          7.84          3.73         4.42 o                         
   2  -4   6         84.49         56.89         7.97 o                         
   3  -4   6       1269.27       1111.83        40.54 o                         
   4  -4   6         23.56         19.25         4.98 o                         
   5  -4   6        255.39        265.34        15.12 o                         
   6  -4   6        598.39        531.03        18.49 o                         
   7  -4   6        549.51        676.29        40.68 o                         
   8  -4   6         14.82         12.21         9.53 o                         
   9  -4   6         33.18         33.62        10.16 o                         
  10  -4   6          3.18          2.84         9.46 o                         
 -15  -3   6          0.17          3.52         3.14 o                         
 -14  -3   6        106.70         92.12        13.21 o                         
 -13  -3   6        352.75        406.36        32.80 o                         
 -12  -3   6         13.48         14.03         9.14 o                         
 -11  -3   6         52.93         85.72        16.26 o                         
 -10  -3   6         74.14         68.30         8.25 o                         
  -9  -3   6        127.29        134.61         7.39 o                         
  -8  -3   6        265.20        264.36        10.76 o                         
  -7  -3   6        604.47        610.09        16.40 o                         
  -6  -3   6        437.54        462.57        17.97 o                         
  -5  -3   6         10.91         13.27         6.27 o                         
  -4  -3   6       1170.41       1131.85        30.80 o                         
  -3  -3   6       5062.98       4940.68       142.66 o                         
  -2  -3   6       1390.99       1370.20        30.29 o                         
  -1  -3   6        333.63        350.51        10.50 o                         
   0  -3   6        202.86        167.84         8.20 o                         
   1  -3   6       6822.46       6756.11       187.87 o                         
   2  -3   6         17.84         15.45         4.03 o                         
   3  -3   6        238.60        230.57        12.96 o                         
   4  -3   6          1.60          5.94         3.52 o                         
   5  -3   6         14.80          9.84         6.64 o                         
   6  -3   6        313.13        298.75        15.10 o                         
   7  -3   6        671.54        689.25        45.29 o                         
   8  -3   6        904.73        975.49        41.20 o                         
   9  -3   6         30.22         21.89        11.95 o                         
  10  -3   6        479.15        543.14        32.75 o                         
 -15  -2   6          3.22          7.39         4.71 o                         
 -14  -2   6         19.90         15.43        10.10 o                         
 -13  -2   6         75.62         99.21        10.11 o                         
 -12  -2   6         94.25        103.04        11.12 o                         
 -11  -2   6          1.09          2.85         8.77 o                         
 -10  -2   6        136.04        143.42        10.49 o                         
  -9  -2   6       1266.00       1380.70        33.56 o                         
  -8  -2   6         86.35        111.80         6.25 o                         
  -7  -2   6        214.78        224.48         9.88 o                         
  -6  -2   6        669.22        655.89        21.87 o                         
  -5  -2   6        802.63        850.99        31.19 o                         
  -4  -2   6        538.28        514.78        14.31 o                         
  -3  -2   6        613.79        673.35        15.98 o                         
  -2  -2   6        331.55        336.54         9.54 o                         
  -1  -2   6       1497.65       1425.08        31.69 o                         
   0  -2   6       1850.17       1829.97        47.69 o                         
   1  -2   6       6321.64       6239.51       200.44 o                         
   2  -2   6       1483.31       1359.16        47.66 o                         
   3  -2   6        111.64        124.18         7.77 o                         
   4  -2   6        315.98        269.72        10.15 o                         
   5  -2   6         53.29         55.65        11.97 o                         
   6  -2   6          1.37          2.19         6.23 o                         
   7  -2   6        171.87        179.10        22.54 o                         
   8  -2   6        101.27        125.23        22.97 o                         
   9  -2   6         36.83         41.90         9.26 o                         
  10  -2   6        172.52        179.88        15.75 o                         
 -14  -1   6        112.90        134.82        15.33 o                         
 -13  -1   6         18.78         11.93         8.57 o                         
 -12  -1   6         27.36         22.71         8.73 o                         
 -11  -1   6        307.77        362.43        16.08 o                         
 -10  -1   6        178.63        167.28         8.20 o                         
  -9  -1   6       1087.56       1202.52        29.93 o                         
  -8  -1   6        172.77        163.88         6.84 o                         
  -7  -1   6         14.24         20.74         5.08 o                         
  -6  -1   6        896.02       1027.72        37.40 o                         
  -5  -1   6        939.24        949.54        29.23 o                         
  -4  -1   6        277.54        251.51         8.10 o                         
  -3  -1   6       2780.38       2711.36        57.80 o                         
  -2  -1   6        119.23        108.67         4.77 o                         
  -1  -1   6       3067.35       2783.33        64.45 o                         
   0  -1   6        460.30        402.05        15.13 o                         
   1  -1   6       2564.26       2514.26        72.19 o                         
   2  -1   6        812.60        775.15        29.90 o                         
   3  -1   6         38.47         46.00         6.36 o                         
   4  -1   6        920.23        834.33        31.87 o                         
   5  -1   6        100.88        105.67         7.44 o                         
   6  -1   6         66.67         65.92         7.16 o                         
   7  -1   6          2.04          6.61         7.61 o                         
   8  -1   6        609.17        606.62        27.38 o                         
   9  -1   6        507.27        511.64        22.84 o                         
  10  -1   6          7.30          5.79         6.34 o                         
 -15   0   6        101.11         93.71         8.59 o                         
 -14   0   6         19.28         20.45        10.72 o                         
 -13   0   6          0.01         -0.87         7.42 o                         
 -12   0   6         17.45          7.50         8.61 o                         
 -11   0   6        123.99        134.55        10.86 o                         
 -10   0   6        187.46        188.30         9.22 o                         
  -9   0   6        154.53        148.75         7.40 o                         
  -8   0   6         58.23         69.67         5.46 o                         
  -7   0   6       1346.50       1511.56        39.76 o                         
  -6   0   6          2.49          7.10         7.84 o                         
  -5   0   6       2377.76       2492.55        62.36 o                         
  -4   0   6       1793.85       1760.47        33.89 o                         
  -3   0   6       1133.63       1202.55        27.28 o                         
  -2   0   6         16.79         23.89         3.14 o                         
  -1   0   6         61.30         79.49         5.71 o                         
   0   0   6       1932.13       2247.84        58.35 o                         
   1   0   6         37.86         51.07         4.97 o                         
   2   0   6       1304.12       1450.59        43.22 o                         
   3   0   6       4161.67       3898.02        97.25 o                         
   4   0   6        178.71        188.53         8.68 o                         
   5   0   6        840.02        831.61        22.92 o                         
   6   0   6        580.15        526.97        18.88 o                         
   7   0   6         67.41         81.10        13.17 o                         
   8   0   6        307.87        298.11        14.62 o                         
   9   0   6        323.19        315.71        21.12 o                         
 -15   1   6         16.37          5.38         4.55 o                         
 -14   1   6          2.89          7.85        10.11 o                         
 -13   1   6        126.10        151.14        12.93 o                         
 -12   1   6         31.94         28.83         9.02 o                         
 -11   1   6         93.95         63.86         8.99 o                         
 -10   1   6          5.39         10.65         4.76 o                         
  -9   1   6          3.40          4.97         6.24 o                         
  -8   1   6        676.61        667.65        20.26 o                         
  -7   1   6       2727.87       2881.26        72.45 o                         
  -6   1   6       2434.48       2519.75        64.04 o                         
  -5   1   6        472.28        532.42        18.96 o                         
  -4   1   6       1044.64       1012.65        24.95 o                         
  -3   1   6       2323.68       2197.07        52.14 o                         
  -2   1   6        161.47        171.30         6.80 o                         
  -1   1   6        830.62        683.91        21.20 o                         
   0   1   6         11.08          6.77         3.58 o                         
   1   1   6         32.80         47.66         8.24 o                         
   2   1   6        792.66        767.59        25.30 o                         
   3   1   6       2054.19       1905.20        58.86 o                         
   4   1   6       1305.11       1381.91        35.89 o                         
   5   1   6        293.13        257.46        12.13 o                         
   6   1   6        321.35        297.70        15.35 o                         
   7   1   6        883.91        889.77        53.80 o                         
   8   1   6         11.24         11.17         5.47 o                         
 -14   2   6        138.77        129.30        14.34 o                         
 -13   2   6        286.22        301.99        20.27 o                         
 -12   2   6         27.30         15.04         8.85 o                         
 -11   2   6          1.04          1.95         5.18 o                         
 -10   2   6        322.07        315.54        11.97 o                         
  -9   2   6        231.68        244.82        11.68 o                         
  -8   2   6         80.67         99.85         7.79 o                         
  -7   2   6        530.49        541.91        16.99 o                         
  -6   2   6          8.66         11.99         3.70 o                         
  -5   2   6          7.07         11.33         4.06 o                         
  -4   2   6        313.74        268.95        10.86 o                         
  -3   2   6        243.32        330.57        10.96 o                         
  -2   2   6        853.35        804.55        19.85 o                         
  -1   2   6        225.13        182.25         9.27 o                         
   0   2   6       1851.42       1867.89        87.40 o                         
   1   2   6       1609.22       1484.00        50.69 o                         
   2   2   6         25.73         38.57         5.38 o                         
   3   2   6        689.09        645.77        20.92 o                         
   4   2   6        112.88         99.98         8.28 o                         
   5   2   6          9.25         17.56         6.38 o                         
   6   2   6         71.94         78.31        14.20 o                         
   7   2   6        293.92        269.43        21.79 o                         
   8   2   6         38.53         33.26         9.96 o                         
   9   2   6        165.16        163.02        15.39 o                         
 -14   3   6          4.30          1.05         7.59 o                         
 -13   3   6         18.68         16.70         7.97 o                         
 -12   3   6         43.38         45.80         8.05 o                         
 -11   3   6         49.60         38.26         5.43 o                         
 -10   3   6        515.23        529.71        16.41 o                         
  -9   3   6        765.59        837.99        23.42 o                         
  -8   3   6        309.09        285.05        16.15 o                         
  -7   3   6         16.67         22.73         5.11 o                         
  -6   3   6         66.63         73.06         5.36 o                         
  -5   3   6        808.71        869.16        34.70 o                         
  -4   3   6         31.46         38.56         3.97 o                         
  -3   3   6        158.78        148.62         6.86 o                         
  -2   3   6        344.92        316.98        10.74 o                         
  -1   3   6       1697.08       1656.72        49.03 o                         
   0   3   6         51.87         52.06         5.05 o                         
   1   3   6        228.52        212.62        10.34 o                         
   2   3   6         21.52         30.96         4.69 o                         
   3   3   6        157.84        165.38         8.94 o                         
   4   3   6        178.82        173.65        13.75 o                         
   5   3   6       1157.16       1120.13        52.60 o                         
   6   3   6        516.61        521.57        43.08 o                         
   7   3   6        355.83        309.99        20.63 o                         
   8   3   6         11.42         10.14         6.93 o                         
   9   3   6        217.98        186.13        15.72 o                         
 -14   4   6        106.51         81.86         7.79 o                         
 -13   4   6         28.68         18.98         7.81 o                         
 -12   4   6         49.88         36.08         7.17 o                         
 -11   4   6        127.01        123.93         7.74 o                         
 -10   4   6         66.37         54.88         6.56 o                         
  -9   4   6        236.03        255.84        12.55 o                         
  -8   4   6          2.93         11.46         6.18 o                         
  -7   4   6        796.22        857.57        25.17 o                         
  -6   4   6          6.01          6.27         4.29 o                         
  -5   4   6        269.24        276.23         9.89 o                         
  -4   4   6        486.69        459.03        12.96 o                         
  -3   4   6          2.63         -0.81         3.38 o                         
  -2   4   6        151.75        170.43         9.25 o                         
  -1   4   6       4566.50       4412.63        93.01 o                         
   0   4   6       1656.17       1604.05        39.31 o                         
   1   4   6        142.15        169.11         9.96 o                         
   2   4   6        165.42        187.36        10.12 o                         
   3   4   6        523.74        423.79        26.30 o                         
   4   4   6         40.62         24.45         5.79 o                         
   5   4   6        298.62        325.13        27.48 o                         
   6   4   6       1179.24       1243.33        51.47 o                         
   7   4   6         38.51         54.90         8.90 o                         
   8   4   6        100.19        106.93        15.47 o                         
 -13   5   6          7.71          5.34         7.02 o                         
 -12   5   6          3.69          7.79         8.32 o                         
 -11   5   6        465.61        561.26        16.87 o                         
 -10   5   6        413.59        408.96        19.48 o                         
  -9   5   6          1.98          7.03         6.77 o                         
  -8   5   6         93.11        104.80         8.60 o                         
  -7   5   6        797.53        817.49        22.20 o                         
  -6   5   6         14.22         16.43         7.05 o                         
  -5   5   6         29.70         27.94         4.68 o                         
  -4   5   6          7.91          4.98         3.83 o                         
  -3   5   6       1396.84       1363.84        31.00 o                         
  -2   5   6         38.13         31.15         4.39 o                         
  -1   5   6       1904.20       1948.12        43.07 o                         
   0   5   6       1810.55       1871.51        48.87 o                         
   1   5   6          9.87         15.57         6.74 o                         
   2   5   6        353.50        334.35        24.79 o                         
   3   5   6        134.72        112.01        11.64 o                         
   4   5   6         61.97         63.66        11.60 o                         
   5   5   6         46.36         73.49        10.87 o                         
   6   5   6         57.36         63.54        16.69 o                         
   7   5   6        226.63        218.49        16.06 o                         
   8   5   6          1.63          1.45         7.74 o                         
 -12   6   6        157.10        150.79         9.93 o                         
 -11   6   6         38.62         37.34         6.53 o                         
 -10   6   6        210.77        230.11        11.93 o                         
  -9   6   6         14.62         10.63         8.83 o                         
  -8   6   6         61.90         49.87         6.51 o                         
  -7   6   6         88.97         82.74         6.89 o                         
  -6   6   6         22.39         21.05         5.57 o                         
  -5   6   6         31.85         30.42         5.43 o                         
  -4   6   6          3.16          4.38         4.53 o                         
  -3   6   6       3056.15       3091.26        72.79 o                         
  -2   6   6       3177.34       3437.92        75.57 o                         
  -1   6   6        887.35        910.98        33.87 o                         
   0   6   6        132.26        103.59         9.08 o                         
   1   6   6        574.38        558.51        20.93 o                         
   2   6   6        312.17        306.46        14.20 o                         
   3   6   6         23.34         23.19         6.29 o                         
   4   6   6        250.44        308.19        19.83 o                         
   5   6   6         14.86         10.50         9.25 o                         
   6   6   6        104.12        102.35        15.25 o                         
   7   6   6        592.88        627.60        37.21 o                         
   8   6   6        412.19        406.06        24.29 o                         
 -12   7   6        185.44        210.04        18.81 o                         
 -11   7   6          0.58          1.03         5.21 o                         
 -10   7   6          0.58          2.31         5.82 o                         
  -9   7   6        222.41        253.81        12.37 o                         
  -8   7   6         50.90         39.60         6.57 o                         
  -7   7   6          2.79          6.38         6.46 o                         
  -6   7   6        127.01        154.13         9.66 o                         
  -5   7   6        244.09        268.63        24.90 o                         
  -4   7   6         86.58         89.15         8.28 o                         
  -3   7   6        278.37        260.31        10.38 o                         
  -2   7   6       2000.58       2165.96        48.65 o                         
  -1   7   6         19.44         21.93         5.99 o                         
   0   7   6         12.08         16.76         6.79 o                         
   1   7   6        470.52        532.27        19.36 o                         
   2   7   6       1228.35       1368.98        63.40 o                         
   3   7   6         14.82         15.88         5.28 o                         
   4   7   6         62.25         49.98        10.15 o                         
   5   7   6        511.30        532.09        37.33 o                         
   6   7   6         11.76          9.53         6.88 o                         
   7   7   6         74.51         65.14         8.72 o                         
 -12   8   6          6.24          5.68         7.78 o                         
 -11   8   6         45.41         34.26         5.92 o                         
 -10   8   6         55.90         41.39         5.94 o                         
  -9   8   6        282.34        303.88        22.34 o                         
  -8   8   6        335.62        346.37        26.09 o                         
  -7   8   6          7.20          8.56         6.43 o                         
  -6   8   6          0.47         -4.69         8.92 o                         
  -5   8   6        243.48        225.74        18.71 o                         
  -4   8   6        468.06        522.64        23.74 o                         
  -3   8   6         11.46          4.98         5.97 o                         
  -2   8   6        170.38        181.36         9.56 o                         
  -1   8   6        363.05        410.19        22.96 o                         
   0   8   6        292.23        282.27        21.59 o                         
   1   8   6         35.33         29.93         7.18 o                         
   2   8   6        338.95        324.15        15.08 o                         
   3   8   6          4.94          0.59         9.09 o                         
   4   8   6         69.31         86.09        15.49 o                         
   5   8   6        387.43        377.28        71.08 o                         
   6   8   6        272.81        215.28        15.76 o                         
 -12   9   6          0.72          1.61         5.72 o                         
 -11   9   6        150.64        131.81        13.48 o                         
 -10   9   6        127.91        136.41        10.67 o                         
  -9   9   6         31.44         23.32         6.66 o                         
  -8   9   6          5.24          4.66         5.34 o                         
  -7   9   6        182.38        195.80        12.61 o                         
  -6   9   6        112.48         92.85        13.87 o                         
  -5   9   6        293.24        289.99        17.08 o                         
  -4   9   6        529.03        611.11        22.73 o                         
  -3   9   6         78.48         71.59        10.11 o                         
  -2   9   6        102.30        113.67         9.92 o                         
  -1   9   6        193.82        227.55        13.30 o                         
   0   9   6         79.89         96.80        10.98 o                         
   1   9   6        118.98        114.61        15.34 o                         
   2   9   6          0.13          1.91         6.28 o                         
   3   9   6        185.30        190.47        13.96 o                         
   4   9   6         54.55         44.47         7.67 o                         
   5   9   6         84.00         82.73        12.50 o                         
 -11  10   6         29.86         14.49         5.37 o                         
 -10  10   6         50.10         30.79         4.87 o                         
  -9  10   6         27.70         24.19         6.32 o                         
  -8  10   6         18.34         12.92         5.43 o                         
  -7  10   6         58.75         49.31         8.25 o                         
  -6  10   6        217.94        228.38        13.08 o                         
  -5  10   6         12.92          4.52         6.52 o                         
  -4  10   6         16.18         17.21         6.44 o                         
  -3  10   6         53.34         69.27        11.98 o                         
  -2  10   6         12.05          7.55         5.23 o                         
  -1  10   6          7.31          3.94         6.46 o                         
   0  10   6         40.74         45.58         7.23 o                         
   1  10   6         18.21         32.99         5.72 o                         
   2  10   6          0.24          0.51         7.13 o                         
   3  10   6        261.08        263.14        18.58 o                         
 -10  11   6          1.22          2.54         4.67 o                         
  -9  11   6          6.95          1.29         3.52 o                         
  -8  11   6         74.11         59.89         5.08 o                         
  -7  11   6         11.28         11.54         4.64 o                         
  -6  11   6         62.87         62.22         5.94 o                         
  -5  11   6          1.70          1.69         5.27 o                         
  -4  11   6          0.58         -1.33         5.18 o                         
  -3  11   6        153.95        180.06        13.23 o                         
  -2  11   6        158.37        197.69        14.96 o                         
  -1  11   6         47.80         37.74         6.01 o                         
   0  11   6          0.12          1.37         4.64 o                         
   1  11   6        184.94        217.75        16.45 o                         
   2  11   6        142.27        197.59        15.39 o                         
   3  11   6         10.20         14.00         4.87 o                         
  -8  12   6         51.85         34.00         5.26 o                         
  -7  12   6         49.23         23.48         3.03 o                         
  -6  12   6          4.54          1.40         2.79 o                         
  -5  12   6         87.83         91.88         5.97 o                         
  -4  12   6         81.32         85.83        16.80 o                         
  -3  12   6         29.75         15.97         4.40 o                         
  -2  12   6        123.79        116.19        16.90 o                         
  -1  12   6          0.37          1.48         3.54 o                         
   0  12   6         22.98         26.32         5.83 o                         
   1  12   6         50.59         35.85         5.14 o                         
  -4  13   6        362.48        281.96        16.18 o                         
  -3 -15   7        302.48        220.45        13.10 o                         
  -2 -15   7          9.59          8.85         4.23 o                         
  -1 -15   7         21.79         16.70         4.68 o                         
   0 -15   7          0.96          2.26         3.73 o                         
   1 -15   7         23.14          9.08         3.92 o                         
  -4 -14   7          0.26          4.66         5.10 o                         
  -3 -14   7         87.81        100.97        11.11 o                         
  -2 -14   7          3.34          8.71         7.11 o                         
  -1 -14   7         81.25         66.16        11.83 o                         
   0 -14   7         19.85         24.90         6.39 o                         
   1 -14   7        225.71        262.57        12.57 o                         
   2 -14   7          5.49          8.98         4.19 o                         
   3 -14   7         19.26         18.82         4.41 o                         
   4 -14   7        117.55        106.15         9.02 o                         
  -5 -13   7        347.09        340.05        39.93 o                         
  -4 -13   7         18.45         16.50         6.80 o                         
  -2 -13   7        179.32        206.23        21.64 o                         
  -1 -13   7        117.27         93.83         9.38 o                         
   0 -13   7        250.54        264.71        12.76 o                         
   1 -13   7        187.67        210.31        10.74 o                         
   2 -13   7         55.64         50.87         6.29 o                         
   3 -13   7         85.03         97.13         7.49 o                         
   4 -13   7          4.19          2.71         5.48 o                         
   5 -13   7        251.03        257.68        11.79 o                         
  -7 -12   7          9.71         10.03        13.48 o                         
  -6 -12   7          8.54          8.98         6.08 o                         
  -5 -12   7        124.91        132.86        11.66 o                         
  -4 -12   7         96.45        114.96        12.95 o                         
  -3 -12   7          3.52         -0.23         6.68 o                         
  -2 -12   7         46.91         55.08        10.97 o                         
  -1 -12   7        982.09       1078.64        35.74 o                         
   0 -12   7        214.16        233.50        12.63 o                         
   1 -12   7         24.04         28.00         7.16 o                         
   2 -12   7         73.14         96.05         8.70 o                         
   3 -12   7        121.97        125.62        28.74 o                         
   4 -12   7         57.92         45.82         5.81 o                         
   5 -12   7         89.02         97.01        15.94 o                         
   6 -12   7         98.99        103.92        11.85 o                         
  -9 -11   7          3.41          1.60        11.83 o                         
  -8 -11   7          5.13         17.36        14.37 o                         
  -7 -11   7        527.54        633.76        86.63 o                         
  -6 -11   7         31.25         39.56         8.08 o                         
  -5 -11   7         29.92         36.58        13.77 o                         
  -4 -11   7        154.45        154.78        14.36 o                         
  -3 -11   7        299.77        237.28        12.47 o                         
  -2 -11   7        481.26        464.98        18.98 o                         
  -1 -11   7         68.20         65.30        10.49 o                         
   0 -11   7        172.53        202.66        15.93 o                         
   1 -11   7         95.91         85.90         6.97 o                         
   2 -11   7         37.77         49.56         5.94 o                         
   3 -11   7        406.10        513.73        20.24 o                         
   4 -11   7         74.75         77.22         5.97 o                         
   5 -11   7          1.35          3.33         5.62 o                         
   6 -11   7         12.64         14.15         4.45 o                         
   7 -11   7         96.44         98.95        11.64 o                         
 -10 -10   7          6.01         11.36        12.36 o                         
  -9 -10   7         20.61         19.59        14.26 o                         
  -8 -10   7        115.77        109.44        19.19 o                         
  -7 -10   7        100.66         95.60        22.48 o                         
  -6 -10   7         20.80         16.80        18.31 o                         
  -5 -10   7         15.48         15.40        17.96 o                         
  -4 -10   7          3.91          8.17         8.82 o                         
  -3 -10   7        622.01        609.47        35.47 o                         
  -2 -10   7         77.97        100.11         8.21 o                         
  -1 -10   7         36.97         44.79         9.38 o                         
   0 -10   7        278.43        290.03        13.98 o                         
   1 -10   7        317.36        342.92        19.54 o                         
   2 -10   7        442.83        428.55        22.09 o                         
   3 -10   7        364.51        392.16        18.39 o                         
   4 -10   7         26.97         26.87         5.93 o                         
   5 -10   7         32.33         42.24         7.47 o                         
   6 -10   7         26.84         20.73         5.16 o                         
   7 -10   7        348.76        430.39        46.51 o                         
   8 -10   7         41.24         34.57         6.01 o                         
 -10  -9   7         56.78         61.32        14.63 o                         
  -9  -9   7        416.22        486.74        37.05 o                         
  -8  -9   7        241.15        220.37        18.25 o                         
  -7  -9   7        156.01        123.14        18.78 o                         
  -6  -9   7       1132.86       1135.22        76.45 o                         
  -5  -9   7       1197.83       1276.12        48.57 o                         
  -4  -9   7        206.68        219.61        11.33 o                         
  -3  -9   7         66.87         76.01         6.16 o                         
  -2  -9   7        324.55        346.14        12.70 o                         
  -1  -9   7         70.04         81.41         7.97 o                         
   0  -9   7          0.60         -2.15         5.93 o                         
   1  -9   7       1139.90       1181.35        34.15 o                         
   2  -9   7       1027.09       1088.84        39.29 o                         
   3  -9   7        832.63        866.73        31.59 o                         
   4  -9   7        110.78         95.80         7.84 o                         
   5  -9   7        303.30        398.27        15.18 o                         
   6  -9   7        100.35        111.51         9.62 o                         
   7  -9   7         65.16         47.36         5.03 o                         
   8  -9   7          0.37          0.25         5.80 o                         
 -11  -8   7         74.76         74.21        14.90 o                         
 -10  -8   7        154.78        154.27        25.37 o                         
  -9  -8   7        209.94        214.78        15.16 o                         
  -8  -8   7        708.99        713.51        53.84 o                         
  -7  -8   7        424.34        364.06        38.07 o                         
  -6  -8   7        982.66       1004.73        38.06 o                         
  -5  -8   7        407.18        407.78        25.41 o                         
  -4  -8   7       1338.18       1335.20        40.22 o                         
  -3  -8   7        845.17        857.33        23.98 o                         
  -2  -8   7         15.71         10.49         4.91 o                         
  -1  -8   7        115.49        146.40        13.15 o                         
   0  -8   7         45.78         50.49         5.32 o                         
   1  -8   7        105.44        115.28         7.65 o                         
   2  -8   7         20.32          8.09         7.45 o                         
   3  -8   7          8.47         20.59         7.94 o                         
   4  -8   7        624.50        680.46        25.82 o                         
   5  -8   7        960.41       1104.29        32.46 o                         
   6  -8   7        230.30        267.73        11.96 o                         
   7  -8   7        159.84        154.02         8.68 o                         
   8  -8   7         40.09         32.24         5.71 o                         
   9  -8   7        203.16        200.26        13.79 o                         
 -12  -7   7         44.77         24.20         8.24 o                         
 -11  -7   7         49.50         42.30        14.12 o                         
 -10  -7   7         45.35         40.90         8.98 o                         
  -9  -7   7         14.33         19.06         8.71 o                         
  -8  -7   7          0.56          2.05         5.04 o                         
  -7  -7   7         53.11         50.91        12.30 o                         
  -6  -7   7        212.33        188.74        13.32 o                         
  -5  -7   7        196.33        202.53        25.38 o                         
  -4  -7   7        461.30        440.25        16.82 o                         
  -3  -7   7         12.51         18.64         4.32 o                         
  -2  -7   7        880.46        874.29        22.59 o                         
  -1  -7   7        950.92        941.64        21.69 o                         
   0  -7   7        132.35        141.85         7.25 o                         
   1  -7   7        297.02        303.26        16.28 o                         
   2  -7   7       1110.27       1115.49        32.11 o                         
   3  -7   7       5153.36       5829.04       183.21 o                         
   4  -7   7       1983.14       2255.79        74.24 o                         
   5  -7   7         82.32         74.17        11.94 o                         
   6  -7   7          0.33         -2.23         6.32 o                         
   7  -7   7         77.73         75.63         8.80 o                         
   8  -7   7        200.31        216.74        11.71 o                         
   9  -7   7         93.69         93.92        11.20 o                         
 -13  -6   7         75.06         62.78         9.22 o                         
 -12  -6   7        218.42        223.71        14.66 o                         
 -11  -6   7         17.53         21.33         8.94 o                         
 -10  -6   7          3.24          2.11         9.00 o                         
  -9  -6   7        238.22        198.57        27.54 o                         
  -8  -6   7          3.67          9.42         5.01 o                         
  -7  -6   7        635.96        618.16        27.48 o                         
  -6  -6   7        877.69        826.91        28.69 o                         
  -5  -6   7          9.01         13.93         4.29 o                         
  -4  -6   7         92.50         97.45         7.62 o                         
  -3  -6   7        351.57        324.92        10.39 o                         
  -2  -6   7        431.62        468.46        14.64 o                         
  -1  -6   7         61.22         75.29         4.73 o                         
   0  -6   7        633.58        586.34        15.56 o                         
   1  -6   7        137.45        157.33         7.55 o                         
   2  -6   7        918.76        915.01        30.97 o                         
   3  -6   7       1386.69       1493.77        48.95 o                         
   4  -6   7       2318.93       2632.26        84.08 o                         
   5  -6   7        180.00        209.56        14.94 o                         
   6  -6   7         15.16         13.99         6.22 o                         
   7  -6   7        424.73        499.55        25.51 o                         
   8  -6   7        264.01        309.30        32.06 o                         
   9  -6   7         64.04         56.57         9.70 o                         
  10  -6   7         14.15          9.80         5.48 o                         
 -14  -5   7         37.89         30.72         7.14 o                         
 -13  -5   7         48.61         33.51        10.47 o                         
 -12  -5   7        553.17        608.83        27.39 o                         
 -11  -5   7        112.21        115.67        18.20 o                         
 -10  -5   7        125.37        154.28        26.49 o                         
  -9  -5   7        332.16        325.57        15.76 o                         
  -8  -5   7         75.37         72.69         6.67 o                         
  -7  -5   7         10.30         24.06         4.45 o                         
  -6  -5   7         13.01         23.11         4.21 o                         
  -5  -5   7        131.10        105.43         9.01 o                         
  -4  -5   7       1138.46       1055.07        34.55 o                         
  -3  -5   7        884.08        922.00        31.75 o                         
  -2  -5   7       1615.22       1406.81        40.17 o                         
  -1  -5   7        331.39        340.43         9.29 o                         
   0  -5   7        345.30        331.87        10.19 o                         
   1  -5   7       1645.66       1587.97        40.58 o                         
   2  -5   7       1339.19       1366.53        39.83 o                         
   3  -5   7          3.03          6.07         5.96 o                         
   4  -5   7        108.87        118.73         9.88 o                         
   5  -5   7         40.09         35.12         7.79 o                         
   6  -5   7        109.72        101.82         9.45 o                         
   7  -5   7         62.57         49.32        10.38 o                         
   8  -5   7        265.94        409.93        60.17 o                         
   9  -5   7          0.10         -3.22         8.42 o                         
  10  -5   7        139.89        151.00        10.70 o                         
 -14  -4   7        284.79        254.87        17.96 o                         
 -13  -4   7         27.23         14.09         7.74 o                         
 -12  -4   7         46.91         52.66        11.32 o                         
 -11  -4   7          8.37         -1.06         9.85 o                         
 -10  -4   7          6.44         10.59        11.03 o                         
  -9  -4   7         10.73         10.67         4.63 o                         
  -8  -4   7        690.54        727.20        24.90 o                         
  -7  -4   7         41.66         32.52         4.38 o                         
  -6  -4   7        405.29        373.03        19.08 o                         
  -5  -4   7        706.66        683.91        25.19 o                         
  -4  -4   7        167.60        165.16         7.97 o                         
  -3  -4   7        187.03        176.46         9.13 o                         
  -2  -4   7        752.23        751.57        22.88 o                         
  -1  -4   7        332.50        295.02        11.03 o                         
   0  -4   7       3460.39       3447.76        77.82 o                         
   1  -4   7         68.87         71.77         9.46 o                         
   2  -4   7       1965.07       1781.83        46.29 o                         
   3  -4   7        285.81        306.60        13.28 o                         
   4  -4   7        586.14        560.92        26.21 o                         
   5  -4   7        176.20        178.93        13.65 o                         
   6  -4   7        264.14        333.26        20.34 o                         
   7  -4   7        281.02        293.84        18.92 o                         
   8  -4   7         47.42         29.65         9.26 o                         
   9  -4   7        150.13        174.87        13.82 o                         
  10  -4   7        509.82        481.85        27.60 o                         
 -15  -3   7         23.48         13.99         4.95 o                         
 -14  -3   7        169.75        139.46        14.46 o                         
 -13  -3   7         50.14         50.24        10.23 o                         
 -12  -3   7          2.21          6.17         9.87 o                         
 -11  -3   7        119.99        141.59        25.72 o                         
 -10  -3   7        368.46        396.44        27.34 o                         
  -9  -3   7          3.57          4.38         4.66 o                         
  -8  -3   7         12.95         17.10         4.81 o                         
  -7  -3   7        430.80        441.12        14.29 o                         
  -6  -3   7       1299.43       1171.69        38.88 o                         
  -5  -3   7         12.43         12.13         4.01 o                         
  -4  -3   7         53.67         43.83         5.28 o                         
  -3  -3   7        225.14        182.53         7.88 o                         
  -2  -3   7        120.28        106.04         5.83 o                         
  -1  -3   7       4583.69       4530.60       102.84 o                         
   0  -3   7       6140.80       6025.20       165.36 o                         
   1  -3   7        700.30        698.05        19.88 o                         
   2  -3   7         16.08         12.47         4.71 o                         
   3  -3   7         28.59         39.97         7.94 o                         
   4  -3   7         45.42         58.10         6.81 o                         
   5  -3   7          0.21          1.67         5.24 o                         
   6  -3   7        214.39        223.64        20.62 o                         
   7  -3   7        145.05        127.15        13.97 o                         
   8  -3   7         46.38         31.67         8.83 o                         
   9  -3   7        315.69        354.64        18.47 o                         
  10  -3   7        558.53        474.34        27.78 o                         
 -15  -2   7         14.16          4.77         4.86 o                         
 -14  -2   7         11.65         15.81         9.37 o                         
 -13  -2   7         62.46         60.60        10.19 o                         
 -12  -2   7        378.30        397.23        22.30 o                         
 -11  -2   7         25.70         21.18        10.22 o                         
 -10  -2   7        510.61        555.38        22.37 o                         
  -9  -2   7        224.26        242.37        14.17 o                         
  -8  -2   7          0.37          2.50         4.38 o                         
  -7  -2   7       1844.64       1885.70        48.70 o                         
  -6  -2   7       1718.77       1687.83        71.18 o                         
  -5  -2   7         52.53         61.20         5.78 o                         
  -4  -2   7        438.35        408.42        14.26 o                         
  -3  -2   7        377.44        314.57         9.58 o                         
  -2  -2   7        419.13        484.81        22.74 o                         
  -1  -2   7          1.23          6.20         3.05 o                         
   0  -2   7       2099.17       2136.08        68.66 o                         
   1  -2   7        124.68        115.97         7.24 o                         
   2  -2   7        644.28        680.57        27.35 o                         
   3  -2   7        196.94        194.31         8.32 o                         
   4  -2   7        742.13        745.22        20.89 o                         
   5  -2   7        247.07        245.96         8.93 o                         
   6  -2   7        163.53        159.07        17.06 o                         
   7  -2   7        138.77        143.04        29.44 o                         
   8  -2   7         88.57        100.42        14.39 o                         
   9  -2   7          6.54          2.60         8.00 o                         
 -14  -1   7          5.87         15.13        10.05 o                         
 -13  -1   7         18.95         20.11         9.04 o                         
 -12  -1   7         56.77         56.64        10.83 o                         
 -11  -1   7        105.50        108.00        19.42 o                         
 -10  -1   7          1.53         -0.12         4.73 o                         
  -9  -1   7         25.42         40.24         5.41 o                         
  -8  -1   7        541.94        530.10        14.20 o                         
  -7  -1   7        212.40        211.05        10.45 o                         
  -6  -1   7       3254.22       3335.70        77.64 o                         
  -5  -1   7        670.89        630.46        19.73 o                         
  -4  -1   7        472.62        456.64        15.03 o                         
  -3  -1   7        654.90        621.57        16.10 o                         
  -2  -1   7        116.15        124.16         6.67 o                         
  -1  -1   7        973.27        884.56        23.94 o                         
   0  -1   7          3.89          5.82         4.05 o                         
   1  -1   7         93.50        146.50         9.41 o                         
   2  -1   7        700.13        813.81        36.85 o                         
   3  -1   7        545.90        490.02        14.57 o                         
   4  -1   7        195.89        158.18         9.14 o                         
   5  -1   7         53.79         54.66         4.86 o                         
   6  -1   7        253.02        269.89        15.83 o                         
   7  -1   7        388.31        394.55        28.93 o                         
   8  -1   7        395.76        423.69        29.55 o                         
   9  -1   7         24.25         18.44         6.36 o                         
 -15   0   7          1.02         -0.41         4.81 o                         
 -14   0   7         30.33         24.52        10.09 o                         
 -13   0   7        118.11        137.42        14.49 o                         
 -12   0   7          8.44          6.32        10.37 o                         
 -11   0   7         48.49         40.02         6.41 o                         
 -10   0   7         28.67         34.75         5.51 o                         
  -9   0   7         14.35         14.98         5.04 o                         
  -8   0   7       1849.89       1924.65        45.54 o                         
  -7   0   7       2129.99       2366.55        60.50 o                         
  -6   0   7        721.47        745.32        23.13 o                         
  -5   0   7         58.32         59.54         3.80 o                         
  -4   0   7        258.69        241.56         8.12 o                         
  -3   0   7        233.05        188.28         7.27 o                         
  -2   0   7        724.00        689.20        17.94 o                         
  -1   0   7        313.05        352.47        14.12 o                         
   0   0   7        571.21        497.52        17.57 o                         
   1   0   7          8.51          7.23         4.66 o                         
   2   0   7       1341.45       1358.13        36.49 o                         
   3   0   7        563.95        522.01        17.53 o                         
   4   0   7        470.09        470.94        16.86 o                         
   5   0   7         51.72         48.85         6.62 o                         
   6   0   7        431.95        526.85        21.39 o                         
   7   0   7        150.65        143.29        10.40 o                         
   8   0   7         71.34         87.68         9.11 o                         
 -15   1   7          8.59          0.97         5.54 o                         
 -14   1   7         72.76         62.67        10.53 o                         
 -13   1   7          5.52          4.57         9.54 o                         
 -12   1   7         34.87         43.16         8.99 o                         
 -11   1   7        287.29        361.87        13.39 o                         
 -10   1   7        307.84        323.48        13.37 o                         
  -9   1   7        159.94        157.55         8.78 o                         
  -8   1   7        180.55        214.43         9.94 o                         
  -7   1   7        622.09        614.96        19.18 o                         
  -6   1   7         14.90          7.37         4.44 o                         
  -5   1   7         67.46         64.14         5.59 o                         
  -4   1   7        597.21        486.42        13.17 o                         
  -3   1   7        377.65        313.77        10.97 o                         
  -2   1   7         27.69         32.82         3.94 o                         
  -1   1   7        958.47        858.26        28.19 o                         
   0   1   7       1957.32       1979.68        65.42 o                         
   1   1   7        450.82        372.66        16.01 o                         
   2   1   7        270.36        231.87        14.62 o                         
   3   1   7        668.68        646.53        29.96 o                         
   4   1   7         81.91         94.10         5.94 o                         
   5   1   7        186.93        212.45        12.05 o                         
   6   1   7       1046.56       1228.77        52.78 o                         
   7   1   7        291.63        275.46        16.98 o                         
   8   1   7        195.98        162.72        19.27 o                         
 -14   2   7         25.69         18.29         9.29 o                         
 -13   2   7          5.46          9.63         9.76 o                         
 -12   2   7         32.34         23.59        10.55 o                         
 -11   2   7          3.50          7.15         4.90 o                         
 -10   2   7       1322.35       1504.59        37.06 o                         
  -9   2   7       1046.77       1229.78        38.07 o                         
  -8   2   7         93.65         84.80         8.32 o                         
  -7   2   7          5.23          5.43         5.22 o                         
  -6   2   7       1038.90       1053.85        28.87 o                         
  -5   2   7        388.97        378.86        11.55 o                         
  -4   2   7         10.95         11.28         3.12 o                         
  -3   2   7        969.08        985.39        23.14 o                         
  -2   2   7         77.87         81.35        12.22 o                         
  -1   2   7        383.93        439.59        17.16 o                         
   0   2   7       2402.00       2507.46        83.01 o                         
   1   2   7        257.15        220.44        11.72 o                         
   2   2   7        571.18        517.00        17.86 o                         
   3   2   7         88.35         80.33         7.89 o                         
   4   2   7        680.93        724.09        23.84 o                         
   5   2   7        642.63        588.06        50.08 o                         
   6   2   7         43.46         43.36         9.19 o                         
   7   2   7          2.69          4.51        11.23 o                         
   8   2   7        425.74        431.51        27.49 o                         
 -13   3   7          1.06         -0.59         8.21 o                         
 -12   3   7         99.19        101.03        12.92 o                         
 -11   3   7         15.07         15.41         5.44 o                         
 -10   3   7        142.38        155.73        11.68 o                         
  -9   3   7        432.67        448.78        15.28 o                         
  -8   3   7        297.99        310.70        13.73 o                         
  -7   3   7          3.21          4.61         5.70 o                         
  -6   3   7        578.23        623.43        17.44 o                         
  -5   3   7        233.94        251.74         9.31 o                         
  -4   3   7         69.61         84.07         5.27 o                         
  -3   3   7        506.34        527.39        15.54 o                         
  -2   3   7       1315.26       1386.00        31.49 o                         
  -1   3   7         19.91         28.26         7.01 o                         
   0   3   7        580.49        541.43        18.55 o                         
   1   3   7        522.19        468.94        16.82 o                         
   2   3   7        784.72        877.00        28.09 o                         
   3   3   7        382.46        455.20        16.89 o                         
   4   3   7        501.42        486.00        30.82 o                         
   5   3   7        278.74        265.03        16.49 o                         
   6   3   7         37.00         48.30         9.24 o                         
   7   3   7        136.56        134.28        12.55 o                         
   8   3   7        414.85        398.83        26.45 o                         
 -14   4   7         19.74         14.42         5.43 o                         
 -13   4   7         19.83         16.26         7.61 o                         
 -12   4   7        131.37        120.61         8.65 o                         
 -11   4   7        186.54        213.55        11.02 o                         
 -10   4   7         50.22         64.37         6.79 o                         
  -9   4   7         21.30         23.19         7.85 o                         
  -8   4   7        561.69        613.72        22.81 o                         
  -7   4   7         53.12         50.13         5.68 o                         
  -6   4   7        103.41        105.38        10.37 o                         
  -5   4   7         13.88         16.31         4.66 o                         
  -4   4   7        326.22        384.40        10.90 o                         
  -3   4   7        831.62        856.58        22.85 o                         
  -2   4   7       5159.02       5334.81       111.46 o                         
  -1   4   7       1688.20       1697.04        45.17 o                         
   0   4   7         96.86        101.63        10.49 o                         
   1   4   7        875.40        899.84        28.84 o                         
   2   4   7        178.41        174.15        10.36 o                         
   3   4   7         94.29         98.96         8.87 o                         
   4   4   7        103.54        135.56        12.91 o                         
   5   4   7          2.37          8.89         8.98 o                         
   6   4   7        567.04        598.29        40.10 o                         
   7   4   7        142.57        159.28        16.25 o                         
 -13   5   7         81.26         44.56         6.88 o                         
 -12   5   7          2.68          5.32         3.79 o                         
 -11   5   7         87.61         70.04         6.51 o                         
 -10   5   7         28.85         35.92         6.67 o                         
  -9   5   7          4.03         -0.66         8.77 o                         
  -8   5   7         23.59         28.67         5.86 o                         
  -7   5   7         34.76         37.36         5.86 o                         
  -6   5   7         24.60         26.85         5.60 o                         
  -5   5   7        277.27        267.18        10.46 o                         
  -4   5   7       2037.78       2237.87        49.13 o                         
  -3   5   7       2888.53       2837.38        66.41 o                         
  -2   5   7        135.34        129.71         7.43 o                         
  -1   5   7        298.73        385.94        19.53 o                         
   0   5   7         15.73         25.40         6.25 o                         
   1   5   7          7.57         15.65         6.36 o                         
   2   5   7         33.10         19.54         6.84 o                         
   3   5   7        210.98        213.19        12.78 o                         
   4   5   7         65.41         66.99        10.45 o                         
   5   5   7         37.25         29.87        10.13 o                         
   6   5   7        486.33        482.50        22.45 o                         
   7   5   7        626.08        857.04        49.40 o                         
 -12   6   7         31.15         19.26         4.27 o                         
 -11   6   7          5.29          2.09         9.16 o                         
 -10   6   7        243.56        328.44        13.64 o                         
  -9   6   7         85.89        109.34        10.54 o                         
  -8   6   7        148.69         96.81        14.56 o                         
  -7   6   7         41.71         40.04         6.79 o                         
  -6   6   7         41.04         39.49         5.85 o                         
  -5   6   7        130.12        133.59        11.01 o                         
  -4   6   7        508.04        582.33        19.89 o                         
  -3   6   7       1748.64       1769.89        40.20 o                         
  -2   6   7        160.78        161.93         9.06 o                         
  -1   6   7        125.54        136.14        16.69 o                         
   0   6   7        486.73        466.11        18.31 o                         
   1   6   7        762.95        802.94        31.16 o                         
   2   6   7          0.02          3.51         6.44 o                         
   3   6   7        314.10        306.81        13.75 o                         
   4   6   7        382.56        399.88        31.87 o                         
   5   6   7         84.23        113.08        11.59 o                         
   6   6   7        114.59        124.10        13.94 o                         
   7   6   7         64.90         53.15         7.74 o                         
 -12   7   7          4.25         -1.24        12.03 o                         
 -11   7   7         60.17         40.97         4.81 o                         
 -10   7   7         69.20         61.79         8.01 o                         
  -9   7   7        245.44        258.19        25.16 o                         
  -8   7   7         58.99         38.96         8.64 o                         
  -7   7   7          3.11          9.21         5.77 o                         
  -6   7   7        199.86        203.61        12.50 o                         
  -5   7   7        196.51        180.15        10.32 o                         
  -4   7   7         12.42         10.45         5.73 o                         
  -3   7   7          3.22          0.26         6.04 o                         
  -2   7   7        144.61        130.15         8.46 o                         
  -1   7   7         56.96         64.75        16.21 o                         
   0   7   7          8.92         11.23        11.06 o                         
   1   7   7        181.88        180.05        12.00 o                         
   2   7   7         83.99        114.46         9.07 o                         
   3   7   7         23.86         28.14         9.06 o                         
   4   7   7        311.94        377.23        19.80 o                         
   5   7   7        564.31        602.77        26.09 o                         
   6   7   7         21.87         21.38         5.73 o                         
 -12   8   7        170.82        165.16        13.45 o                         
 -11   8   7        129.34        129.02         9.21 o                         
 -10   8   7         26.00         23.72         5.15 o                         
  -9   8   7          2.17          0.05         5.03 o                         
  -8   8   7        100.55         81.43        17.62 o                         
  -7   8   7        247.51        283.22        14.59 o                         
  -6   8   7         64.79         62.07         7.86 o                         
  -5   8   7        424.14        454.16        18.11 o                         
  -4   8   7         22.71         23.28         6.82 o                         
  -3   8   7          1.97          2.96         5.76 o                         
  -2   8   7        718.24        894.96        25.56 o                         
  -1   8   7        202.87        262.69        14.27 o                         
   0   8   7        239.53        284.72        14.22 o                         
   1   8   7          3.09          3.86         6.21 o                         
   2   8   7         89.06         71.32        21.57 o                         
   3   8   7         43.82         52.42        17.85 o                         
   4   8   7        158.74        182.83        12.56 o                         
   5   8   7        234.43        219.41        14.73 o                         
 -11   9   7         69.38         44.04         4.36 o                         
 -10   9   7         39.73         22.66         5.34 o                         
  -9   9   7         15.52          9.30         4.43 o                         
  -8   9   7        140.47        148.68        16.75 o                         
  -7   9   7        321.61        378.23        20.30 o                         
  -6   9   7         11.42         11.75         6.92 o                         
  -5   9   7        121.11        112.79         9.78 o                         
  -4   9   7         16.13         12.61         6.66 o                         
  -3   9   7          8.32          6.59         5.88 o                         
  -2   9   7        105.90         72.71        10.55 o                         
  -1   9   7         10.57          7.02         7.04 o                         
   0   9   7         30.19         23.04         9.42 o                         
   1   9   7          5.73          6.61         4.87 o                         
   2   9   7        248.88        287.43        16.02 o                         
   3   9   7        448.29        535.24        31.96 o                         
   4   9   7          5.98          9.00         4.71 o                         
 -10  10   7          1.41         -0.49         2.98 o                         
  -9  10   7         32.16         22.26         7.38 o                         
  -8  10   7          1.62          1.85         4.90 o                         
  -7  10   7         88.28        103.83         8.31 o                         
  -6  10   7          1.28          1.57         5.63 o                         
  -5  10   7          2.59          4.16         6.61 o                         
  -4  10   7        102.01        132.44        11.19 o                         
  -3  10   7        123.01        131.74         9.31 o                         
  -2  10   7         22.37         17.73         7.94 o                         
  -1  10   7          1.94          3.16         5.16 o                         
   0  10   7         88.81         83.72        11.45 o                         
   1  10   7         39.94         54.18         8.59 o                         
   2  10   7         23.19         27.21         6.40 o                         
  -9  11   7         54.38         30.96         4.64 o                         
  -8  11   7         39.48         21.60         5.68 o                         
  -7  11   7          0.91         -3.49         3.49 o                         
  -6  11   7         36.82         25.68         4.48 o                         
  -5  11   7        128.91        166.45         8.82 o                         
  -4  11   7          7.60          5.07         3.94 o                         
  -3  11   7         13.40          9.91         4.88 o                         
  -2  11   7         11.84         12.33         4.86 o                         
  -1  11   7         25.92         25.36         4.10 o                         
   0  11   7         37.42         22.58         5.00 o                         
   1  11   7        204.12        175.51        11.73 o                         
  -6  12   7         28.26         17.40         3.51 o                         
  -5  12   7        396.69        330.31        19.36 o                         
  -4  12   7         70.63         67.81         7.59 o                         
  -3  12   7          0.59          1.40         3.27 o                         
  -2 -15   8          0.75         -1.04         3.94 o                         
  -1 -15   8         30.19         22.91         3.81 o                         
   0 -15   8        130.80        110.70         7.35 o                         
  -4 -14   8          0.30          2.63         6.36 o                         
  -3 -14   8         49.00         52.61         7.08 o                         
  -2 -14   8         25.30         28.00         7.20 o                         
  -1 -14   8         17.62          6.67         4.80 o                         
   0 -14   8         11.51          8.15         4.86 o                         
   1 -14   8          1.99         -0.46         6.05 o                         
   2 -14   8          4.66          4.26         3.95 o                         
   3 -14   8          1.80          1.20         4.58 o                         
  -5 -13   8          3.97         -0.33         5.72 o                         
  -4 -13   8          0.79          0.54         7.95 o                         
  -3 -13   8          9.18          7.18         8.23 o                         
  -2 -13   8        299.49        313.24        16.76 o                         
  -1 -13   8        532.52        599.14        42.76 o                         
   0 -13   8          4.18          5.66         5.43 o                         
   1 -13   8        146.98        152.61         8.99 o                         
   2 -13   8        750.01        931.20        54.09 o                         
   3 -13   8         18.92         13.67         4.67 o                         
   4 -13   8         90.51         91.21        10.95 o                         
   5 -13   8         47.09         26.77         5.15 o                         
  -7 -12   8         91.80        145.91        25.31 o                         
  -6 -12   8        316.07        284.46        26.84 o                         
  -5 -12   8          0.92          6.83         8.77 o                         
  -4 -12   8        206.00        223.51        19.29 o                         
  -3 -12   8         13.61          7.05         6.49 o                         
  -2 -12   8        223.15        232.62        65.69 o                         
  -1 -12   8         64.14         59.83         7.72 o                         
   0 -12   8         36.12         28.21         6.77 o                         
   1 -12   8         37.00         47.94         9.24 o                         
   2 -12   8        508.56        601.08        46.88 o                         
   3 -12   8        103.47        121.34         9.38 o                         
   4 -12   8         86.96         99.62        10.24 o                         
   5 -12   8         25.83         19.24         5.82 o                         
   6 -12   8        120.33        111.13         8.68 o                         
  -9 -11   8          4.13          0.98        14.60 o                         
  -8 -11   8        401.17        418.35        31.65 o                         
  -7 -11   8        139.41        149.65        12.31 o                         
  -6 -11   8        208.54        189.96        14.20 o                         
  -5 -11   8          9.24         12.55        18.78 o                         
  -4 -11   8        206.41        209.96        28.74 o                         
  -3 -11   8        532.90        513.72        23.88 o                         
  -2 -11   8         76.10         78.39         9.17 o                         
  -1 -11   8         52.87         63.27        18.33 o                         
   0 -11   8        433.40        469.09        23.29 o                         
   1 -11   8         79.60         86.29         8.23 o                         
   2 -11   8          4.49          5.56         7.00 o                         
   3 -11   8        174.87        198.92         9.30 o                         
   4 -11   8         21.75         18.88         6.50 o                         
   5 -11   8         27.08         21.06         4.62 o                         
   6 -11   8         41.83         35.53         4.74 o                         
 -10 -10   8         20.58         25.66        15.69 o                         
  -9 -10   8         41.05         30.47        14.44 o                         
  -8 -10   8         45.13         35.28         5.54 o                         
  -7 -10   8        187.15        167.15        13.55 o                         
  -6 -10   8        613.59        704.60        49.55 o                         
  -5 -10   8        737.70        786.62        34.94 o                         
  -4 -10   8         41.88         36.32         7.90 o                         
  -3 -10   8          3.46          3.22        11.58 o                         
  -2 -10   8          3.02          4.68         6.09 o                         
  -1 -10   8        134.19        135.05        40.01 o                         
   0 -10   8        291.26        311.18        16.28 o                         
   1 -10   8        564.28        591.69        27.64 o                         
   2 -10   8        617.10        667.21        22.08 o                         
   3 -10   8          3.37          5.25         6.52 o                         
   4 -10   8        257.20        282.25        14.41 o                         
   5 -10   8        244.49        275.02        18.48 o                         
   6 -10   8        147.50        157.21         9.14 o                         
   7 -10   8         47.64         45.70        11.79 o                         
 -10  -9   8         46.51         68.12        15.42 o                         
  -9  -9   8         16.93         22.68        20.89 o                         
  -8  -9   8          8.06          4.79         6.49 o                         
  -7  -9   8         38.81         49.96         8.16 o                         
  -6  -9   8        229.57        250.07        27.46 o                         
  -5  -9   8       4470.18       4369.14       428.02 o                         
  -4  -9   8         40.79         39.84         5.68 o                         
  -3  -9   8        106.70        110.00         8.36 o                         
  -2  -9   8        730.05        642.36        19.85 o                         
  -1  -9   8        173.09        178.88        11.49 o                         
   0  -9   8        942.60        958.81        32.51 o                         
   1  -9   8          1.51          4.12         6.39 o                         
   2  -9   8          5.69          5.89        10.07 o                         
   3  -9   8         99.66        112.34         8.81 o                         
   4  -9   8        183.94        203.85        11.42 o                         
   5  -9   8        548.02        607.58        19.65 o                         
   6  -9   8         10.58          6.75         5.05 o                         
   7  -9   8          2.98          3.78         5.15 o                         
   8  -9   8        340.60        338.20        20.17 o                         
 -11  -8   8         75.81         59.55        12.60 o                         
 -10  -8   8         73.93         59.45        15.64 o                         
  -9  -8   8          1.22         -2.34        17.45 o                         
  -8  -8   8        558.78        549.02        25.83 o                         
  -7  -8   8       2876.50       2727.22       159.39 o                         
  -6  -8   8         55.10         63.53         9.27 o                         
  -5  -8   8        709.67        729.95        29.69 o                         
  -4  -8   8        130.40        101.54         7.50 o                         
  -3  -8   8        164.18        156.10        11.12 o                         
  -2  -8   8         21.95         31.96         5.47 o                         
  -1  -8   8         42.82         54.01         6.08 o                         
   0  -8   8        168.87        164.33         9.69 o                         
   1  -8   8        437.26        423.10        15.29 o                         
   2  -8   8        771.59        798.79        27.67 o                         
   3  -8   8       1514.52       1627.71        95.06 o                         
   4  -8   8          8.56          5.57         8.08 o                         
   5  -8   8          8.98         13.28         6.44 o                         
   6  -8   8         22.91         23.92         6.50 o                         
   7  -8   8         27.98         29.14         6.73 o                         
   8  -8   8         20.28          8.30         6.36 o                         
 -12  -7   8         63.51         51.21         7.65 o                         
 -11  -7   8         54.95         52.66         8.33 o                         
 -10  -7   8        349.95        394.01        38.78 o                         
  -9  -7   8         17.70         11.70         7.71 o                         
  -8  -7   8        255.54        252.80        19.00 o                         
  -7  -7   8       1747.73       1784.80        84.44 o                         
  -6  -7   8        238.22        242.33        15.60 o                         
  -5  -7   8        281.06        266.00        14.85 o                         
  -4  -7   8         27.88         31.08         4.92 o                         
  -3  -7   8        960.45        834.52        23.77 o                         
  -2  -7   8          4.39          9.81         7.08 o                         
  -1  -7   8        664.49        714.31        28.07 o                         
   0  -7   8        433.29        417.51        14.50 o                         
   1  -7   8         41.02         37.70         5.59 o                         
   2  -7   8         25.22         27.13         5.51 o                         
   3  -7   8        266.79        289.54        35.79 o                         
   4  -7   8         26.73         37.29         8.12 o                         
   5  -7   8          0.23          7.10         6.55 o                         
   6  -7   8        409.76        499.48        33.80 o                         
   7  -7   8        426.86        512.15        21.88 o                         
   8  -7   8         17.68         13.73         7.70 o                         
   9  -7   8          0.57         -3.09         4.51 o                         
 -13  -6   8        122.27         80.81        11.94 o                         
 -12  -6   8         21.84         21.81         7.70 o                         
 -11  -6   8         23.21         29.43         9.43 o                         
 -10  -6   8        388.87        433.74        22.86 o                         
  -9  -6   8        945.77       1139.72        70.83 o                         
  -8  -6   8        153.74        161.49        10.27 o                         
  -7  -6   8        159.06        159.19         9.46 o                         
  -6  -6   8        799.57        908.96        38.57 o                         
  -5  -6   8        342.22        338.05        18.51 o                         
  -4  -6   8         13.91         16.75         4.42 o                         
  -3  -6   8        147.86        153.84         7.36 o                         
  -2  -6   8        471.18        456.47        12.18 o                         
  -1  -6   8        161.31        181.72         7.23 o                         
   0  -6   8        891.09        896.71        24.80 o                         
   1  -6   8       2047.78       2014.79        55.98 o                         
   2  -6   8        120.44        112.77         9.77 o                         
   3  -6   8        534.24        536.60        21.10 o                         
   4  -6   8        122.87        137.01        11.98 o                         
   5  -6   8         19.97         30.53         6.73 o                         
   6  -6   8         40.10         49.49         5.97 o                         
   7  -6   8        229.83        233.03        14.95 o                         
   8  -6   8         73.29         77.71         9.37 o                         
   9  -6   8        128.18        136.88        10.74 o                         
 -14  -5   8         22.52         12.74         5.17 o                         
 -13  -5   8         16.51         12.40         8.91 o                         
 -12  -5   8          4.47          9.91         9.11 o                         
 -11  -5   8         19.18         14.44         9.69 o                         
 -10  -5   8         97.21         87.38        11.10 o                         
  -9  -5   8        448.40        444.90        18.26 o                         
  -8  -5   8        211.82        211.15        12.18 o                         
  -7  -5   8          0.76          0.33         6.15 o                         
  -6  -5   8        142.73        150.00        13.12 o                         
  -5  -5   8       1878.03       1882.11        60.41 o                         
  -4  -5   8        142.34        134.54         8.89 o                         
  -3  -5   8        136.41        134.08         6.72 o                         
  -2  -5   8          8.61          5.49         3.35 o                         
  -1  -5   8         64.08         77.05         5.51 o                         
   0  -5   8          7.34          5.34         3.85 o                         
   1  -5   8       1337.75       1297.29        42.61 o                         
   2  -5   8         41.43         48.85         6.99 o                         
   3  -5   8        231.14        243.93        13.40 o                         
   4  -5   8         74.71         79.59         9.71 o                         
   5  -5   8        262.26        247.57        11.78 o                         
   6  -5   8         47.78         44.68         5.37 o                         
   7  -5   8          1.25          3.46         6.66 o                         
   8  -5   8         63.37         56.80        17.15 o                         
   9  -5   8        481.09        381.82        22.77 o                         
 -13  -4   8          7.21         -4.95         8.48 o                         
 -12  -4   8         11.90          6.92        10.11 o                         
 -11  -4   8        439.74        530.20        27.13 o                         
 -10  -4   8        118.78        152.19        22.31 o                         
  -9  -4   8        315.95        332.39        15.83 o                         
  -8  -4   8         36.03         47.16         5.71 o                         
  -7  -4   8        236.08        259.93        13.22 o                         
  -6  -4   8         32.65         41.75         4.81 o                         
  -5  -4   8         50.82         51.83         4.19 o                         
  -4  -4   8         16.95         11.03         3.46 o                         
  -3  -4   8          4.45          7.83         3.40 o                         
  -2  -4   8       1105.41       1072.68        25.42 o                         
  -1  -4   8       5626.09       5491.46       134.39 o                         
   0  -4   8        887.17        828.86        29.55 o                         
   1  -4   8        306.20        268.12        12.15 o                         
   2  -4   8        794.20        732.14        32.35 o                         
   3  -4   8        212.46        169.35        11.48 o                         
   4  -4   8         53.66         48.51         7.18 o                         
   5  -4   8         23.81         45.63        10.81 o                         
   6  -4   8          1.40          5.56         7.46 o                         
   7  -4   8         19.03         19.29         9.32 o                         
   8  -4   8        126.09        147.55        12.96 o                         
 -15  -3   8         13.26          5.43         3.68 o                         
 -14  -3   8         13.27         11.91         8.38 o                         
 -13  -3   8        105.50        117.34        13.14 o                         
 -12  -3   8         12.39         13.69        10.04 o                         
 -11  -3   8         99.30         81.73        11.41 o                         
 -10  -3   8         23.52         29.39         5.39 o                         
  -9  -3   8         55.91         55.19         5.97 o                         
  -8  -3   8        121.27        133.85         8.71 o                         
  -7  -3   8       2424.59       2515.69        63.84 o                         
  -6  -3   8        253.91        242.83         9.85 o                         
  -5  -3   8        505.48        452.17        14.38 o                         
  -4  -3   8        719.05        678.77        19.47 o                         
  -3  -3   8       1420.03       1387.91        32.91 o                         
  -2  -3   8         51.72         43.50         4.37 o                         
  -1  -3   8       2382.64       2339.14        53.43 o                         
   0  -3   8       1190.84       1019.08        27.92 o                         
   1  -3   8         63.04         80.61         6.36 o                         
   2  -3   8         11.06          8.58         7.30 o                         
   3  -3   8       1866.21       1801.29        51.77 o                         
   4  -3   8         84.96         96.38        12.39 o                         
   5  -3   8        109.62         87.92        12.46 o                         
   6  -3   8        810.24        872.20        30.64 o                         
   7  -3   8        499.81        538.21        26.66 o                         
   8  -3   8         12.56         12.43         7.79 o                         
   9  -3   8         49.11         35.04         6.12 o                         
 -15  -2   8          1.77         -1.02         4.45 o                         
 -14  -2   8         32.62         14.63         9.35 o                         
 -13  -2   8         81.59         96.67        25.24 o                         
 -12  -2   8         97.09        111.61        11.88 o                         
 -11  -2   8         50.99         39.18        10.67 o                         
 -10  -2   8         68.67         66.14         6.58 o                         
  -9  -2   8        668.64        742.39        24.03 o                         
  -8  -2   8         50.83         60.44         6.03 o                         
  -7  -2   8       1716.45       1774.36        46.23 o                         
  -6  -2   8        173.72        173.27        11.12 o                         
  -5  -2   8        117.60        135.84         7.65 o                         
  -4  -2   8       2825.38       2727.33        68.57 o                         
  -3  -2   8       5155.84       4952.60        97.77 o                         
  -2  -2   8       2500.95       2464.11        56.72 o                         
  -1  -2   8         32.16         32.54         4.48 o                         
   0  -2   8         11.10         14.24         4.62 o                         
   1  -2   8       1520.00       1322.15        35.25 o                         
   2  -2   8         68.58        113.84        10.99 o                         
   3  -2   8        382.72        389.15        15.23 o                         
   4  -2   8          2.36         11.77         5.89 o                         
   5  -2   8        295.64        250.24        15.98 o                         
   6  -2   8        188.16        186.60        18.99 o                         
   7  -2   8        318.19        296.32        71.61 o                         
   8  -2   8        110.87        120.58        10.45 o                         
 -15  -1   8         43.83         19.08         4.75 o                         
 -14  -1   8         41.27         34.09         9.68 o                         
 -13  -1   8         35.68         29.38        13.91 o                         
 -12  -1   8        102.89        119.85        16.63 o                         
 -11  -1   8         80.96        101.39        14.35 o                         
 -10  -1   8        124.74        146.80        21.96 o                         
  -9  -1   8        978.56       1052.22        38.10 o                         
  -8  -1   8        404.70        450.34        15.59 o                         
  -7  -1   8        446.34        473.79        18.50 o                         
  -6  -1   8          8.33         11.72         4.33 o                         
  -5  -1   8        657.70        683.17        19.91 o                         
  -4  -1   8        439.84        446.82        11.89 o                         
  -3  -1   8        816.38        762.30        16.66 o                         
  -2  -1   8        167.50        177.54         9.65 o                         
  -1  -1   8          2.68          9.60         4.89 o                         
   0  -1   8         57.72         55.59         7.22 o                         
   1  -1   8        302.22        294.00        11.56 o                         
   2  -1   8        721.97        732.41        28.30 o                         
   3  -1   8         44.34         53.83         6.26 o                         
   4  -1   8        296.34        302.33        11.33 o                         
   5  -1   8        335.93        343.94        12.82 o                         
   6  -1   8        346.01        330.52        19.07 o                         
   7  -1   8         33.06         34.97         7.55 o                         
   8  -1   8         18.22         16.64         6.39 o                         
 -15   0   8         98.26         64.96         7.10 o                         
 -14   0   8         10.39          6.41         9.39 o                         
 -13   0   8        141.05        143.71        16.59 o                         
 -12   0   8         93.20         77.00        11.22 o                         
 -11   0   8        318.52        350.92        26.26 o                         
 -10   0   8         13.16         15.85         6.34 o                         
  -9   0   8        111.58        104.31         7.30 o                         
  -8   0   8        186.89        175.21        10.63 o                         
  -7   0   8         18.10          8.73         5.26 o                         
  -6   0   8        340.25        339.27        11.01 o                         
  -5   0   8        108.93        113.86         8.50 o                         
  -4   0   8        448.47        461.04        11.59 o                         
  -3   0   8         87.11         93.57         6.07 o                         
  -2   0   8         79.00         92.16        11.92 o                         
  -1   0   8       2070.92       1870.53        76.32 o                         
   0   0   8        691.96        675.07        25.52 o                         
   1   0   8        206.65        204.07        12.37 o                         
   2   0   8        156.40        146.14        14.09 o                         
   3   0   8         57.19         74.69         7.47 o                         
   4   0   8        187.46        162.05        12.90 o                         
   5   0   8        587.63        582.97        17.91 o                         
   6   0   8        957.96        934.85        31.72 o                         
   7   0   8          1.84         -0.58         6.23 o                         
 -15   1   8          2.97          0.92         4.47 o                         
 -14   1   8         27.03          7.81         9.73 o                         
 -13   1   8          3.77          4.06        12.70 o                         
 -12   1   8          1.09          4.91        10.25 o                         
 -11   1   8        375.06        398.77        18.83 o                         
 -10   1   8        513.48        527.99        18.10 o                         
  -9   1   8         18.90         18.02         5.75 o                         
  -8   1   8         24.80         26.12         6.17 o                         
  -7   1   8        927.43        987.54        23.63 o                         
  -6   1   8        154.29        179.01         7.88 o                         
  -5   1   8        176.37        150.45         8.66 o                         
  -4   1   8        716.82        731.95        15.97 o                         
  -3   1   8          3.39          5.23         3.50 o                         
  -2   1   8          4.11          4.74         6.43 o                         
  -1   1   8        465.16        423.66        14.21 o                         
   0   1   8       1538.74       1520.13        46.36 o                         
   1   1   8         46.06         32.42        12.32 o                         
   2   1   8        550.81        574.17        19.59 o                         
   3   1   8       1270.13       1208.60        36.69 o                         
   4   1   8        638.37        572.74        16.06 o                         
   5   1   8        164.98        134.02        11.43 o                         
   6   1   8        107.92        133.69        20.23 o                         
   7   1   8        139.98        112.45        16.65 o                         
 -14   2   8          7.70         12.80         8.18 o                         
 -13   2   8        160.77        184.95        14.27 o                         
 -12   2   8         10.95          5.92         9.98 o                         
 -11   2   8        155.86        149.67         9.01 o                         
 -10   2   8        536.12        545.06        19.46 o                         
  -9   2   8          6.81          9.05         6.79 o                         
  -8   2   8        114.53        122.09        13.14 o                         
  -7   2   8        627.85        654.59        17.29 o                         
  -6   2   8        734.53        753.77        19.08 o                         
  -5   2   8          1.48          3.28         4.02 o                         
  -4   2   8          6.92          2.72         3.68 o                         
  -3   2   8       1283.41       1311.97        32.25 o                         
  -2   2   8       1082.45       1099.11        30.80 o                         
  -1   2   8        464.90        452.98        19.93 o                         
   0   2   8          8.53          5.41         7.32 o                         
   1   2   8        294.94        279.68        12.17 o                         
   2   2   8        609.96        515.14        18.44 o                         
   3   2   8        339.37        349.36        15.80 o                         
   4   2   8        993.13        931.92        29.76 o                         
   5   2   8         16.20         12.44         8.44 o                         
   6   2   8         36.48         34.90         7.93 o                         
   7   2   8        307.83        295.32        24.41 o                         
 -14   3   8          0.10          4.51         7.32 o                         
 -13   3   8        180.85        192.18        21.03 o                         
 -12   3   8        389.73        398.65        29.58 o                         
 -11   3   8          2.26          4.01         5.80 o                         
 -10   3   8        108.17        111.88         9.44 o                         
  -9   3   8        559.22        617.19        21.73 o                         
  -8   3   8         14.68         12.24         5.22 o                         
  -7   3   8        131.03        126.90        11.56 o                         
  -6   3   8          4.73          3.33         4.77 o                         
  -5   3   8        649.39        656.81        17.40 o                         
  -4   3   8        588.99        678.03        17.23 o                         
  -3   3   8        518.59        516.79        15.42 o                         
  -2   3   8       1375.81       1370.21        37.76 o                         
  -1   3   8         11.39         21.63         5.49 o                         
   0   3   8        297.06        248.53        11.64 o                         
   1   3   8        215.67        225.75        11.31 o                         
   2   3   8        146.46        138.78         9.74 o                         
   3   3   8          2.01          1.24         8.24 o                         
   4   3   8          2.34          0.28         6.45 o                         
   5   3   8        557.14        469.64        24.29 o                         
   6   3   8        105.51        103.93        10.45 o                         
 -14   4   8        164.84        122.99         9.40 o                         
 -13   4   8          0.89          0.51         7.02 o                         
 -12   4   8        111.70        113.02         7.56 o                         
 -11   4   8         12.09          7.15         5.69 o                         
 -10   4   8         11.40          7.61         6.31 o                         
  -9   4   8         13.53          8.35        10.18 o                         
  -8   4   8         42.91         45.84         6.14 o                         
  -7   4   8         30.02         22.94         5.68 o                         
  -6   4   8         19.23         12.64         5.20 o                         
  -5   4   8        973.27       1018.09        24.70 o                         
  -4   4   8       3163.60       3264.92        69.73 o                         
  -3   4   8         14.88         25.72         4.73 o                         
  -2   4   8        135.78        102.49         6.88 o                         
  -1   4   8        478.14        489.25        22.23 o                         
   0   4   8          9.63         13.99         5.92 o                         
   1   4   8         19.36         24.87         6.24 o                         
   2   4   8        452.87        447.04        19.57 o                         
   3   4   8          3.86          5.62         5.31 o                         
   4   4   8        194.49        215.51        15.79 o                         
   5   4   8       1114.74       1125.57        46.31 o                         
   6   4   8        809.84        745.31        31.47 o                         
 -13   5   8        145.34        149.35        12.96 o                         
 -12   5   8          9.68          9.07         3.96 o                         
 -11   5   8        365.19        403.02        29.20 o                         
 -10   5   8        221.55        269.00        12.61 o                         
  -9   5   8         20.51         17.54         7.94 o                         
  -8   5   8         33.34         26.77         7.84 o                         
  -7   5   8         51.03         63.02         6.64 o                         
  -6   5   8          1.34         -0.94         5.50 o                         
  -5   5   8        720.25        745.42        29.69 o                         
  -4   5   8       1060.19       1221.35        50.06 o                         
  -3   5   8        456.96        463.80        13.38 o                         
  -2   5   8        253.64        234.93        10.31 o                         
  -1   5   8        302.83        309.72        16.66 o                         
   0   5   8        620.68        576.46        23.85 o                         
   1   5   8          3.64         12.91         8.59 o                         
   2   5   8        461.04        447.30        17.65 o                         
   3   5   8        265.55        244.73        16.58 o                         
   4   5   8         66.76         57.23        11.49 o                         
   5   5   8        245.74        213.06        13.57 o                         
   6   5   8        288.15        293.15        18.40 o                         
 -12   6   8          2.05          2.13         3.98 o                         
 -11   6   8         89.73         99.84         7.43 o                         
 -10   6   8        354.52        368.18        20.28 o                         
  -9   6   8          6.34          0.98         7.32 o                         
  -8   6   8         64.46         55.83         6.77 o                         
  -7   6   8         97.83         77.62        10.19 o                         
  -6   6   8        113.37        122.53         9.37 o                         
  -5   6   8        132.44        128.50        11.87 o                         
  -4   6   8        125.51        122.56         9.55 o                         
  -3   6   8        269.47        229.60        13.78 o                         
  -2   6   8         63.79         63.03         7.02 o                         
  -1   6   8         35.35         41.82         9.40 o                         
   0   6   8        285.13        326.50        14.97 o
[truncated: 159,006 more chars]
