# Supplementary material for: Synthesis and crystal structure of two manganese-based 12-metallacrown-4 complexes: Na2(3-chloro­benzoate)2[12-MCMn(III)N(shi)-4](DMF)6 and MnNa(3-chloro­benzoate)3[12-MCMn(III)N(shi)-4](DMF)(H2O)4·4DMF·0.72H2O
Source: Acta Crystallogr E Crystallogr Commun. 2020 May 19;76(Pt 6):848–56. doi: 10.1107/S2056989020006362 (PMC7274016; doi:10.1107/S2056989020006362)
Supplement: Supplementary file 3 [file e-76-00848-2sup3.hkl]

data_2                                                                
_shelx_title ' CZ5_35_2_0m in Pn'                                               
_shelx_refln_list_code          4                                               
_shelx_F_calc_maximum      339.92                                               
_exptl_crystal_F_000      1856.40                                               
_reflns_d_resolution_high  0.6481                                               
                                                                                
loop_                                                                           
 _space_group_symop_operation_xyz                                               
 'x, y, z'                                                                      
 'x+1/2, -y, z+1/2'                                                             
                                                                                
_cell_length_a    14.1955                                                       
_cell_length_b    16.3349                                                       
_cell_length_c    16.6144                                                       
_cell_angle_alpha  90.000                                                       
_cell_angle_beta   94.235                                                       
_cell_angle_gamma  90.000                                                       
                                                                                
_shelx_F_squared_multiplier     1.000                                           
                                                                                
loop_                                                                           
 _refln_index_h                                                                 
 _refln_index_k                                                                 
 _refln_index_l                                                                 
 _refln_F_squared_calc                                                          
 _refln_F_squared_meas                                                          
 _refln_F_squared_sigma                                                         
 _refln_observed_status                                                         
   5   0 -25        213.38        243.28        29.62 o                         
   3   1 -25        126.04        123.75        26.44 o                         
   4   1 -25         65.18         75.10        25.39 o                         
   5   1 -25        146.87        138.56        28.56 o                         
   6   1 -25        373.00        392.42        48.66 o                         
   1   2 -25        148.03        152.31        26.44 o                         
   2   2 -25         33.49         47.60        26.44 o                         
   3   2 -25        173.64        142.79        28.56 o                         
   4   2 -25        319.90        350.11        46.54 o                         
   5   2 -25        161.79        155.49        31.73 o                         
   0   3 -25         68.68         67.69        26.44 o                         
   1   3 -25        344.69        350.11        46.54 o                         
   2   3 -25        404.35        268.66        33.85 o                         
   3   3 -25         24.98          8.46        27.50 o                         
   4   3 -25        418.97        363.86        59.23 o                         
   5   3 -25         29.78         34.90        30.67 o                         
   0   4 -25       1017.11       1111.67        68.75 o                         
   1   4 -25         18.61         19.04        31.73 o                         
   3   4 -25        421.45        369.15        58.17 o                         
   4   4 -25         77.16         34.90        30.67 o                         
   1   5 -25        416.90        442.13        55.00 o                         
   2   5 -25        455.08        473.86        56.06 o                         
   2   0 -24       1002.64       1076.77        57.12 o                         
   4   0 -24         41.42         74.04        23.27 o                         
   6   0 -24        152.92        123.75        27.50 o                         
   8   0 -24         28.64         23.27        26.44 o                         
   0   1 -24         28.02         35.96        21.15 o                         
   1   1 -24        694.18        675.89        47.60 o                         
   2   1 -24         13.78         26.19        13.98 o                         
   3   1 -24         12.90         -1.95        13.98 o                         
   4   1 -24         48.47         62.14        15.76 o                         
   5   1 -24        105.71        118.05        17.90 o                         
   6   1 -24        358.49        304.42        40.72 o                         
   7   1 -24        254.53        262.09        22.40 o                         
   8   1 -24        115.02         96.43        23.55 o                         
   0   2 -24        165.31        167.12        26.44 o                         
   1   2 -24         21.11         22.21        23.27 o                         
   2   2 -24        140.46        147.02        26.44 o                         
   3   2 -24        211.51        179.81        28.56 o                         
   4   2 -24         47.34         52.17        19.40 o                         
   5   2 -24        579.60        710.25        59.23 o                         
   6   2 -24        304.29        251.83        46.01 o                         
   7   2 -24        298.36        420.98        43.37 o                         
   8   2 -24        214.54        226.84        22.58 o                         
   0   3 -24         15.51         10.58        24.33 o                         
   1   3 -24        161.09        151.25        27.50 o                         
   2   3 -24        363.04        336.36        46.54 o                         
   3   3 -24         96.02         60.29        27.50 o                         
   4   3 -24        749.94        822.91        63.46 o                         
   5   3 -24        205.93        169.24        31.73 o                         
   7   3 -24          6.93          5.29        28.56 o                         
   8   3 -24        395.79        424.95        41.38 o                         
  -1   4 -24         74.85         65.58        26.44 o                         
   0   4 -24         50.81         52.89        27.50 o                         
   1   4 -24        210.58        217.89        31.73 o                         
   2   4 -24        115.92        108.95        28.56 o                         
   3   4 -24        648.50        706.56        59.23 o                         
   4   4 -24        411.61        396.65        52.89 o                         
   6   4 -24         72.87         59.23        31.73 o                         
   7   4 -24       1203.41       1316.87        81.44 o                         
   8   4 -24        122.72         72.98        33.85 o                         
  -1   5 -24        135.50         80.39        28.56 o                         
   0   5 -24         84.52         75.10        28.56 o                         
   1   5 -24        582.02        609.25        55.00 o                         
   2   5 -24         89.54         57.12        32.79 o                         
   4   5 -24        276.45        235.87        35.96 o                         
   5   5 -24         80.86         40.19        29.62 o                         
   6   5 -24        391.82        292.99        37.02 o                         
   7   5 -24        155.24        123.75        33.85 o                         
  -1   6 -24         50.34         44.42        46.54 o                         
   0   6 -24        304.16        174.52        44.42 o                         
   1   6 -24         59.10         28.56        30.67 o                         
   2   6 -24        410.35        495.02        52.89 o                         
   3   6 -24         21.30         -8.46        28.56 o                         
   4   6 -24         49.97         94.14        32.79 o                         
   5   6 -24         42.63         51.83        31.73 o                         
   6   6 -24         60.30        -15.87        30.67 o                         
  -1   7 -24         12.73         28.56        30.67 o                         
   0   7 -24        171.72        171.35        33.85 o                         
   1   7 -24         15.76        -10.58        29.62 o                         
   2   7 -24         14.95        -23.27        29.62 o                         
   3   7 -24        109.63         38.08        30.67 o                         
   4   7 -24         51.05         39.14        30.67 o                         
   5   7 -24        337.97        324.72        39.14 o                         
  -1   8 -24        645.89        736.18        64.52 o                         
   0   8 -24        294.56        325.78        39.14 o                         
   1   8 -24        355.31        336.36        40.19 o                         
   2   8 -24        446.49        469.63        58.17 o                         
   3   8 -24        118.48         86.73        34.90 o                         
   4   8 -24        429.30        424.15        59.23 o                         
   1   0 -23       1048.69       1123.31        64.52 o                         
   3   0 -23        117.43         96.25        22.21 o                         
   5   0 -23        274.17        324.72        39.14 o                         
   7   0 -23         17.90         14.81        24.33 o                         
   9   0 -23         24.58         33.85        27.50 o                         
   0   1 -23        279.71        282.41        35.96 o                         
   1   1 -23         84.18         76.60        13.98 o                         
   2   1 -23        339.20        303.05        26.05 o                         
   3   1 -23         56.67         51.58        14.46 o                         
   4   1 -23        214.06        199.45        17.47 o                         
   5   1 -23         32.07         22.36        15.49 o                         
   6   1 -23        146.80        148.79        18.22 o                         
   7   1 -23        169.05        182.85        19.72 o                         
   8   1 -23          1.35          1.06        17.56 o                         
   9   1 -23        109.70         64.52        27.50 o                         
  10   1 -23        163.38        147.02        31.73 o                         
  -1   2 -23         50.91         16.92        20.10 o                         
   0   2 -23        877.98        968.88        60.29 o                         
   1   2 -23         31.93         52.32        23.27 o                         
   2   2 -23        454.40        483.53        31.73 o                         
   3   2 -23        118.30        119.93        15.76 o                         
   4   2 -23        134.74        162.29        17.28 o                         
   5   2 -23        190.27        204.24        19.06 o                         
   6   2 -23         66.64         38.67        18.51 o                         
   7   2 -23          6.89        -16.52        16.52 o                         
   8   2 -23          3.76          1.65        19.54 o                         
   9   2 -23        408.25        379.35        34.72 o                         
  10   2 -23         51.08         24.23        20.48 o                         
  -1   3 -23        614.52        655.79        49.71 o                         
   0   3 -23         10.74         16.92        23.27 o                         
   1   3 -23       1088.54       1153.98        65.58 o                         
   2   3 -23        202.49        186.16        27.50 o                         
   3   3 -23        481.51        509.99        28.36 o                         
   4   3 -23        505.93        528.52        30.67 o                         
   5   3 -23        382.22        371.71        27.58 o                         
   6   3 -23         10.08        -11.36        15.45 o                         
   7   3 -23         40.54         14.34        17.00 o                         
   8   3 -23        193.26        194.20        21.60 o                         
   9   3 -23         50.46         49.65        18.97 o                         
  10   3 -23        300.47        245.54        27.50 o                         
  -1   4 -23        121.31        118.47        26.44 o                         
   0   4 -23        764.15        857.82        58.17 o                         
   1   4 -23        227.06        198.85        29.62 o                         
   2   4 -23        649.34        621.94        52.89 o                         
   3   4 -23        224.96        217.89        30.67 o                         
   4   4 -23       1514.86       1674.38        89.91 o                         
   5   4 -23         99.77         87.79        28.56 o                         
   6   4 -23        550.73        596.52        33.77 o                         
   7   4 -23         62.72         60.56        25.91 o                         
   8   4 -23        266.38        299.82        42.31 o                         
   9   4 -23         72.70         65.57        19.04 o                         
  10   4 -23          6.59          0.00        18.80 o                         
  -1   5 -23        252.38        237.99        31.73 o                         
   0   5 -23        764.40        756.27        58.17 o                         
   1   5 -23        533.76        499.25        50.77 o                         
   2   5 -23        579.66        676.94        57.12 o                         
   3   5 -23        299.29        212.60        32.79 o                         
   4   5 -23        149.95        113.18        31.73 o                         
   5   5 -23        199.53        151.25        39.14 o                         
   6   5 -23         15.25        -37.02        37.02 o                         
   7   5 -23        255.22        234.82        33.85 o                         
   8   5 -23         37.19          0.00        29.62 o                         
   9   5 -23         85.46        144.91        33.85 o                         
  -2   6 -23        435.37        493.96        51.83 o                         
  -1   6 -23        318.64        270.78        32.79 o                         
   0   6 -23         79.62         61.35        28.56 o                         
   1   6 -23        372.45        355.40        47.60 o                         
   2   6 -23         76.79         59.23        28.56 o                         
   3   6 -23        110.36         52.89        42.31 o                         
   5   6 -23        161.51        140.68        34.90 o                         
   6   6 -23          1.57          6.35        30.67 o                         
   7   6 -23        143.93        116.35        33.85 o                         
   8   6 -23         12.38          8.46        31.73 o                         
   9   6 -23        385.57        430.49        58.17 o                         
   2   7 -23         43.94         -9.52        34.90 o                         
   3   7 -23         19.09         12.69        29.62 o                         
   4   7 -23         62.03         87.79        31.73 o                         
   5   7 -23         42.63         16.92        29.62 o                         
   6   7 -23        468.71        461.17        57.12 o                         
   7   7 -23          0.43         40.19        31.73 o                         
   8   7 -23        870.48        966.76        71.93 o                         
  -2   8 -23          6.56         -5.29        29.62 o                         
  -1   8 -23        101.81         76.16        30.67 o                         
   0   8 -23        105.27         83.56        30.67 o                         
   1   8 -23          4.76         20.10        28.56 o                         
   2   8 -23          3.96          3.17        29.62 o                         
   3   8 -23        142.43        155.49        32.79 o                         
   4   8 -23         87.90         78.27        31.73 o                         
   5   8 -23         47.46         24.33        31.73 o                         
   6   8 -23        139.99        120.58        34.90 o                         
   7   8 -23        246.77        234.82        37.02 o                         
  -2   9 -23        377.39        346.93        39.14 o                         
  -1   9 -23        166.92        155.49        33.85 o                         
   0   9 -23        163.75        182.99        34.90 o                         
   1   9 -23         12.99        -22.21        28.56 o                         
   2   9 -23         23.10         21.15        31.73 o                         
   3   9 -23        308.68        347.99        40.19 o                         
   4   9 -23        227.04        191.45        37.02 o                         
   5   9 -23        350.23        264.43        40.19 o                         
   6   9 -23         96.70         49.71        34.90 o                         
  -2  10 -23         70.54         27.50        33.85 o                         
  -1  10 -23        328.34        291.93        38.08 o                         
   0  10 -23        258.34        254.91        39.14 o                         
   1  10 -23        171.38        143.85        35.96 o                         
   2  10 -23         70.20         89.91        33.85 o                         
   3  10 -23        149.80        106.83        34.90 o                         
   4  10 -23         80.59          7.40        33.85 o                         
   5  10 -23        449.15        464.34        61.35 o                         
   0   0 -22        145.87        163.95        21.15 o                         
   2   0 -22        210.37        211.55        24.33 o                         
   4   0 -22        732.31        682.23        50.77 o                         
   6   0 -22        404.76        399.82        43.37 o                         
   8   0 -22        456.22        505.59        51.83 o                         
  10   0 -22        280.23        272.89        35.96 o                         
  12   0 -22        361.51        357.51        40.19 o                         
  -1   1 -22        108.52        114.23        20.10 o                         
   0   1 -22         16.50         18.94        12.19 o                         
   1   1 -22        145.70        123.26        14.46 o                         
   2   1 -22        108.97        110.16        29.09 o                         
   3   1 -22        831.70        950.46        41.46 o                         
   4   1 -22        289.70        270.56        22.10 o                         
   5   1 -22        406.26        412.62        29.48 o                         
   6   1 -22        389.47        381.22        29.14 o                         
   7   1 -22        327.99        316.07        30.56 o                         
   8   1 -22        217.62        175.16        20.48 o                         
   9   1 -22        205.19        192.95        21.65 o                         
  10   1 -22        158.46        145.97        29.62 o                         
  11   1 -22        390.73        436.84        55.00 o                         
  12   1 -22         83.51         75.10        22.44 o                         
  -1   2 -22         36.71         28.56        20.10 o                         
   0   2 -22        154.52        169.24        24.33 o                         
   1   2 -22         23.83         13.01        11.92 o                         
   2   2 -22        178.63        175.18        15.76 o                         
   3   2 -22        156.87        156.72        15.76 o                         
   4   2 -22        328.46        363.90        42.31 o                         
   5   2 -22        796.22        821.15        48.66 o                         
   6   2 -22        106.14         98.08        17.01 o                         
   7   2 -22        559.27        624.66        35.38 o                         
   8   2 -22         74.47         56.10        17.90 o                         
   9   2 -22        239.45        249.46        26.44 o                         
  10   2 -22        419.52        419.53        36.22 o                         
  11   2 -22         26.05         12.61        24.06 o                         
  12   2 -22        207.13        190.85        23.90 o                         
  -1   3 -22        230.41        206.26        26.44 o                         
   0   3 -22        101.48         61.35        22.21 o                         
   1   3 -22        126.35        156.54        25.39 o                         
   2   3 -22         60.77         58.95        12.49 o                         
   3   3 -22        126.92         88.69        13.89 o                         
   4   3 -22        207.66        179.55        16.92 o                         
   5   3 -22        173.44        147.40        17.00 o                         
   6   3 -22        227.55        232.05        32.26 o                         
   7   3 -22        161.12        141.21        18.30 o                         
   8   3 -22        149.45        134.59        31.20 o                         
   9   3 -22        385.25        472.80        46.54 o                         
  10   3 -22        358.58        311.22        24.85 o                         
  11   3 -22        184.06        142.42        22.29 o                         
  12   3 -22        228.65        205.21        25.30 o                         
  -2   4 -22         98.88         43.37        23.27 o                         
  -1   4 -22         95.08         82.50        24.33 o                         
   0   4 -22        117.44        120.58        25.39 o                         
   1   4 -22        510.67        546.84        48.66 o                         
   2   4 -22        844.37        925.71        36.31 o                         
   3   4 -22          2.77         21.97        12.69 o                         
   4   4 -22         22.89         10.24        14.81 o                         
   5   4 -22        284.61        274.29        42.31 o                         
   6   4 -22        307.33        358.94        51.83 o                         
   7   4 -22         71.59         47.13        19.04 o                         
   8   4 -22        374.77        369.15        40.19 o                         
   9   4 -22         72.01         57.12        18.54 o                         
  10   4 -22         68.49         68.72        25.91 o                         
  11   4 -22        272.13        261.72        24.38 o                         
  -2   5 -22         38.88         52.89        24.33 o                         
  -1   5 -22        508.45        521.46        48.66 o                         
   0   5 -22        251.56        180.87        29.62 o                         
   1   5 -22        883.06       1048.21        63.46 o                         
   2   5 -22        195.72        190.39        29.62 o                         
   3   5 -22        364.19        369.15        46.54 o                         
   4   5 -22        206.56        188.28        30.67 o                         
   5   5 -22        209.43        215.33        20.63 o                         
   6   5 -22         10.27          1.85        28.56 o                         
   7   5 -22        650.30        685.41        44.42 o                         
   8   5 -22         40.63         58.48        16.81 o                         
   9   5 -22        156.96        141.74        33.85 o                         
  10   5 -22         59.82         30.90        19.06 o                         
  11   5 -22         86.78         66.71        21.60 o                         
  -2   6 -22        427.63        509.82        50.77 o                         
  -1   6 -22        196.63        145.97        29.62 o                         
   0   6 -22        971.67       1029.17        66.64 o                         
   1   6 -22        110.96         95.20        27.50 o                         
   3   6 -22        152.90        118.47        29.62 o                         
   4   6 -22        109.37         80.39        29.62 o                         
   5   6 -22        155.52        123.75        30.67 o                         
   7   6 -22         26.06         11.72        22.74 o                         
   8   6 -22        345.90        383.82        29.31 o                         
   9   6 -22         22.28          8.87        24.33 o                         
  10   6 -22         76.52         97.23        26.44 o                         
  11   6 -22         65.66         96.09        20.74 o                         
  -2   7 -22          8.31         11.63        27.50 o                         
  -1   7 -22        154.56        149.14        30.67 o                         
   0   7 -22         47.00         -4.23        26.44 o                         
   1   7 -22        296.86        227.41        31.73 o                         
   2   7 -22        270.45        302.51        35.96 o                         
   3   7 -22        193.22        125.87        30.67 o                         
   4   7 -22         85.66         50.77        43.37 o                         
   5   7 -22        243.04        181.93        57.12 o                         
   6   7 -22         24.51         21.15        30.67 o                         
   7   7 -22        739.21        805.99        67.69 o                         
   8   7 -22         50.23          8.46        31.73 o                         
   9   7 -22        294.52        248.57        38.08 o                         
  10   7 -22         14.55         26.44        33.85 o                         
   0   8 -22        167.80        126.93        47.60 o                         
   3   8 -22        203.14        157.60        41.25 o                         
   4   8 -22        200.59        249.62        35.96 o                         
   5   8 -22        283.75        394.53        53.94 o                         
   6   8 -22        414.38        307.80        39.14 o                         
   7   8 -22         58.53         61.35        33.85 o                         
   8   8 -22        516.51        575.40        62.41 o                         
   9   8 -22        142.52        103.66        34.90 o                         
  10   8 -22        349.24        335.30        44.42 o                         
  -2   9 -22        145.29        106.83        31.73 o                         
  -1   9 -22        254.15        391.36        51.83 o                         
   0   9 -22        190.63        187.22        32.79 o                         
   1   9 -22         41.16         25.39        30.67 o                         
   2   9 -22        254.90        257.03        35.96 o                         
   3   9 -22        182.92        122.70        33.85 o                         
   4   9 -22        233.76        186.16        34.90 o                         
   5   9 -22         35.09          4.23        31.73 o                         
   6   9 -22        485.14        588.10        61.35 o                         
   7   9 -22        243.85        174.52        37.02 o                         
   8   9 -22         20.69        -17.98        33.85 o                         
   9   9 -22        409.35        485.50        61.35 o                         
  -3  10 -22         39.01         22.21        30.67 o                         
  -2  10 -22        209.35        176.64        34.90 o                         
  -1  10 -22         14.20         -5.29        29.62 o                         
   0  10 -22        144.99         43.37        32.79 o                         
   1  10 -22         98.80        112.12        32.79 o                         
   2  10 -22        169.97        149.14        34.90 o                         
   3  10 -22        175.37        186.16        37.02 o                         
   4  10 -22        186.87        173.47        37.02 o                         
   5  10 -22        256.12        247.51        39.14 o                         
   6  10 -22        134.99        116.35        37.02 o                         
   7  10 -22        587.85        675.89        64.52 o                         
   8  10 -22         64.73         31.73        35.96 o                         
  -2  11 -22        157.14        202.03        38.08 o                         
  -1  11 -22        753.05        813.39        67.69 o                         
   0  11 -22        218.18        224.24        37.02 o                         
   1  11 -22        140.14        135.39        37.02 o                         
   2  11 -22        310.67        309.91        40.19 o                         
   3  11 -22        214.59        211.55        38.08 o                         
   4  11 -22         63.56         75.10        34.90 o                         
   5  11 -22         24.50         52.89        35.96 o                         
   6  11 -22        450.68        490.78        65.58 o                         
   7  11 -22         41.47         58.17        35.96 o                         
  -2  12 -22        410.74        437.90        61.35 o                         
  -1  12 -22         84.74         92.02        37.02 o                         
   0  12 -22        580.66        629.35        66.64 o                         
   1  12 -22        283.23        264.43        40.19 o                         
   2  12 -22        176.57        162.89        38.08 o                         
   3  12 -22        196.78        220.01        38.08 o                         
   4  12 -22        177.66        196.74        38.08 o                         
   5  12 -22        637.69        733.00        67.69 o                         
  -1   0 -21        210.70        177.70        21.15 o                         
   1   0 -21        226.41        207.31        22.21 o                         
   3   0 -21        343.32        357.51        35.96 o                         
   5   0 -21        280.76        270.78        37.02 o                         
   7   0 -21        392.72        443.19        42.31 o                         
   9   0 -21         54.01         41.25        25.39 o                         
  11   0 -21        106.23         50.77        33.85 o                         
  13   0 -21         89.78         51.83        30.67 o                         
  -1   1 -21        388.61        347.99        35.96 o                         
   0   1 -21         49.84         53.50        12.65 o                         
   1   1 -21        837.75        820.10        34.72 o                         
   2   1 -21        125.09        122.53        22.74 o                         
   3   1 -21        313.87        281.79        24.65 o                         
   4   1 -21        425.08        429.21        27.98 o                         
   5   1 -21        512.02        489.02        30.64 o                         
   6   1 -21        406.18        397.88        28.73 o                         
   7   1 -21         23.66         -1.47        15.21 o                         
   8   1 -21        117.07        111.34        18.22 o                         
   9   1 -21        204.93        196.88        21.23 o                         
  10   1 -21         67.43         60.77        19.81 o                         
  11   1 -21        398.83        408.28        51.83 o                         
  12   1 -21          1.89         14.81        20.94 o                         
  13   1 -21        347.18        310.27        26.89 o                         
  -1   2 -21        472.83        493.96        41.25 o                         
   0   2 -21       1291.47       1433.89        53.04 o                         
   1   2 -21         22.60          8.33        11.92 o                         
   2   2 -21        930.78       1008.05        40.20 o                         
   3   2 -21         77.94         59.93        20.63 o                         
   4   2 -21       1001.91       1018.37        44.05 o                         
   5   2 -21          6.69         -2.56        13.98 o                         
   6   2 -21        451.94        540.21        31.20 o                         
   7   2 -21         15.53         13.47        15.49 o                         
   8   2 -21        169.23        108.98        17.76 o                         
   9   2 -21        323.89        371.74        32.06 o                         
  10   2 -21        236.17        185.73        22.58 o                         
  11   2 -21        237.37        196.79        22.73 o                         
  12   2 -21        206.27        263.37        37.02 o                         
  13   2 -21         59.14         52.05        22.73 o                         
  -2   3 -21        650.56        635.69        48.66 o                         
  -1   3 -21         88.01         72.98        21.15 o                         
   0   3 -21        130.87        104.71        22.21 o                         
   1   3 -21        211.84        181.97        13.89 o                         
   2   3 -21         46.83         37.30        11.53 o                         
   3   3 -21        606.58        642.24        31.75 o                         
   4   3 -21         18.68          3.32        13.11 o                         
   5   3 -21        541.25        561.35        30.99 o                         
   6   3 -21         33.74         38.28        14.99 o                         
   7   3 -21        327.02        296.02        46.54 o                         
   8   3 -21        491.77        501.51        33.26 o                         
   9   3 -21        514.18        535.55        34.94 o                         
  10   3 -21        322.24        224.24        30.67 o                         
  11   3 -21        315.00        295.97        25.30 o                         
  12   3 -21         41.32          0.00        31.73 o                         
  13   3 -21         17.53         16.01        21.83 o                         
  -2   4 -21          0.71          8.46        21.15 o                         
  -1   4 -21         40.42         10.58        21.15 o                         
   0   4 -21         59.26         62.41        22.21 o                         
   1   4 -21         46.70         44.42        22.21 o                         
   2   4 -21         24.06         14.84        15.34 o                         
   3   4 -21         56.39         45.38        13.75 o                         
   4   4 -21         23.12         25.30        12.65 o                         
   5   4 -21        194.90        169.67        16.44 o                         
   6   4 -21         80.07         36.32        14.87 o                         
   7   4 -21        824.32        819.45        39.87 o                         
   8   4 -21        171.13        134.52        24.33 o                         
   9   4 -21        403.35        369.09        29.92 o                         
  10   4 -21        551.06        504.54        47.60 o                         
  11   4 -21          8.52        -19.06        19.06 o                         
  12   4 -21        407.60        418.60        37.79 o                         
  13   4 -21         25.50         35.75        22.10 o                         
  -2   5 -21        420.88        357.51        44.42 o                         
  -1   5 -21         26.76         29.62        23.27 o                         
   0   5 -21        706.76        710.79        50.77 o                         
   1   5 -21         66.43         74.04        25.39 o                         
   2   5 -21        101.23         63.46        26.44 o                         
   3   5 -21        137.23        132.67        12.20 o                         
   4   5 -21        111.98        109.99        13.75 o                         
   5   5 -21         90.73         49.09        13.74 o                         
   6   5 -21       1426.63       1545.43        57.53 o                         
   7   5 -21         73.09         77.21        16.63 o                         
   8   5 -21        680.70        719.25        38.12 o                         
   9   5 -21        269.73        199.56        22.09 o                         
  10   5 -21         24.32         18.45        18.30 o                         
  11   5 -21        217.07        211.84        23.13 o                         
  12   5 -21        132.36        115.97        22.61 o                         
  13   5 -21         95.07         51.12        23.13 o                         
  -3   6 -21         21.45         55.00        25.39 o                         
  -2   6 -21          8.22         -7.40        25.39 o                         
  -1   6 -21        338.48        295.11        31.73 o                         
   0   6 -21         76.00         85.68        26.44 o                         
   1   6 -21        224.21        177.70        29.62 o                         
   2   6 -21        526.80        505.59        49.71 o                         
   3   6 -21        142.05         98.37        27.50 o                         
   4   6 -21        194.73        238.27        30.15 o                         
   5   6 -21       1833.79       2016.80        68.67 o                         
   6   6 -21         52.87         44.95        18.51 o                         
   7   6 -21       1978.01       2191.20        78.15 o                         
   8   6 -21         11.66         -6.79        16.72 o                         
   9   6 -21        205.51        236.21        20.94 o                         
  10   6 -21         11.74          4.38        17.77 o                         
  11   6 -21         57.52         38.41        19.54 o                         
  12   6 -21         31.25        -12.67        21.08 o                         
  -3   7 -21         71.30         61.35        26.44 o                         
  -2   7 -21        281.85        362.80        46.54 o                         
  -1   7 -21         96.97         61.35        27.50 o                         
   0   7 -21         86.41         92.02        28.56 o                         
   1   7 -21        355.65        349.05        45.48 o                         
   2   7 -21        145.10        140.68        28.56 o                         
   3   7 -21         76.86         77.21        28.56 o                         
   4   7 -21         43.97         17.98        28.56 o                         
   5   7 -21         62.91         60.29        28.56 o                         
   6   7 -21        470.46        465.48        30.74 o                         
   7   7 -21         22.13         24.69        13.90 o                         
   8   7 -21        176.12        141.17        17.13 o                         
   9   7 -21        168.64        171.94        19.54 o                         
  10   7 -21         78.17         58.91        19.57 o                         
  11   7 -21        197.41        163.35        21.52 o                         
  12   7 -21        345.34        424.17        38.08 o                         
  -3   8 -21         85.75         92.02        27.50 o                         
  -2   8 -21         95.79         40.19        27.50 o                         
  -1   8 -21        186.73        158.66        31.73 o                         
   0   8 -21         17.95         38.08        27.50 o                         
   1   8 -21        555.90        640.98        56.06 o                         
   2   8 -21        100.71        155.49        31.73 o                         
   3   8 -21        271.40        226.35        32.79 o                         
   4   8 -21         68.11         51.83        29.62 o                         
   6   8 -21         35.56         25.39        32.79 o                         
   7   8 -21        205.92        254.91        35.96 o                         
   8   8 -21         32.91         14.81        29.62 o                         
   9   8 -21        176.65        177.70        37.02 o                         
  10   8 -21        141.63        139.90        22.58 o                         
  11   8 -21        405.49        446.15        35.32 o                         
  -2   9 -21          2.66          5.29        47.60 o                         
  -1   9 -21        258.08        276.07        45.48 o                         
   0   9 -21        231.62        237.99        39.14 o                         
   1   9 -21        811.54        959.36        85.68 o                         
   2   9 -21        507.80        472.80        63.46 o                         
   4   9 -21        147.65        123.75        40.19 o                         
   5   9 -21        178.08        194.62        35.96 o                         
   6   9 -21         30.47         46.54        32.79 o                         
   7   9 -21        202.62        214.72        37.02 o                         
   8   9 -21        278.96        264.43        38.08 o                         
   9   9 -21         20.58         -6.35        33.85 o                         
  10   9 -21        935.77       1053.50        78.27 o                         
  11   9 -21         51.60         52.89        37.02 o                         
  -3  10 -21        120.54        131.16        31.73 o                         
  -2  10 -21        130.62        143.85        32.79 o                         
  -1  10 -21        382.74        339.53        39.14 o                         
   0  10 -21        300.49        269.72        37.02 o                         
   1  10 -21        993.41        970.99        71.93 o                         
   2  10 -21        234.64        207.31        38.08 o                         
   3  10 -21        679.41        667.43        63.46 o                         
   4  10 -21        201.58        202.03        35.96 o                         
   5  10 -21        250.79        221.06        35.96 o                         
   6  10 -21        324.34        264.43        39.14 o                         
   7  10 -21         31.44         31.73        33.85 o                         
   8  10 -21        412.00        511.94        58.17 o                         
   9  10 -21        278.48        268.66        42.31 o                         
  10  10 -21        257.58        203.08        41.25 o                         
  -3  11 -21         63.04         59.23        30.67 o                         
  -2  11 -21         10.64         17.98        31.73 o                         
  -1  11 -21        159.26        134.33        32.79 o                         
   0  11 -21        286.45        247.51        39.14 o                         
   1  11 -21         23.92         -8.46        31.73 o                         
   2  11 -21        668.37        685.41        62.41 o                         
   3  11 -21        127.22         79.33        32.79 o                         
   4  11 -21        343.93        335.30        42.31 o                         
   5  11 -21        115.87        125.87        33.85 o                         
   6  11 -21         29.86         33.85        33.85 o                         
   7  11 -21        494.76        577.52        65.58 o                         
   8  11 -21         35.04          4.23        33.85 o                         
   9  11 -21        167.39        106.83        41.25 o                         
  -3  12 -21        122.82         92.02        32.79 o                         
  -2  12 -21          9.33        -10.58        31.73 o                         
  -1  12 -21        121.12         72.98        34.90 o                         
   0  12 -21         54.12         79.33        32.79 o                         
   1  12 -21         99.36         62.41        32.79 o                         
   2  12 -21         73.15         51.83        33.85 o                         
   3  12 -21        125.39        131.16        35.96 o                         
   4  12 -21         13.42         45.48        33.85 o                         
   5  12 -21          3.21        -31.73        31.73 o                         
   6  12 -21        250.42        233.76        40.19 o                         
   7  12 -21         14.62         22.21        37.02 o                         
   8  12 -21         65.25        100.48        37.02 o                         
  -3  13 -21        784.73        768.97        71.93 o                         
  -2  13 -21        218.47        185.10        38.08 o                         
  -1  13 -21        478.21        601.85        63.46 o                         
   0  13 -21         24.26         -6.35        34.90 o                         
   1  13 -21        493.73        511.94        64.52 o                         
   2  13 -21         57.95         71.93        37.02 o                         
   3  13 -21         57.71         -7.40        35.96 o                         
   4  13 -21         81.92          8.46        37.02 o                         
   5  13 -21        169.10        190.39        40.19 o                         
   6  13 -21         78.14        104.71        37.02 o                         
  -1  14 -21         60.35         64.52        38.08 o                         
   0  14 -21        302.31        271.84        43.37 o                         
   1  14 -21        254.38        162.89        40.19 o                         
   2  14 -21         66.55         42.31        37.02 o                         
   3  14 -21        860.22       1037.63        82.50 o                         
   0   0 -20       1045.72       1066.52       153.90 o                         
   2   0 -20       1060.73       1146.58        62.41 o                         
   4   0 -20        209.08        173.42        21.89 o                         
   6   0 -20       1482.18       1551.68        79.33 o                         
   8   0 -20       1033.53       1049.26        63.46 o                         
  10   0 -20        157.95         96.25        28.56 o                         
  14   0 -20        256.55        202.03        35.96 o                         
  -1   1 -20        770.73        798.36        63.52 o                         
   0   1 -20        863.83        842.94        90.27 o                         
   1   1 -20        756.82        756.41        34.50 o                         
   2   1 -20        522.13        520.27        60.72 o                         
   3   1 -20        406.02        365.14        24.21 o                         
   4   1 -20        222.53        197.93        49.62 o                         
   5   1 -20        205.24        194.06        20.06 o                         
   6   1 -20         61.72         37.53        14.51 o                         
   7   1 -20        309.90        285.22        27.64 o                         
   8   1 -20        350.76        311.95        29.48 o                         
   9   1 -20        110.94         93.96        18.31 o                         
  10   1 -20        390.96        390.11        33.63 o                         
  11   1 -20        558.51        600.09        38.12 o                         
  12   1 -20        490.47        449.23        57.12 o                         
  13   1 -20         94.65         73.97        22.40 o                         
  14   1 -20        419.28        434.85        40.01 o                         
  -2   2 -20        272.95        292.53       117.41 o                         
  -1   2 -20       1722.15       1689.28       202.55 o                         
   0   2 -20        883.11        957.46        93.04 o                         
   1   2 -20       1962.68       1960.45        94.35 o                         
   2   2 -20        344.88        388.88        77.95 o                         
   3   2 -20       1010.44        941.54        40.30 o                         
   4   2 -20        562.21        619.96        30.87 o                         
   5   2 -20        345.60        310.07        25.60 o                         
   6   2 -20        117.64        102.14        37.02 o                         
   7   2 -20          5.30          4.88        14.46 o                         
   8   2 -20        301.43        309.10        29.05 o                         
   9   2 -20        245.29        218.76        20.48 o                         
  10   2 -20        934.01        948.03        44.38 o                         
  11   2 -20        284.72        300.65        40.19 o                         
  12   2 -20        119.63        105.42        34.38 o                         
  13   2 -20        632.80        669.25        46.01 o                         
  14   2 -20        148.16        140.35        49.71 o                         
  -3   3 -20        642.58        381.84       156.54 o                         
  -2   3 -20       1045.46       1106.23       182.99 o                         
  -1   3 -20        295.54        274.06       155.49 o                         
   0   3 -20        529.18        509.85        53.94 o                         
   1   3 -20        122.95        125.33        21.68 o                         
   2   3 -20        393.73        419.06        24.38 o                         
   3   3 -20        239.46        224.20        19.06 o                         
   4   3 -20        439.17        433.31        27.19 o                         
   5   3 -20        228.36        201.95        17.28 o                         
   6   3 -20         83.07         44.62        22.21 o                         
   7   3 -20        386.89        395.70        29.95 o                         
   8   3 -20        135.12        114.96        17.76 o                         
   9   3 -20        753.89        782.26        40.51 o                         
  10   3 -20         24.49          8.10        18.52 o                         
  11   3 -20        300.77        372.32        47.60 o                         
  12   3 -20        267.72        233.75        25.30 o                         
  13   3 -20         89.44         66.64        24.68 o                         
  14   3 -20         93.33        108.69        34.38 o                         
  -2   4 -20        402.54        407.22        40.19 o                         
  -1   4 -20        305.83        333.18        38.08 o                         
   0   4 -20        220.90        190.39        25.39 o                         
   1   4 -20         63.14         62.41        21.15 o                         
   2   4 -20        106.32        106.92        21.68 o                         
   3   4 -20         87.44         64.64        11.84 o                         
   4   4 -20        205.44        195.68        27.50 o                         
   5   4 -20         41.71         14.14        13.29 o                         
   6   4 -20        400.31        420.52        27.92 o                         
   7   4 -20        121.61        101.04        17.45 o                         
   8   4 -20        255.56        232.84        20.84 o                         
   9   4 -20        393.02        394.74        31.75 o                         
  10   4 -20        230.71        201.32        22.74 o                         
  11   4 -20        561.13        581.20        38.70 o                         
  12   4 -20         24.15         16.73        20.31 o                         
  13   4 -20        390.11        413.57        44.42 o                         
  14   4 -20        105.76         86.45        23.34 o                         
  -3   5 -20        203.65        178.76        26.44 o                         
  -2   5 -20        269.81        265.49        28.56 o                         
  -1   5 -20        408.06        395.59        41.25 o                         
   0   5 -20        245.94        202.03        27.50 o                         
   1   5 -20        110.47         49.71        22.21 o                         
   2   5 -20         17.22         -3.17        21.15 o                         
   3   5 -20        167.47        150.20        26.44 o                         
   4   5 -20        103.04         77.14        12.92 o                         
   5   5 -20       1523.62       1494.05        51.49 o                         
   6   5 -20        343.79        321.43        24.23 o                         
   7   5 -20       1380.59       1404.87        53.46 o                         
   8   5 -20        359.49        346.55        26.54 o                         
   9   5 -20        220.53        225.02        40.19 o                         
  10   5 -20        171.34        132.00        22.71 o                         
  11   5 -20         96.03        104.82        20.58 o                         
  12   5 -20         78.51         61.81        36.49 o                         
  13   5 -20         61.79         50.77        34.90 o                         
  14   5 -20         15.88          0.30        21.60 o                         
  -3   6 -20         37.87         56.06        24.33 o                         
  -2   6 -20        326.00        341.65        42.31 o                         
  -1   6 -20        262.98        227.41        28.56 o                         
   0   6 -20        541.90        530.98        48.66 o                         
   1   6 -20        563.17        588.10        52.89 o                         
   2   6 -20        396.57        455.88        46.54 o                         
   3   6 -20        355.25        385.78        21.56 o                         
   4   6 -20       1930.21       2151.84        71.82 o                         
   5   6 -20        710.76        773.22        38.30 o                         
   6   6 -20       2455.97       2627.72        91.02 o                         
   7   6 -20         98.31        106.73        16.18 o                         
   8   6 -20        694.07        682.92        37.61 o                         
   9   6 -20         58.96         97.31        21.15 o                         
  10   6 -20        197.54        172.09        19.96 o                         
  11   6 -20         18.77         10.00        18.54 o                         
  12   6 -20        337.17        422.81        36.84 o                         
  13   6 -20         20.35         -7.40        33.85 o                         
  -3   7 -20        573.58        552.13        51.83 o                         
  -2   7 -20        252.72        251.74        30.67 o                         
  -1   7 -20        995.86       1001.67        67.69 o                         
   0   7 -20        848.03        881.09        61.35 o                         
   1   7 -20        506.71        551.08        51.83 o                         
   2   7 -20       1110.57       1169.85        71.93 o                         
   3   7 -20        470.37        550.02        49.71 o                         
   4   7 -20        290.02        266.13        18.57 o                         
   5   7 -20        893.34       1017.97        40.29 o                         
   6   7 -20        189.57        158.22        15.64 o                         
   7   7 -20        700.46        735.61        36.19 o                         
   8   7 -20         56.84         45.48        17.98 o                         
   9   7 -20         89.85         54.43        16.81 o                         
  10   7 -20         23.41          3.97        16.98 o                         
  11   7 -20        469.18        542.34        37.10 o                         
  12   7 -20         37.63         31.73        20.31 o                         
  13   7 -20        258.83        230.58        41.25 o                         
  -3   8 -20        260.38        224.24        31.73 o                         
  -2   8 -20        465.26        410.40        48.66 o                         
  -1   8 -20         86.50         24.33        27.50 o                         
   0   8 -20        195.63        177.70        31.73 o                         
   1   8 -20        232.60        173.47        30.67 o                         
   2   8 -20        122.08        121.64        29.62 o                         
   3   8 -20         76.02         64.52        28.56 o                         
   4   8 -20        337.01        382.90        48.66 o                         
   5   8 -20          4.60        -26.44        26.44 o                         
   6   8 -20         34.02         27.45        12.69 o                         
   7   8 -20        120.86        126.93        15.87 o                         
   8   8 -20          4.39          9.81        14.09 o                         
   9   8 -20          2.64          6.25        14.69 o                         
  10   8 -20          2.90         10.94        16.46 o                         
  11   8 -20        189.25        181.74        34.90 o                         
  12   8 -20        449.11        505.94        46.01 o                         
  -3   9 -20       1360.49       1449.08        84.62 o                         
  -2   9 -20        438.73        468.57        50.77 o                         
  -1   9 -20        171.77        170.29        32.79 o                         
   0   9 -20        289.97        234.82        32.79 o                         
   1   9 -20        196.87        184.04        31.73 o                         
   2   9 -20        160.71         98.37        30.67 o                         
   3   9 -20       1152.91       1250.23        72.98 o                         
   4   9 -20        169.60        107.89        30.67 o                         
   5   9 -20        405.23        468.57        55.00 o                         
   7   9 -20         50.12         59.23        31.73 o                         
   8   9 -20        187.63        202.44        20.50 o                         
   9   9 -20        100.11         79.87        15.64 o                         
  10   9 -20         77.39         88.38        19.57 o                         
  11   9 -20         14.85         22.78        46.01 o                         
  12   9 -20        184.28        173.81        22.50 o                         
  -2  10 -20        225.37        200.97        41.25 o                         
  -1  10 -20        316.96        418.86        52.89 o                         
   0  10 -20       1062.38       1304.18        81.44 o                         
   1  10 -20        323.53        320.49        39.14 o                         
   2  10 -20       1429.64       1505.14       104.71 o                         
   5  10 -20        122.66         96.25        32.79 o                         
   6  10 -20        121.39         88.85        32.79 o                         
   7  10 -20        161.58        134.33        33.85 o                         
   8  10 -20         38.47         37.02        33.85 o                         
   9  10 -20        105.89        114.23        34.90 o                         
  10  10 -20        185.96        166.06        39.14 o                         
  11  10 -20        205.68        178.76        41.25 o                         
  -3  11 -20         42.95         33.85        29.62 o                         
  -2  11 -20        277.88        263.37        37.02 o                         
  -1  11 -20        127.72        118.47        31.73 o                         
   0  11 -20         41.02         -8.46        31.73 o                         
   1  11 -20        459.28        445.30        56.06 o                         
   2  11 -20          5.13        -28.56        28.56 o                         
   3  11 -20        216.95        195.68        34.90 o                         
   4  11 -20         43.73         12.69        30.67 o                         
   5  11 -20        146.85        117.41        34.90 o                         
   6  11 -20        244.39        220.01        37.02 o                         
   7  11 -20        184.76        155.49        35.96 o                         
   8  11 -20        382.68        390.30        46.54 o                         
   9  11 -20         26.45        -12.69        33.85 o                         
  10  11 -20         34.17         44.42        37.02 o                         
  -3  12 -20         31.11         15.87        31.73 o                         
  -2  12 -20         42.72         41.25        30.67 o                         
  -1  12 -20        127.74        143.85        35.96 o                         
   0  12 -20        616.73        710.79        62.41 o                         
   1  12 -20        395.50        371.26        41.25 o                         
   2  12 -20        158.77        101.54        34.90 o                         
   3  12 -20        147.56        204.14        38.08 o                         
   4  12 -20         76.10         34.90        34.90 o                         
   5  12 -20         59.08        -10.58        32.79 o                         
   6  12 -20        104.53         32.79        33.85 o                         
   7  12 -20         36.17         46.54        34.90 o                         
   8  12 -20        145.93        169.24        39.14 o                         
   9  12 -20        184.88        171.35        40.19 o                         
  -3  13 -20        356.24        324.72        42.31 o                         
  -2  13 -20         25.88         -1.06        31.73 o                         
  -1  13 -20         53.49         61.35        31.73 o                         
   0  13 -20         50.19         17.98        32.79 o                         
   1  13 -20         82.37         20.10        34.90 o                         
   2  13 -20        290.14        253.85        40.19 o                         
   3  13 -20        100.04         69.81        37.02 o                         
   4  13 -20       1197.87       1308.41        87.79 o                         
   5  13 -20         36.62         44.42        37.02 o                         
   6  13 -20        830.91        992.15        74.04 o                         
   7  13 -20         11.60          8.46        35.96 o                         
   8  13 -20        409.89        389.24        46.54 o                         
  -3  14 -20        344.75        317.32        42.31 o                         
  -2  14 -20         70.50         75.10        35.96 o                         
  -1  14 -20         38.86         37.02        35.96 o                         
   0  14 -20        122.20         60.29        37.02 o                         
   1  14 -20        126.01        129.04        37.02 o                         
   2  14 -20        603.81        648.39        66.64 o                         
   3  14 -20        672.16        700.21        70.87 o                         
   4  14 -20        837.18        865.22        78.27 o                         
   5  14 -20       1225.90       1551.68        97.31 o                         
   6  14 -20        202.97        171.35        40.19 o                         
   7  14 -20       1252.27       1528.41        96.25 o                         
  -2  15 -20         74.31        123.75        39.14 o                         
  -1  15 -20        285.27        338.47        43.37 o                         
   0  15 -20        468.45        513.00        60.29 o                         
   1  15 -20        912.35       1078.88        76.16 o                         
   2  15 -20        590.62        722.43        67.69 o                         
   3  15 -20        818.25        888.49        76.16 o                         
   4  15 -20        228.76        260.20        44.42 o                         
   5  15 -20        191.18        152.31        43.37 o                         
  -1   0 -19       1239.50       1215.91        64.15 o                         
   1   0 -19       1088.75       1045.86       168.18 o                         
   3   0 -19        177.44        131.56        24.33 o                         
   5   0 -19        848.40        883.16        90.96 o                         
   7   0 -19        730.33        787.70        70.34 o                         
   9   0 -19        672.06        600.79        49.71 o                         
  11   0 -19        472.91        510.88        51.83 o                         
  13   0 -19         47.90         13.75        46.54 o                         
  15   0 -19        123.78        124.81        33.85 o                         
  -3   1 -19        489.09        433.67       120.58 o                         
  -2   1 -19       1107.38       1255.22        58.49 o                         
  -1   1 -19        416.70        437.92        23.34 o                         
   0   1 -19       2409.06       2574.75        74.15 o                         
   1   1 -19        185.27        178.23        27.48 o                         
   2   1 -19        826.57        853.44        34.66 o                         
   3   1 -19         20.73         -2.34        49.68 o                         
   4   1 -19        117.98        103.03        28.70 o                         
   5   1 -19        357.52        366.15        25.39 o                         
   6   1 -19        124.13         84.92        39.24 o                         
   7   1 -19        393.85        380.66        37.18 o                         
   8   1 -19        477.76        496.22        32.48 o                         
   9   1 -19       1323.81       1549.57        59.07 o                         
  10   1 -19        333.30        291.19        23.55 o                         
  11   1 -19        497.46        489.05        36.65 o                         
  12   1 -19        318.72        292.23        25.40 o                         
  13   1 -19        198.51        220.01        35.96 o                         
  14   1 -19          3.20        -13.49        20.90 o                         
  15   1 -19         51.66         51.41        22.80 o                         
  -4   2 -19        243.84        239.05       113.18 o                         
  -3   2 -19         24.23        -78.27       106.83 o                         
  -2   2 -19        351.51        298.93        38.61 o                         
  -1   2 -19        630.72        585.30        38.32 o                         
   0   2 -19        462.22        494.60        53.01 o                         
   1   2 -19       2422.82       2426.50        99.54 o                         
   2   2 -19        383.66        394.44        47.17 o                         
   3   2 -19       1349.11       1450.84        64.88 o                         
   4   2 -19        297.99        301.71        32.21 o                         
   5   2 -19        822.67        809.81        34.07 o                         
   6   2 -19        408.45        410.67        27.28 o                         
   7   2 -19        602.45        610.54        31.00 o                         
   8   2 -19        948.12        912.98        41.05 o                         
   9   2 -19        444.19        376.26        31.17 o                         
  10   2 -19        524.26        513.12        34.94 o                         
  11   2 -19        526.23        514.89        36.27 o                         
  12   2 -19        211.52        191.87        26.40 o                         
  13   2 -19        217.57        235.97        26.18 o                         
  14   2 -19        131.35        100.55        22.73 o                         
  15   2 -19        101.58         73.51        23.93 o                         
  -4   3 -19        426.72        317.32       120.58 o                         
  -3   3 -19        124.26        114.28        23.80 o                         
  -2   3 -19        642.30        668.32       107.36 o                         
  -1   3 -19        332.12        318.04        70.34 o                         
   0   3 -19        466.52        491.87        23.59 o                         
   1   3 -19        104.52        105.01        27.85 o                         
   2   3 -19       1511.23       1594.94        83.33 o                         
   3   3 -19        101.51         81.83        31.56 o                         
   4   3 -19        927.15       1010.41        40.55 o                         
   5   3 -19        490.52        479.90        27.79 o                         
   6   3 -19        529.68        461.47        60.51 o                         
   7   3 -19        185.02        169.23        17.47 o                         
   8   3 -19        417.75        382.25        29.20 o                         
   9   3 -19        195.77        228.09        19.56 o                         
  10   3 -19        699.02        719.10        39.45 o                         
  11   3 -19         44.83         13.96        18.65 o                         
  12   3 -19        161.98         97.24        23.22 o                         
  13   3 -19        212.01        164.45        23.90 o                         
  14   3 -19        350.14        312.65        27.23 o                         
  15   3 -19        101.21        104.66        24.98 o                         
  -5   4 -19         42.87        -96.25       123.75 o                         
  -4   4 -19        247.39        227.41       120.58 o                         
  -3   4 -19        322.05        364.54        51.83 o                         
  -2   4 -19        193.39        178.70        35.96 o                         
  -1   4 -19          6.56         10.20        19.75 o                         
   0   4 -19       1090.28       1145.52        65.58 o                         
   1   4 -19        160.95        135.68        71.93 o                         
   2   4 -19        622.45        599.45        27.95 o                         
   3   4 -19        977.62        927.00        37.32 o                         
   4   4 -19        131.22        110.35        13.89 o                         
   5   4 -19        377.09        325.40        43.37 o                         
   6   4 -19        274.80        246.09        37.02 o                         
   7   4 -19        219.22        187.74        18.30 o                         
   8   4 -19        209.65        167.90        18.54 o                         
   9   4 -19        226.53        236.31        31.73 o                         
  10   4 -19        164.67        174.32        20.07 o                         
  11   4 -19         70.44         58.48        20.31 o                         
  12   4 -19        462.11        456.74        37.19 o                         
  13   4 -19         19.59         10.92        20.78 o                         
  14   4 -19        528.06        573.45        41.80 o                         
  15   4 -19        249.41        281.91        27.86 o                         
  -3   5 -19         61.79         49.71        21.15 o                         
  -2   5 -19        312.59        363.86        38.08 o                         
  -1   5 -19        219.77        162.89        24.33 o                         
   0   5 -19        182.43        175.58        24.33 o                         
   1   5 -19        238.32        205.20        26.44 o                         
   2   5 -19        774.32        837.99        67.69 o                         
   3   5 -19       1052.27       1040.03        40.90 o                         
   4   5 -19       1628.23       1770.09        61.86 o                         
   5   5 -19        905.10        902.85        39.38 o                         
   6   5 -19       2192.87       2419.25        79.53 o                         
   7   5 -19       1383.60       1411.13        56.61 o                         
   8   5 -19        252.71        196.66        18.77 o                         
   9   5 -19        296.06        267.34        25.40 o                         
  10   5 -19         68.17         77.85        18.77 o                         
  11   5 -19        277.76        255.66        25.84 o                         
  12   5 -19         68.82         88.20        21.07 o                         
  13   5 -19        203.26        223.72        24.55 o                         
  14   5 -19        168.51        150.97        25.91 o                         
  15   5 -19         56.59         62.10        32.79 o                         
  -3   6 -19         71.65         11.63        23.27 o                         
  -2   6 -19        430.55        433.67        43.37 o                         
  -1   6 -19       1173.21       1191.00        70.87 o                         
   0   6 -19        488.61        478.09        45.48 o                         
   1   6 -19        377.45        337.41        42.31 o                         
   2   6 -19       1312.26       1370.81        78.27 o                         
   3   6 -19        563.56        597.88        39.66 o                         
   4   6 -19        638.41        658.42        29.74 o                         
   5   6 -19       1751.57       1725.05        57.98 o                         
   6   6 -19       1182.25       1146.36        47.72 o                         
   7   6 -19       1282.10       1233.48        49.98 o                         
   8   6 -19       1205.56       1214.94        51.20 o                         
   9   6 -19        305.83        268.80        38.08 o                         
  10   6 -19        756.54        782.72        53.94 o                         
  11   6 -19        384.15        409.60        35.07 o                         
  12   6 -19        273.66        263.19        23.89 o                         
  13   6 -19         59.70         45.01        21.34 o                         
  14   6 -19        266.14        211.92        25.67 o                         
  -3   7 -19        381.06        340.59        43.37 o                         
  -2   7 -19       1434.94       1550.63        86.73 o                         
  -1   7 -19       2007.93       2182.09       106.83 o                         
   0   7 -19       1796.02       1962.08       102.60 o                         
   1   7 -19       2519.88       2801.92       137.50 o                         
   2   7 -19        246.81        257.03        31.73 o                         
   3   7 -19        389.46        363.16        19.57 o                         
   4   7 -19       1129.72       1193.61        65.58 o                         
   5   7 -19        163.48        176.20        17.77 o                         
   6   7 -19        156.60        158.66        30.67 o                         
   7   7 -19        133.95        129.64        20.10 o                         
   8   7 -19        140.47        109.61        16.18 o                         
   9   7 -19        377.12        337.76        52.89 o                         
  10   7 -19        163.63        144.88        20.10 o                         
  11   7 -19        168.04        143.60        20.74 o                         
  12   7 -19        370.07        351.37        30.98 o                         
  13   7 -19        178.31        159.79        24.33 o                         
  14   7 -19         73.89         47.04        24.33 o                         
  -4   8 -19        552.83        589.15        53.94 o                         
  -3   8 -19       1779.17       1851.02        94.14 o                         
  -2   8 -19       1257.65       1329.56        78.27 o                         
  -1   8 -19       1241.38       1322.16        76.16 o                         
   0   8 -19       1167.77       1229.08        76.16 o                         
   1   8 -19         94.29         51.83        28.56 o                         
   2   8 -19        478.07        483.38        48.66 o                         
   3   8 -19        265.04        266.55        32.79 o                         
   4   8 -19        233.11        211.57        15.87 o                         
   5   8 -19         35.41         37.02        27.50 o                         
   6   8 -19         63.75         35.96        15.34 o                         
   7   8 -19         59.45         13.05        13.15 o                         
   8   8 -19         83.03         78.47        14.82 o                         
   9   8 -19         64.32         44.47        16.83 o                         
  10   8 -19         68.32         44.89        16.81 o                         
  11   8 -19         68.43         48.19        18.74 o                         
  12   8 -19          2.39         -5.87        19.96 o                         
  13   8 -19        479.06        514.28        41.15 o                         
  14   8 -19         81.36         73.40        23.07 o                         
  -4   9 -19       1211.89       1317.93        76.16 o                         
  -3   9 -19       1134.25       1290.43        77.21 o                         
  -2   9 -19        966.20       1063.01        64.52 o                         
  -1   9 -19        582.97        605.02        57.12 o                         
   0   9 -19         28.40         25.39        26.44 o                         
   1   9 -19         31.42         38.08        26.44 o                         
   2   9 -19        170.42        206.26        31.73 o                         
   3   9 -19         22.43         -3.17        25.39 o                         
   4   9 -19        251.61        198.85        31.73 o                         
   5   9 -19         10.86         -6.35        28.56 o                         
   6   9 -19        447.91        442.04        25.24 o                         
   7   9 -19        382.04        338.21        23.22 o                         
   8   9 -19        413.30        449.85        31.20 o                         
   9   9 -19        477.10        436.08        31.39 o                         
  10   9 -19        192.40        200.78        19.54 o                         
  11   9 -19        196.45        192.12        20.94 o                         
  12   9 -19         29.19         -3.02        19.54 o                         
  13   9 -19         55.20         27.29        30.15 o                         
  -4  10 -19        342.10        379.72        49.71 o                         
  -3  10 -19        308.50        388.19        47.60 o                         
  -2  10 -19        465.01        441.07        52.89 o                         
  -1  10 -19         23.05        -14.81        27.50 o                         
   0  10 -19        237.71        202.03        31.73 o                         
   1  10 -19        238.30        262.32        34.90 o                         
   2  10 -19        133.30         89.91        29.62 o                         
   3  10 -19        170.03        142.79        30.67 o                         
   4  10 -19         88.88         62.41        29.62 o                         
   5  10 -19        518.29        574.35        58.17 o                         
   7  10 -19        865.03        864.16        67.69 o                         
   8  10 -19        339.90        320.27        31.20 o                         
   9  10 -19        688.49        740.94        37.14 o                         
  10  10 -19        373.52        353.98        39.66 o                         
  11  10 -19         89.85         78.04        18.74 o                         
  12  10 -19        426.37        484.31        37.02 o                         
  -4  11 -19         90.43         71.93        44.42 o                         
  -2  11 -19        245.59        294.05        40.19 o                         
  -1  11 -19        166.34        132.22        31.73 o                         
   0  11 -19        256.42        225.30        35.96 o                         
   1  11 -19         46.61         14.81        29.62 o                         
   2  11 -19         81.01         82.50        31.73 o                         
   3  11 -19          1.84        -31.73        40.19 o                         
   5  11 -19        241.02        206.26        41.25 o                         
   6  11 -19        402.41        375.49        42.31 o                         
   7  11 -19        129.28        133.27        33.85 o                         
   8  11 -19        785.55        761.56        67.69 o                         
   9  11 -19         45.61         50.77        34.90 o                         
  10  11 -19        188.81        170.29        40.19 o                         
  11  11 -19        138.60         81.44        38.08 o                         
  12  11 -19        109.27         76.16        39.14 o                         
  -4  12 -19         91.46         96.25        30.67 o                         
  -3  12 -19         39.52         39.14        31.73 o                         
  -2  12 -19         74.17        114.23        30.67 o                         
  -1  12 -19        929.90        931.86        70.87 o                         
   0  12 -19        762.63        785.89        66.64 o                         
   1  12 -19        528.62        601.85        61.35 o                         
   2  12 -19        834.91        987.92        75.10 o                         
   3  12 -19         34.31        -28.56        31.73 o                         
   4  12 -19         41.08         16.92        32.79 o                         
   5  12 -19         86.65         82.50        33.85 o                         
   6  12 -19         18.89         -1.06        31.73 o                         
   7  12 -19        482.33        471.75        58.17 o                         
   8  12 -19         42.80         20.10        34.90 o                         
   9  12 -19        103.95         67.69        35.96 o                         
  10  12 -19        349.84        399.82        46.54 o                         
  11  12 -19        139.19        162.89        42.31 o                         
  -3  13 -19          9.45         25.39        31.73 o                         
  -2  13 -19         26.05         55.00        32.79 o                         
  -1  13 -19        148.04        102.60        33.85 o                         
   0  13 -19        875.97        993.21        69.81 o                         
   1  13 -19        745.51        727.72        66.64 o                         
   2  13 -19        272.53        215.78        40.19 o                         
   3  13 -19        847.54        862.05        71.93 o                         
   4  13 -19         13.38          5.29        34.90 o                         
   5  13 -19        525.64        435.78        61.35 o                         
   6  13 -19        297.53        320.49        42.31 o                         
   8  13 -19          2.36        -17.98        35.96 o                         
   9  13 -19        137.11        142.79        39.14 o                         
  10  13 -19          0.81         -8.46        35.96 o                         
  -3  14 -19         83.38         93.08        34.90 o                         
  -2  14 -19         85.83        100.48        33.85 o                         
  -1  14 -19        253.45        292.99        40.19 o                         
   0  14 -19        247.75        224.24        40.19 o                         
   1  14 -19        440.98        458.00        62.41 o                         
   2  14 -19       1306.46       1467.07        88.85 o                         
   3  14 -19        258.79        211.55        40.19 o                         
   4  14 -19       1346.38       1540.05        94.14 o                         
   5  14 -19        215.27        217.89        41.25 o                         
   6  14 -19        950.60        986.86        78.27 o                         
   7  14 -19        103.54         93.08        38.08 o                         
   8  14 -19        338.86        357.51        47.60 o                         
   9  14 -19        585.53        495.02        55.00 o                         
  -3  15 -19        542.67        560.59        66.64 o                         
  -2  15 -19        332.18        317.32        45.48 o                         
  -1  15 -19        433.46        555.31        64.52 o                         
   0  15 -19        378.36        460.11        62.41 o                         
   1  15 -19       1766.55       2045.64       110.00 o                         
   2  15 -19        770.09        886.37        72.98 o                         
   3  15 -19        601.42        631.46        68.75 o                         
   4  15 -19        366.56        397.71        47.60 o                         
   5  15 -19        262.46        294.05        44.42 o                         
   6  15 -19         59.82         62.41        37.02 o                         
   7  15 -19        109.03         79.33        41.25 o                         
  -3  16 -19        219.09        172.41        41.25 o                         
  -2  16 -19        805.20        924.45        75.10 o                         
  -1  16 -19         64.42         58.17        37.02 o                         
   0  16 -19        666.66        746.75        68.75 o                         
   1  16 -19        122.32        123.75        38.08 o                         
   2  16 -19          6.65          3.17        34.90 o                         
   3  16 -19        110.45        101.54        38.08 o                         
   4  16 -19         79.71        114.23        40.19 o                         
   5  16 -19        153.65         97.31        40.19 o                         
  -2   0 -18         25.86         10.05        35.96 o                         
   0   0 -18        191.16        193.56        20.10 o                         
   2   0 -18       1126.23       1122.63        56.87 o                         
   4   0 -18       1963.48       1975.27        93.77 o                         
   6   0 -18        546.76        616.28        41.89 o                         
   8   0 -18        641.78        704.25       172.41 o                         
  10   0 -18        196.67        136.45        26.44 o                         
  12   0 -18       1237.50       1451.20        81.44 o                         
  14   0 -18        511.68        574.35        57.12 o                         
  16   0 -18         50.17         33.85        32.79 o                         
  -5   1 -18       1577.26       1435.33       205.20 o                         
  -4   1 -18        474.94        452.46       117.94 o                         
  -3   1 -18        230.71        211.64        73.94 o                         
  -2   1 -18         36.58         48.36        15.47 o                         
  -1   1 -18        466.79        414.03        27.61 o                         
   0   1 -18        180.41        159.76        12.72 o                         
   1   1 -18        132.64        129.99        24.00 o                         
   2   1 -18         54.18         36.09        11.40 o                         
   3   1 -18        519.88        525.89        48.55 o                         
   4   1 -18        793.14        756.01        31.37 o                         
   5   1 -18        697.94        768.92        43.82 o                         
   6   1 -18       1293.94       1284.45        99.54 o                         
   7   1 -18        393.29        374.00        32.34 o                         
   8   1 -18        545.07        506.41        60.28 o                         
   9   1 -18         54.14         43.40        36.90 o                         
  10   1 -18        365.28        295.80        46.01 o                         
  11   1 -18        327.14        394.33        32.88 o                         
  12   1 -18        108.08        108.93        21.31 o                         
  13   1 -18        541.58        638.80        47.46 o                         
  14   1 -18         51.19         49.18        21.69 o                         
  15   1 -18         46.10          4.41        25.39 o                         
  16   1 -18         51.58         44.34        23.55 o                         
  -5   2 -18        216.70         62.41       107.89 o                         
  -4   2 -18        246.55        222.12       110.00 o                         
  -3   2 -18         31.25         60.87        75.59 o                         
  -2   2 -18         75.54         93.12        18.39 o                         
  -1   2 -18         20.91         12.54        10.69 o                         
   0   2 -18       1772.14       1871.70        58.37 o                         
   1   2 -18         59.91         42.66        30.08 o                         
   2   2 -18       2824.20       2937.18        82.20 o                         
   3   2 -18        204.78        167.10        28.54 o                         
   4   2 -18       1263.44       1240.34        44.69 o                         
   5   2 -18       1892.30       1982.09        77.40 o                         
   6   2 -18        478.25        456.93        38.47 o                         
   7   2 -18       1270.01       1299.30       106.55 o                         
   8   2 -18         51.65         33.28        15.10 o                         
   9   2 -18       1267.85       1397.30        80.27 o                         
  10   2 -18        339.49        343.02        31.31 o                         
  11   2 -18        551.11        593.60        36.56 o                         
  12   2 -18        444.37        508.97        42.31 o                         
  13   2 -18        119.95        122.70        31.73 o                         
  14   2 -18        680.93        736.06       111.06 o                         
  15   2 -18         59.11         44.27        35.43 o                         
  16   2 -18        184.78        155.79        35.96 o                         
  -6   3 -18        408.37        301.45       126.93 o                         
  -5   3 -18        553.14        467.52       125.87 o                         
  -4   3 -18       1111.02        870.51       139.62 o                         
  -3   3 -18        725.03        803.78        44.90 o                         
  -2   3 -18       2439.06       2565.51       109.48 o                         
  -1   3 -18         66.65         46.58        35.89 o                         
   0   3 -18       2093.56       2141.53        77.40 o                         
   1   3 -18       2425.07       2423.46        70.95 o                         
   2   3 -18        638.60        657.27        37.86 o                         
   3   3 -18       2055.73       1927.14       101.22 o                         
   4   3 -18       1265.41       1283.64        59.67 o                         
   5   3 -18       1077.95       1008.98        58.86 o                         
   6   3 -18        136.72        104.85        15.92 o                         
   7   3 -18        122.43        103.60        29.93 o                         
   8   3 -18        198.43        159.42        17.60 o                         
   9   3 -18         71.33         49.35        21.03 o                         
  10   3 -18         57.03         10.12        16.77 o                         
  11   3 -18        169.78        135.47        22.21 o                         
  12   3 -18         83.70         70.20        20.15 o                         
  13   3 -18        226.55        189.86        24.55 o                         
  14   3 -18        138.52         79.33        33.85 o                         
  15   3 -18        536.94        568.01        44.42 o                         
  16   3 -18         80.63         78.45        23.90 o                         
  -6   4 -18        480.77        321.55       132.22 o                         
  -5   4 -18        976.08        816.56       152.31 o                         
  -4   4 -18        831.52        497.13       127.98 o                         
  -3   4 -18       1611.79       1632.64        78.05 o                         
  -2   4 -18        541.23        488.41        98.37 o                         
  -1   4 -18       4584.17       4645.92       230.58 o                         
   0   4 -18        263.01        311.66        36.49 o                         
   1   4 -18       2400.74       2263.29       115.12 o                         
   2   4 -18        876.63        943.53        80.91 o                         
   3   4 -18       1645.13       1575.93        53.56 o                         
   4   4 -18        237.35        249.64        26.87 o                         
   5   4 -18        207.03        180.75        73.57 o                         
   6   4 -18         83.33         64.95        26.03 o                         
   7   4 -18         86.90         79.05        46.69 o                         
   8   4 -18        381.39        355.41        28.44 o                         
   9   4 -18         77.98         58.45        16.00 o                         
  10   4 -18        370.71        350.55        26.89 o                         
  11   4 -18        108.77         93.30        18.80 o                         
  12   4 -18        633.42        680.56        45.30 o                         
  13   4 -18         99.33        128.11        22.29 o                         
  14   4 -18         75.81         33.85        33.85 o                         
  15   4 -18         38.80        -26.03        40.72 o                         
  16   4 -18        134.49         94.35        24.55 o                         
  -6   5 -18         54.93        -31.73       121.64 o                         
  -5   5 -18         57.96         86.73       117.41 o                         
  -4   5 -18        805.13        697.04       141.74 o                         
  -3   5 -18       1056.40       1129.95       149.14 o                         
  -2   5 -18       1325.17       1329.02        95.20 o                         
  -1   5 -18        283.97        292.46        39.14 o                         
   0   5 -18       1531.54       1573.38        76.58 o                         
   1   5 -18        711.76        669.45        34.63 o                         
   2   5 -18        791.19        725.04        47.75 o                         
   3   5 -18       1017.23        977.35        65.32 o                         
   4   5 -18        859.34        863.53        36.84 o                         
   5   5 -18       1556.54       1539.94        53.91 o                         
   6   5 -18        490.72        464.38        27.69 o                         
   7   5 -18        644.16        638.37        32.22 o                         
   8   5 -18        362.58        372.44        26.92 o                         
   9   5 -18        179.13        178.46        19.31 o                         
  10   5 -18        376.54        323.72        26.93 o                         
  11   5 -18        790.28        786.79        42.14 o                         
  12   5 -18          1.30        -17.65        20.15 o                         
  13   5 -18        406.41        442.94        38.55 o                         
  14   5 -18         21.94         17.98        34.90 o                         
  15   5 -18        278.92        265.10        27.55 o                         
  16   5 -18         56.75         79.40        26.97 o                         
  -4   6 -18        833.11        798.28       190.92 o                         
  -3   6 -18        389.85        350.54       117.41 o                         
  -2   6 -18       1242.27       1377.70       180.34 o                         
  -1   6 -18        870.15        830.32        55.00 o                         
   0   6 -18        467.44        456.70        42.92 o                         
   1   6 -18        116.36         95.20        24.33 o                         
   2   6 -18        313.04        296.90        17.21 o                         
   3   6 -18        892.85        856.91        34.00 o                         
   4   6 -18       1886.94       1975.68        65.29 o                         
   5   6 -18       1162.41       1096.57        42.69 o                         
   6   6 -18        425.42        348.83        26.02 o                         
   7   6 -18       1233.37       1166.43        49.09 o                         
   8   6 -18        222.66        212.89        18.77 o                         
   9   6 -18        850.73        758.02        40.41 o                         
  10   6 -18        753.55        891.04        41.26 o                         
  11   6 -18        507.71        540.50        46.54 o                         
  12   6 -18        663.10        732.37        42.90 o                         
  13   6 -18        119.16         71.66        21.30 o                         
  14   6 -18        308.16        294.05        42.31 o                         
  15   6 -18         26.96         33.03        22.58 o                         
  -4   7 -18        463.56        459.05        47.60 o                         
  -3   7 -18       1948.59       2067.85       104.71 o                         
  -2   7 -18        470.45        501.36        44.42 o                         
  -1   7 -18        685.57        701.27        55.00 o                         
   0   7 -18        899.27        899.07        58.17 o                         
   1   7 -18        158.68        120.58        25.39 o                         
   2   7 -18         75.63         62.41        23.27 o                         
   3   7 -18        490.88        474.96        22.40 o                         
   4   7 -18        641.34        573.29        52.89 o                         
   5   7 -18         72.84         85.17        12.69 o                         
   6   7 -18       1505.92       1676.72        61.74 o                         
   7   7 -18        197.99        189.80        20.48 o                         
   8   7 -18        874.65        949.66        43.45 o                         
   9   7 -18         33.60         25.30        16.18 o                         
  10   7 -18        653.27        644.78        38.37 o                         
  11   7 -18        514.82        486.59        34.54 o                         
  12   7 -18        530.82        623.88        39.65 o                         
  13   7 -18          0.86        -12.51        20.84 o                         
  14   7 -18         23.02         -8.46        33.85 o                         
  15   7 -18        201.77        147.70        29.09 o                         
  -4   8 -18       1032.95       1177.25        66.64 o                         
  -3   8 -18        475.49        500.30        47.60 o                         
  -2   8 -18       1191.46       1334.85        75.10 o                         
  -1   8 -18         82.28         61.35        25.39 o                         
   0   8 -18        472.25        434.73        46.54 o                         
   1   8 -18        436.24        360.68        47.60 o                         
   2   8 -18       1195.52       1271.39        75.10 o                         
   3   8 -18        722.72        757.33        57.12 o                         
   4   8 -18        186.09        152.23        14.09 o                         
   5   8 -18        436.28        468.57        51.83 o                         
   6   8 -18         49.55         34.90        12.30 o                         
   7   8 -18        417.98        427.11        27.71 o                         
   8   8 -18         89.49         90.97        15.64 o                         
   9   8 -18         87.92         62.36        16.02 o                         
  10   8 -18          6.65        -17.23        25.39 o                         
  11   8 -18        209.28        188.49        20.74 o                         
  12   8 -18         83.46         55.17        20.07 o                         
  13   8 -18        119.60         96.96        21.85 o                         
  14   8 -18        268.95        247.51        42.31 o                         
  15   8 -18        165.74        207.31        44.42 o                         
  -4   9 -18        687.65        752.04        55.00 o                         
  -3   9 -18        777.35        837.72        59.23 o                         
  -2   9 -18        221.86        175.58        29.62 o                         
  -1   9 -18          6.45         42.31        26.44 o                         
   0   9 -18         21.67          6.35        25.39 o                         
   1   9 -18        767.78        729.83        53.94 o                         
   2   9 -18        266.87        251.74        32.79 o                         
   3   9 -18         96.08         76.16        27.50 o                         
   4   9 -18        455.41        481.27        51.83 o                         
   5   9 -18        218.45        219.50        16.46 o                         
   6   9 -18        374.93        376.43        24.29 o                         
   7   9 -18        735.85        706.29        35.02 o                         
   8   9 -18        411.90        363.97        25.15 o                         
   9   9 -18        444.25        472.80        41.25 o                         
  10   9 -18        359.45        373.90        28.30 o                         
  11   9 -18        135.49        110.64        19.54 o                         
  12   9 -18         21.11         33.96        19.96 o                         
  13   9 -18         77.59         62.05        21.52 o                         
  14   9 -18        248.48        295.11        46.54 o                         
  -4  10 -18         18.66        -11.63        25.39 o                         
  -3  10 -18         23.74         42.31        27.50 o                         
  -2  10 -18        133.44        101.54        29.62 o                         
  -1  10 -18         26.29          5.29        26.44 o                         
   0  10 -18         87.30         44.42        27.50 o                         
   1  10 -18         49.06         32.79        28.56 o                         
   2  10 -18         83.23         52.89        27.50 o                         
   3  10 -18        112.61        101.54        29.62 o                         
   4  10 -18         75.93         97.31        30.67 o                         
   5  10 -18        185.12        169.24        32.79 o                         
   6  10 -18       1853.33       2072.09       114.23 o                         
   7  10 -18        214.99        177.77        15.39 o                         
   8  10 -18       1253.80       1173.02        63.46 o                         
   9  10 -18        180.02        116.84        17.42 o                         
  10  10 -18        232.70        164.04        25.91 o                         
  11  10 -18        118.91        106.09        19.05 o                         
  12  10 -18         29.95         34.94        19.54 o                         
  13  10 -18         75.36         42.57        28.56 o                         
  -4  11 -18        212.23        190.39        32.79 o                         
  -3  11 -18        423.45        394.53        51.83 o                         
  -2  11 -18        141.93        140.68        30.67 o                         
  -1  11 -18        700.45        798.58        61.35 o                         
   0  11 -18         58.18         25.39        29.62 o                         
   1  11 -18        572.93        574.35        55.00 o                         
   2  11 -18        301.24        358.57        47.60 o                         
   3  11 -18        297.88        359.63        38.08 o                         
   4  11 -18        373.99        467.52        53.94 o                         
   5  11 -18        808.54        930.80        69.81 o                         
   7  11 -18       1156.41       1218.37        48.72 o                         
   8  11 -18         23.73         11.96        21.68 o                         
   9  11 -18        409.54        492.58        30.89 o                         
  10  11 -18         88.31         86.18        17.42 o                         
  11  11 -18         37.04         20.83        17.42 o                         
  12  11 -18        109.29         97.97        38.61 o                         
  13  11 -18          4.74          3.77        20.15 o                         
  -4  12 -18        198.70        222.12        51.83 o                         
  -2  12 -18       1410.51       1610.92        88.85 o                         
  -1  12 -18        236.02        226.35        37.02 o                         
   0  12 -18       2278.37       2507.87       125.87 o                         
   1  12 -18        351.60        307.80        38.08 o                         
   2  12 -18        473.00        467.52        55.00 o                         
   3  12 -18         77.30         65.58        35.96 o                         
   5  12 -18         41.15         65.58        38.08 o                         
   6  12 -18        228.94        175.58        37.02 o                         
   7  12 -18        148.51        112.12        34.90 o                         
   8  12 -18        285.09        197.79        37.02 o                         
   9  12 -18         31.06        -30.67        32.79 o                         
  10  12 -18        340.05        385.39        38.61 o                         
  11  12 -18         46.96         32.22        34.38 o                         
  12  12 -18        229.69        208.30        25.39 o                         
  -4  13 -18        109.91         66.64        33.85 o                         
  -3  13 -18        186.49        114.23        32.79 o                         
  -2  13 -18        503.62        537.32        58.17 o                         
  -1  13 -18       1359.24       1395.14        89.91 o                         
   0  13 -18        763.50        764.74        64.52 o                         
   1  13 -18        810.67        869.45        74.04 o                         
   2  13 -18       1251.03       1346.49        85.68 o                         
   3  13 -18         24.33         -5.29        32.79 o                         
   4  13 -18        398.06        372.32        42.31 o                         
   5  13 -18        107.68        101.54        34.90 o                         
   6  13 -18         62.04         70.87        33.85 o                         
   7  13 -18        265.12        220.01        38.08 o                         
   8  13 -18         17.70         19.04        34.90 o                         
   9  13 -18         37.21          5.29        33.85 o                         
  10  13 -18         69.59         15.87        35.96 o                         
  11  13 -18        189.18        217.89        42.31 o                         
  -4  14 -18        205.45        142.79        34.90 o                         
  -3  14 -18         75.39         45.48        33.85 o                         
  -2  14 -18        263.89        236.93        38.08 o                         
  -1  14 -18        213.27        180.87        35.96 o                         
   0  14 -18        400.26        411.46        58.17 o                         
   1  14 -18        264.68        282.41        40.19 o                         
   2  14 -18        114.38         74.04        35.96 o                         
   3  14 -18        673.41        709.73        66.64 o                         
   4  14 -18         23.79         34.90        33.85 o                         
   5  14 -18        124.15         99.43        35.96 o                         
   6  14 -18         21.64         10.58        32.79 o                         
   7  14 -18         53.17         37.02        34.90 o                         
   8  14 -18        460.59        424.15        48.66 o                         
   9  14 -18        272.97        277.12        44.42 o                         
  10  14 -18        134.93         90.96        39.14 o                         
  -3  15 -18        462.32        495.02        58.17 o                         
  -2  15 -18        255.26        259.14        40.19 o                         
  -1  15 -18        139.61        189.33        39.14 o                         
   0  15 -18        488.13        569.06        63.46 o                         
   1  15 -18        312.89        273.95        42.31 o                         
   2  15 -18        576.43        665.31        66.64 o                         
   3  15 -18        294.91        290.87        42.31 o                         
   4  15 -18          5.05         13.75        34.90 o                         
   5  15 -18          1.63          5.29        33.85 o                         
   6  15 -18          3.08          5.29        33.85 o                         
   7  15 -18        463.96        436.84        48.66 o                         
   8  15 -18        220.42        193.56        40.19 o                         
   9  15 -18        671.54        655.79        74.04 o                         
  -3  16 -18        327.85        371.26        45.48 o                         
  -2  16 -18        375.11        378.67        46.54 o                         
  -1  16 -18         47.63         11.63        35.96 o                         
   0  16 -18         44.14         10.58        35.96 o                         
   1  16 -18         97.42         99.43        37.02 o                         
   2  16 -18        243.46        290.87        42.31 o                         
   3  16 -18        197.04        194.62        40.19 o                         
   4  16 -18        220.95        239.05        42.31 o                         
   5  16 -18        312.17        270.78        42.31 o                         
   6  16 -18         75.35         51.83        37.02 o                         
   7  16 -18        189.50        173.47        41.25 o                         
  -3  17 -18         39.09         53.94        37.02 o                         
  -2  17 -18         36.29         27.50        35.96 o                         
  -1  17 -18         59.20         56.06        37.02 o                         
   0  17 -18         72.95         64.52        37.02 o                         
   1  17 -18        193.68        163.95        40.19 o                         
   2  17 -18        200.79        186.16        41.25 o                         
   3  17 -18        240.94        252.80        42.31 o                         
   4  17 -18        125.48         66.64        39.14 o                         
   5  17 -18        111.39         79.33        38.08 o                         
  -5   0 -17        595.23        485.50       115.29 o                         
  -3   0 -17       3518.45       3297.99       249.62 o                         
  -1   0 -17       6396.72       6447.20       233.53 o                         
   1   0 -17       3188.00       3202.73       125.38 o                         
   3   0 -17       2253.16       2355.70       101.95 o                         
   5   0 -17       4563.29       4666.91       257.03 o                         
   7   0 -17       1862.02       1890.16        85.47 o                         
   9   0 -17        406.29        412.11        41.21 o                         
  11   0 -17        964.18       1161.38        68.75 o                         
  13   0 -17       1298.80       1457.55        86.73 o                         
  15   0 -17        145.16         53.94        31.73 o                         
  17   0 -17         10.40          5.29        34.90 o                         
  -6   1 -17        255.32        303.57       108.95 o                         
  -5   1 -17        486.59        391.26        84.62 o                         
  -4   1 -17        224.23        210.34        71.42 o                         
  -3   1 -17        528.99        474.69       150.73 o                         
  -2   1 -17       2606.55       2664.11       100.27 o                         
  -1   1 -17        187.04        192.02        31.45 o                         
   0   1 -17       1835.81       1971.12        61.02 o                         
   1   1 -17        417.45        428.74        21.83 o                         
   2   1 -17        850.57        887.42        57.40 o                         
   3   1 -17        401.13        429.59        23.66 o                         
   4   1 -17       2443.03       2677.13        75.18 o                         
   5   1 -17       1501.68       1500.13        49.44 o                         
   6   1 -17       1984.63       2192.49        62.73 o                         
   7   1 -17        506.06        539.32        29.29 o                         
   8   1 -17        639.17        616.70        30.84 o                         
   9   1 -17        249.86        223.03        19.86 o                         
  10   1 -17        212.12        172.67        50.17 o                         
  11   1 -17         71.51         45.91        18.31 o                         
  12   1 -17        103.80        101.73        20.15 o                         
  13   1 -17        237.34        230.02        24.30 o                         
  14   1 -17        217.69        232.70        39.14 o                         
  15   1 -17         77.87         58.39        22.40 o                         
  16   1 -17        148.28        168.36        34.90 o                         
  17   1 -17        216.46        168.99        27.29 o                         
  -7   2 -17         33.53       -169.24       169.24 o                         
  -6   2 -17        370.01        266.57        37.02 o                         
  -5   2 -17         92.92        -29.62        92.02 o                         
  -4   2 -17         45.94         30.45        64.30 o                         
  -3   2 -17        421.56        403.40        30.82 o                         
  -2   2 -17        105.72         89.93        39.89 o                         
  -1   2 -17        229.76        238.09        46.85 o                         
   0   2 -17         56.53         43.85        33.89 o                         
   1   2 -17       1766.83       1771.40        54.21 o                         
   2   2 -17        518.67        521.58        27.02 o                         
   3   2 -17        487.11        467.06        55.72 o                         
   4   2 -17       2155.13       2190.28        69.77 o                         
   5   2 -17        258.97        266.47        22.28 o                         
   6   2 -17        411.52        404.46        29.43 o                         
   7   2 -17        145.18        107.39        18.48 o                         
   8   2 -17        561.52        543.03        61.68 o                         
   9   2 -17        370.19        335.15        20.18 o                         
  10   2 -17        142.80        121.63        82.77 o                         
  11   2 -17        268.55        261.64        21.98 o                         
  12   2 -17        198.60        201.55        21.98 o                         
  13   2 -17        310.29        276.58        30.67 o                         
  14   2 -17        337.25        296.64        29.09 o                         
  15   2 -17        404.02        413.43        39.13 o                         
  16   2 -17         90.46         81.15        23.90 o                         
  17   2 -17        199.92        181.47        27.67 o                         
  -7   3 -17        614.98        527.81       131.16 o                         
  -6   3 -17        508.39        383.95        36.42 o                         
  -5   3 -17       1370.69       1352.83       186.16 o                         
  -4   3 -17        893.82        788.01       108.98 o                         
  -3   3 -17       1415.93       1409.37        68.70 o                         
  -2   3 -17         45.14         55.27        27.86 o                         
  -1   3 -17       1611.52       1607.62        99.94 o                         
   0   3 -17       1589.75       1693.80        70.66 o                         
   1   3 -17        563.83        521.28        24.28 o                         
   2   3 -17       3396.73       3494.50       107.33 o                         
   3   3 -17         55.85         25.71        10.97 o                         
   4   3 -17        390.45        392.90        27.16 o                         
   5   3 -17         52.86         49.00        19.08 o                         
   6   3 -17         13.03         16.10        27.40 o                         
   7   3 -17        190.03        167.99        15.86 o                         
   8   3 -17         14.67         12.18        46.24 o                         
   9   3 -17        171.25        139.40        13.65 o                         
  10   3 -17         29.62         19.74        17.10 o                         
  11   3 -17         55.81         24.91        24.33 o                         
  12   3 -17        223.67        221.14        21.98 o                         
  13   3 -17        127.52        104.09        21.23 o                         
  14   3 -17        739.73        809.16        45.88 o                         
  15   3 -17         80.17         76.67        23.04 o                         
  16   3 -17        684.13        774.02        47.38 o                         
  17   3 -17        108.91         89.74        26.44 o                         
  -7   4 -17        612.71        440.01       130.10 o                         
  -6   4 -17       4084.67       3964.36       305.68 o                         
  -5   4 -17        570.04        577.52       143.32 o                         
  -4   4 -17       5107.32       4509.09       322.61 o                         
  -3   4 -17       1481.95       1489.36       131.40 o                         
  -2   4 -17       5083.64       5024.73       181.12 o                         
  -1   4 -17         42.98         18.03        18.19 o                         
   0   4 -17       2459.24       2511.69        71.22 o                         
   1   4 -17       1201.27       1105.90        50.52 o                         
   2   4 -17        161.71         99.78        21.37 o                         
   3   4 -17        564.96        509.96        44.58 o                         
   4   4 -17        380.23        387.42        22.63 o                         
   5   4 -17        272.24        235.08        18.43 o                         
   6   4 -17        545.35        555.25        34.66 o                         
   7   4 -17        182.06        191.44        19.72 o                         
   8   4 -17       1072.89       1093.96        43.41 o                         
   9   4 -17        639.04        713.17        76.60 o                         
  10   4 -17        664.37        728.67       102.44 o                         
  11   4 -17         36.19         18.05        17.53 o                         
  12   4 -17        142.88        107.53        31.20 o                         
  13   4 -17        291.34        370.20        46.54 o                         
  14   4 -17         63.05         63.55        22.58 o                         
  15   4 -17        334.20        245.03        26.48 o                         
  16   4 -17         53.68         22.29        23.62 o                         
  17   4 -17         93.05        114.39        26.05 o                         
  -7   5 -17        895.44        698.10       145.97 o                         
  -6   5 -17       1445.30       1055.61       158.66 o                         
  -5   5 -17       2349.02       2775.72       196.21 o                         
  -4   5 -17        686.65        687.28       130.10 o                         
  -3   5 -17       1406.57       1363.96       114.76 o                         
  -2   5 -17       1413.26       1324.06        65.60 o                         
  -1   5 -17       2477.37       2486.57        99.51 o                         
   0   5 -17        284.39        213.10        24.71 o                         
   1   5 -17        486.36        398.60        22.90 o                         
   2   5 -17       1291.13       1231.52        77.77 o                         
   3   5 -17        342.53        311.26        42.75 o                         
   4   5 -17        674.51        643.56        56.47 o                         
   5   5 -17        336.44        246.21        36.42 o                         
   6   5 -17       1166.36       1076.86        53.13 o                         
   7   5 -17        345.21        400.31        26.27 o                         
   8   5 -17       1082.63       1120.55        67.16 o                         
   9   5 -17        269.29        292.73        33.85 o                         
  10   5 -17        995.47       1061.04        46.21 o                         
  11   5 -17        237.75        208.30        36.49 o                         
  12   5 -17        647.22        723.16        40.81 o                         
  13   5 -17        350.44        409.34        32.81 o                         
  14   5 -17          4.97         -8.72        21.07 o                         
  15   5 -17         94.53         96.54        23.34 o                         
  16   5 -17         25.88         41.80        23.62 o                         
  -7   6 -17        187.52        220.01       130.10 o                         
  -6   6 -17        126.16        -21.15       111.06 o                         
  -5   6 -17        236.08        252.80       112.12 o                         
  -4   6 -17        372.58        329.79        36.91 o                         
  -3   6 -17        445.81        443.23        38.84 o                         
  -2   6 -17         50.71          5.33        20.54 o                         
  -1   6 -17        551.49        505.60        40.83 o                         
   0   6 -17        317.60        329.94        36.14 o                         
   1   6 -17         37.69         35.65        21.16 o                         
   2   6 -17        114.92        101.77        10.14 o                         
   3   6 -17        475.29        405.47        29.11 o                         
   4   6 -17        212.95        216.57        28.40 o                         
   5   6 -17        189.81        133.42        22.15 o                         
   6   6 -17        993.49       1009.20        42.42 o                         
   7   6 -17         70.59         49.48        14.25 o                         
   8   6 -17        246.73        234.58        23.15 o                         
   9   6 -17       1225.41       1242.50        47.89 o                         
  10   6 -17        201.83        205.14        19.54 o                         
  11   6 -17       1150.56       1143.80        49.21 o                         
  12   6 -17        553.86        516.17        48.66 o                         
  13   6 -17         60.37         63.02        21.07 o                         
  14   6 -17        166.01        126.25        22.86 o                         
  15   6 -17         18.42          9.04        22.86 o                         
  16   6 -17          6.48         -4.44        34.90 o                         
  -5   7 -17        605.89        268.66       214.72 o                         
  -4   7 -17        334.52        270.65        56.31 o                         
  -3   7 -17       1062.82       1105.25        42.61 o                         
  -2   7 -17         47.18         14.85        49.18 o                         
  -1   7 -17        186.07         98.61        47.07 o                         
   0   7 -17       1103.47       1126.48        65.58 o                         
   1   7 -17        953.58        991.09        60.29 o                         
   2   7 -17       1154.91       1167.73        68.75 o                         
   3   7 -17       1099.14       1063.19        38.12 o                         
   4   7 -17        311.63        358.57        43.37 o                         
   5   7 -17       2194.86       2282.87        77.28 o                         
   6   7 -17         60.99         66.30        13.04 o                         
   7   7 -17       2268.41       2443.07       101.01 o                         
   8   7 -17        122.92        104.39        16.02 o                         
   9   7 -17        154.42        151.51        20.10 o                         
  10   7 -17        597.21        540.87        34.77 o                         
  11   7 -17        396.23        446.61        32.45 o                         
  12   7 -17         45.49         41.67        31.20 o                         
  13   7 -17        118.57         71.06        21.34 o                         
  14   7 -17        429.18        430.43        34.72 o                         
  15   7 -17         88.20         95.01        24.09 o                         
  16   7 -17        304.34        316.90        29.67 o                         
  -4   8 -17        309.73        249.62        31.73 o                         
  -3   8 -17         55.34         73.88        19.57 o                         
  -2   8 -17        392.45        426.26        43.37 o                         
  -1   8 -17        924.64       1012.24        62.41 o                         
   0   8 -17       2265.86       2410.56       119.52 o                         
   1   8 -17       4031.16       4418.12       204.14 o                         
   2   8 -17       1452.36       1605.63        87.79 o                         
   3   8 -17       1616.58       1824.58        93.08 o                         
   4   8 -17        683.94        712.85        30.67 o                         
   5   8 -17        604.79        634.05        59.23 o                         
   6   8 -17       1003.81       1033.75        62.93 o                         
   7   8 -17        125.13        105.80        14.69 o                         
   8   8 -17        305.71        358.22        26.60 o                         
   9   8 -17         96.49         61.73        16.18 o                         
  10   8 -17        303.58        263.33        25.05 o                         
  11   8 -17         53.51         39.30        24.33 o                         
  12   8 -17        121.73        107.20        20.74 o                         
  13   8 -17        182.73        147.04        33.85 o                         
  14   8 -17        198.44        227.18        25.67 o                         
  15   8 -17        444.55        524.68        65.58 o                         
  -4   9 -17        438.72        459.05        47.60 o                         
  -3   9 -17        465.10        414.63        46.54 o                         
  -2   9 -17         10.52         -9.52        25.39 o                         
  -1   9 -17        427.71        380.78        45.48 o                         
   0   9 -17       1964.58       2071.03       106.83 o                         
   1   9 -17       1648.47       1570.72        88.85 o                         
   2   9 -17       1282.18       1400.43        78.27 o                         
   3   9 -17       1625.64       1684.96        88.85 o                         
   4   9 -17        117.30        108.13        10.78 o                         
   5   9 -17        497.64        448.22        27.00 o                         
   6   9 -17        248.00        223.67        23.80 o                         
   7   9 -17        173.01        139.17        14.69 o                         
   8   9 -17        932.77       1033.36        43.45 o                         
   9   9 -17        228.33        204.04        25.91 o                         
  10   9 -17        222.73        189.33        23.27 o                         
  11   9 -17         39.10         12.63        17.41 o                         
  12   9 -17        157.52        137.47        20.74 o                         
  13   9 -17        213.41        234.75        24.14 o                         
  14   9 -17        131.32         61.43        29.09 o                         
  15   9 -17        290.38        268.55        28.46 o                         
  -4  10 -17        116.58         92.02        28.56 o                         
  -3  10 -17         54.26         62.41        28.56 o                         
  -2  10 -17         82.05         66.64        27.50 o                         
  -1  10 -17        183.64        150.20        28.56 o                         
   0  10 -17        114.85         71.93        27.50 o                         
   1  10 -17        347.44        365.97        48.66 o                         
   2  10 -17         96.90        104.71        27.50 o                         
   3  10 -17        287.33        211.55        32.79 o                         
   4  10 -17         41.71         48.66        28.56 o                         
   5  10 -17       1163.01       1226.60        56.59 o                         
   6  10 -17        145.67        162.44        17.99 o                         
   7  10 -17        573.48        621.19        31.23 o                         
   8  10 -17        108.08         98.15        15.04 o                         
   9  10 -17        491.59        460.11        37.02 o                         
  10  10 -17         86.48         74.24        17.42 o                         
  11  10 -17        847.41        878.07        55.00 o                         
  12  10 -17         13.26          5.29        19.36 o                         
  13  10 -17        355.00        313.71        31.39 o                         
  14  10 -17          8.67         -9.06        27.64 o                         
  -4  11 -17        140.15        142.79        31.73 o                         
  -3  11 -17         30.55         10.58        27.50 o                         
  -2  11 -17       1127.54       1278.79        72.98 o                         
  -1  11 -17       1062.95       1253.41        74.04 o                         
   0  11 -17        518.58        492.90        52.89 o                         
   1  11 -17        820.15        936.09        64.52 o                         
   2  11 -17        358.44        451.65        46.54 o                         
   3  11 -17        253.36        234.82        33.85 o                         
   4  11 -17        375.97        414.63        50.77 o                         
   5  11 -17        206.91        158.66        32.79 o                         
   6  11 -17        737.62        680.12        62.41 o                         
   7  11 -17        180.74        145.84        14.44 o                         
   8  11 -17         18.86          6.35        13.75 o                         
   9  11 -17        140.60        104.98        16.59 o                         
  10  11 -17        590.63        639.87        36.54 o                         
  11  11 -17         85.24         34.58        17.94 o                         
  12  11 -17        540.12        633.64        40.84 o                         
  13  11 -17          8.33         21.56        23.80 o                         
  14  11 -17        315.75        326.84        46.54 o                         
  -4  12 -17        458.83        472.80        55.00 o                         
  -3  12 -17        915.90        915.99        62.41 o                         
  -2  12 -17         68.81         17.98        30.67 o                         
  -1  12 -17       1167.55       1298.89        77.21 o                         
   0  12 -17        479.49        561.65        56.06 o                         
   1  12 -17        248.44        263.37        33.85 o                         
   2  12 -17        377.46        437.90        52.89 o                         
   3  12 -17        174.57        210.49        33.85 o                         
   4  12 -17        118.36         78.27        31.73 o                         
   5  12 -17        775.48        890.61        68.75 o                         
   6  12 -17        922.11        979.45        94.14 o                         
   7  12 -17        372.01        343.25        25.91 o                         
   8  12 -17        231.45        260.43        36.49 o                         
   9  12 -17         19.61         12.44        14.28 o                         
  10  12 -17         66.84         51.53        16.71 o                         
  11  12 -17        136.90         83.38        23.80 o                         
  12  12 -17         76.09         41.40        19.54 o                         
  13  12 -17         59.90         32.77        20.33 o                         
  -4  13 -17        156.14        167.12        41.25 o                         
  -2  13 -17        959.82        929.74        67.69 o                         
  -1  13 -17         71.49         97.31        32.79 o                         
   0  13 -17        432.15        347.99        39.14 o                         
   1  13 -17        242.56        237.99        34.90 o                         
   2  13 -17        608.84        668.48        60.29 o                         
   3  13 -17         15.01         -4.23        33.85 o                         
   5  13 -17         32.23         24.33        52.89 o                         
   6  13 -17        711.73        753.10        66.64 o                         
   7  13 -17        309.23        242.22        38.08 o                         
   8  13 -17        319.69        306.74        41.25 o                         
   9  13 -17        258.17        265.19        24.65 o                         
  10  13 -17        180.67        212.13        24.38 o                         
  11  13 -17        221.09        218.28        21.09 o                         
  12  13 -17        478.30        519.25        36.84 o                         
  -4  14 -17         58.57         23.27        32.79 o                         
  -3  14 -17        200.17        214.72        34.90 o                         
  -2  14 -17         77.53         46.54        33.85 o                         
  -1  14 -17        324.58        295.11        39.14 o                         
   0  14 -17         24.96        -11.63        30.67 o                         
   1  14 -17        411.53        449.53        61.35 o                         
   2  14 -17        289.91        344.82        42.31 o                         
   3  14 -17        113.44         89.91        34.90 o                         
   4  14 -17        122.62        113.18        33.85 o                         
   5  14 -17         19.36         -7.40        31.73 o                         
   6  14 -17        217.61        214.72        37.02 o                         
   7  14 -17         50.22          3.17        32.79 o                         
   8  14 -17        845.33       1027.05        78.27 o                         
   9  14 -17         76.52         75.10        38.08 o                         
  10  14 -17        396.73        314.14        43.37 o                         
  11  14 -17        146.19        138.56        39.14 o                         
  -4  15 -17        793.86        894.84        72.98 o                         
  -3  15 -17        142.44        149.14        37.02 o                         
  -2  15 -17        107.83         95.20        33.85 o                         
  -1  15 -17        158.66        177.70        34.90 o                         
   0  15 -17        121.45        103.66        34.90 o                         
   1  15 -17        179.05        179.81        37.02 o                         
   2  15 -17        251.42        270.78        40.19 o                         
   3  15 -17         65.36         14.81        33.85 o                         
   4  15 -17         61.07         31.73        33.85 o                         
   5  15 -17        412.28        447.42        57.12 o                         
   6  15 -17        297.82        294.05        40.19 o                         
   7  15 -17        829.96        918.11        78.27 o                         
   8  15 -17        442.59        465.40        60.29 o                         
   9  15 -17        148.64        150.20        41.25 o                         
  10  15 -17        322.01        392.42        47.60 o                         
  -3  16 -17        347.34        318.38        41.25 o                         
  -2  16 -17        139.72        130.10        35.96 o                         
  -1  16 -17         19.13          0.00        33.85 o                         
   0  16 -17        715.44        799.64        70.87 o                         
   1  16 -17        121.09         72.98        37.02 o                         
   2  16 -17        163.11        144.91        38.08 o                         
   3  16 -17          3.66          9.52        34.90 o                         
   4  16 -17       1305.62       1503.03        94.14 o                         
   5  16 -17         78.77         51.83        34.90 o                         
   6  16 -17        360.56        400.88        45.48 o                         
   7  16 -17        202.08        189.33        40.19 o                         
   8  16 -17        183.76        136.45        40.19 o                         
   9  16 -17        181.87        181.93        41.25 o                         
  -3  17 -17         99.53         97.31        38.08 o                         
  -2  17 -17         71.34         80.39        38.08 o                         
  -1  17 -17        353.28        386.07        45.48 o                         
   0  17 -17        119.70         69.81        39.14 o                         
   1  17 -17        327.37        298.28        44.42 o                         
   2  17 -17        132.32        139.62        39.14 o                         
   3  17 -17        212.33        223.18        42.31 o                         
   4  17 -17        386.74        392.42        45.48 o                         
   5  17 -17        273.10        225.30        41.25 o                         
   6  17 -17        104.43         56.06        38.08 o                         
   7  17 -17         42.38         15.87        35.96 o                         
  -3  18 -17        100.68         97.31        40.19 o                         
  -2  18 -17         88.18         99.43        40.19 o                         
  -1  18 -17        176.98        136.45        40.19 o                         
   0  18 -17         94.12         89.91        40.19 o                         
   1  18 -17        595.22        632.52        70.87 o                         
   2  18 -17        196.91        177.70        42.31 o                         
   3  18 -17        240.23        286.64        42.31 o                         
   4  18 -17         41.93         34.90        37.02 o                         
   5  18 -17        343.80        261.26        45.48 o                         
  -8   0 -16       2042.35       1940.93        99.43 o                         
  -6   0 -16        446.39        445.08        58.17 o                         
  -4   0 -16       2459.78       2190.55       235.87 o                         
  -2   0 -16       7812.21       8504.35       292.25 o                         
   0   0 -16       2458.41       2860.10       112.66 o                         
   2   0 -16       1099.50       1274.56       154.43 o                         
   4   0 -16       2813.62       3183.18       123.65 o                         
   6   0 -16        378.51        408.92        75.63 o                         
   8   0 -16        608.67        567.09        27.98 o                         
  10   0 -16       1954.01       2103.29        90.01 o                         
  12   0 -16       1525.84       1533.70        84.62 o                         
  14   0 -16        392.34        414.63        51.83 o                         
  16   0 -16        174.11        121.64        33.85 o                         
  18   0 -16        169.08        214.72        40.19 o                         
  -8   1 -16        383.85        323.30        72.45 o                         
  -7   1 -16        328.03        329.95        27.85 o                         
  -6   1 -16       1586.19       1516.24        54.10 o                         
  -5   1 -16        310.74        340.12        86.90 o                         
  -4   1 -16        979.98        832.75        58.01 o                         
  -3   1 -16       1622.66       1717.17        68.58 o                         
  -2   1 -16         85.00        113.72        10.94 o                         
  -1   1 -16       4040.47       4457.90       117.17 o                         
   0   1 -16        375.52        370.74        20.37 o                         
   1   1 -16        297.51        276.00        23.95 o                         
   2   1 -16         17.41          3.40        10.38 o                         
   3   1 -16       1571.80       1629.87        51.95 o                         
   4   1 -16        573.83        544.89        25.17 o                         
   5   1 -16       2399.31       2278.47        65.96 o                         
   6   1 -16       1306.16       1309.84        36.66 o                         
   7   1 -16        993.49        961.71        30.29 o                         
   8   1 -16       1706.78       1713.81        40.14 o                         
   9   1 -16         32.45         18.32        20.03 o                         
  10   1 -16        248.51        230.04        60.76 o                         
  11   1 -16        119.79        120.17        43.98 o                         
  12   1 -16        577.91        633.91        36.88 o                         
  13   1 -16        204.09        201.68        23.15 o                         
  14   1 -16        571.32        569.42        38.47 o                         
  15   1 -16        387.12        407.32        95.20 o                         
  16   1 -16        301.18        227.29        26.18 o                         
  17   1 -16        597.54        565.52        44.46 o                         
  18   1 -16        279.87        325.94        30.66 o                         
  -8   2 -16        374.23        283.30        77.21 o                         
  -7   2 -16        163.07        168.20        21.72 o                         
  -6   2 -16         43.10         47.54        32.42 o                         
  -5   2 -16        343.36        340.61        55.85 o                         
  -4   2 -16        136.58         93.69        21.74 o                         
  -3   2 -16        569.75        571.49        47.63 o                         
  -2   2 -16        310.25        330.24        52.91 o                         
  -1   2 -16       1484.56       1580.00        49.53 o                         
   0   2 -16        728.44        712.82        48.37 o                         
   1   2 -16        753.52        777.68        29.90 o                         
   2   2 -16       1965.07       2068.22        65.27 o                         
   3   2 -16         53.23         25.95        15.41 o                         
   4   2 -16        135.22        119.91        28.70 o                         
   5   2 -16        162.12        113.21        13.36 o                         
   6   2 -16        603.30        596.75        36.90 o                         
   7   2 -16         43.08         14.74        16.71 o                         
   8   2 -16        291.59        270.74        18.72 o                         
   9   2 -16         37.28         24.96        18.76 o                         
  10   2 -16        464.62        408.24        31.91 o                         
  11   2 -16        109.62         90.65        41.96 o                         
  12   2 -16        352.84        352.41        32.48 o                         
  13   2 -16        122.00         84.97        20.63 o                         
  14   2 -16        368.73        356.61        34.72 o                         
  15   2 -16         18.18         41.25        32.79 o                         
  16   2 -16        695.00        786.94        47.80 o                         
  17   2 -16         38.64         18.84        24.30 o                         
  -8   3 -16        468.10        283.47       116.35 o                         
  -7   3 -16        252.50        228.91        31.42 o                         
  -6   3 -16       1669.78       1605.84        85.68 o                         
  -5   3 -16        134.54        119.88        21.95 o                         
  -4   3 -16        759.12        685.20        42.10 o                         
  -3   3 -16        992.84       1058.70        40.23 o                         
  -2   3 -16        893.09        974.37        46.64 o                         
  -1   3 -16       1807.56       1767.60        58.17 o                         
   0   3 -16        205.09        207.01        18.35 o                         
   1   3 -16       4194.74       4164.19       110.26 o                         
   2   3 -16        864.64        874.98        38.63 o                         
   3   3 -16       1982.04       2089.50        67.51 o                         
   4   3 -16       1169.89       1182.27        44.59 o                         
   5   3 -16         58.46         46.16        12.18 o                         
   6   3 -16        858.94        829.09        29.88 o                         
   7   3 -16        476.65        523.97        22.78 o                         
   8   3 -16       1036.54       1044.31        52.01 o                         
   9   3 -16        848.31        888.13        47.79 o                         
  10   3 -16       1022.63       1023.09        34.33 o                         
  11   3 -16        464.90        495.50        33.40 o                         
  12   3 -16        353.97        383.18        33.23 o                         
  13   3 -16        548.40        564.16        38.81 o                         
  14   3 -16        354.90        382.90        50.77 o                         
  15   3 -16        471.92        541.56        57.12 o                         
  16   3 -16         64.68         70.14        24.23 o                         
  17   3 -16        203.62        200.77        27.98 o                         
  -8   4 -16        287.69        242.22       119.52 o                         
  -7   4 -16       1184.81       1109.62        76.69 o                         
  -6   4 -16       1063.81       1137.04        92.55 o                         
  -5   4 -16       3280.93       3201.32       135.66 o                         
  -4   4 -16        940.86        853.86        34.08 o                         
  -3   4 -16       2061.63       2082.32        62.99 o                         
  -2   4 -16         28.41         12.77        17.09 o                         
  -1   4 -16        289.69        219.46        22.65 o                         
   0   4 -16        485.27        468.56        22.15 o                         
   1   4 -16        448.84        415.37        34.35 o                         
   2   4 -16        288.65        317.06        31.13 o                         
   3   4 -16       1430.15       1459.78        49.07 o                         
   4   4 -16        317.10        334.96        46.41 o                         
   5   4 -16       4495.31       4710.73       121.14 o                         
   6   4 -16       1383.04       1388.74        47.79 o                         
   7   4 -16       2712.08       2764.98        69.99 o                         
   8   4 -16       1307.96       1298.05        68.94 o                         
   9   4 -16       1444.62       1546.58        67.33 o                         
  10   4 -16        452.29        401.90        23.60 o                         
  11   4 -16        470.59        449.42        55.87 o                         
  12   4 -16        105.00         77.69        20.31 o                         
  13   4 -16        288.06        298.14        24.38 o                         
  14   4 -16        103.23        108.31        22.58 o                         
  15   4 -16        260.95        253.85        38.08 o                         
  16   4 -16        108.81        114.17        24.23 o                         
  17   4 -16        227.69        254.77        28.56 o                         
  -8   5 -16        518.89        312.03       129.04 o                         
  -7   5 -16       3115.97       3333.44       145.44 o                         
  -6   5 -16       1204.01       1161.38        64.05 o                         
  -5   5 -16       1195.72       1064.24        82.50 o                         
  -4   5 -16       1029.73       1015.81        32.48 o                         
  -3   5 -16        235.24        187.14        32.14 o                         
  -2   5 -16        100.29         86.81        19.84 o                         
  -1   5 -16       1339.81       1394.52        62.91 o                         
   0   5 -16         30.68         15.36        18.00 o                         
   1   5 -16        544.30        531.17        35.63 o                         
   2   5 -16       1388.91       1414.41        45.32 o                         
   3   5 -16          0.66         -4.75        27.30 o                         
   4   5 -16        912.98       1041.88        36.87 o                         
   5   5 -16        319.26        279.59        42.84 o                         
   6   5 -16       1597.51       1587.76        51.17 o                         
   7   5 -16        979.46        933.31        34.73 o                         
   8   5 -16       1987.48       1987.41        55.15 o                         
   9   5 -16        757.63        718.09        27.18 o                         
  10   5 -16        977.58       1083.19        68.08 o                         
  11   5 -16        254.95        222.51        21.07 o                         
  12   5 -16        396.39        379.66        52.36 o                         
  13   5 -16        881.86        907.43        64.52 o                         
  14   5 -16        196.79        161.21        24.86 o                         
  15   5 -16         95.73        115.16        16.39 o                         
  16   5 -16        203.93        201.50        25.60 o                         
  17   5 -16         79.21         62.65        24.09 o                         
  -9   6 -16        334.31        165.01       149.14 o                         
  -8   6 -16       1007.11        719.25       148.08 o                         
  -7   6 -16        323.62        264.43       113.18 o                         
  -6   6 -16        837.02        809.73        52.36 o                         
  -5   6 -16        369.95        362.63        43.90 o                         
  -4   6 -16         17.18         16.56        12.06 o                         
  -3   6 -16        572.83        501.08        24.69 o                         
  -2   6 -16        484.10        403.51        74.17 o                         
  -1   6 -16        711.27        586.15        58.88 o                         
   0   6 -16        909.42        860.42        51.70 o                         
   1   6 -16         17.99        -12.29        40.04 o                         
   2   6 -16        129.48        111.31        17.71 o                         
   3   6 -16        453.26        468.70        29.81 o                         
   4   6 -16        296.56        287.56        38.78 o                         
   5   6 -16        325.83        260.43        26.02 o                         
   6   6 -16        177.00        159.98        17.17 o                         
   7   6 -16        326.71        391.25        63.80 o                         
   8   6 -16        782.95        786.77        29.22 o                         
   9   6 -16        652.60        654.37        25.58 o                         
  10   6 -16        480.58        428.74        32.00 o                         
  11   6 -16        402.92        363.13        31.23 o                         
  12   6 -16        265.79        211.81        22.10 o                         
  13   6 -16        839.46        828.11        75.10 o                         
  14   6 -16        254.18        249.91        25.89 o                         
  15   6 -16        315.12        349.19        31.13 o                         
  16   6 -16         12.79         -4.40        22.61 o                         
  17   6 -16         95.77         94.04        25.60 o                         
  -8   7 -16        600.95        328.95       229.53 o                         
  -7   7 -16        141.09        -83.56       113.18 o                         
  -6   7 -16       2216.99       2178.92       233.76 o                         
  -5   7 -16        749.42        714.42        45.57 o                         
  -4   7 -16       1358.93       1376.87        42.68 o                         
  -3   7 -16        345.63        309.63        37.08 o                         
  -2   7 -16        506.75        518.27        23.56 o                         
  -1   7 -16        206.73         77.21        79.33 o                         
   0   7 -16        782.32        767.60       107.88 o                         
   1   7 -16       1971.32       2051.51        93.85 o                         
   2   7 -16       1218.66       1188.35        39.73 o                         
   3   7 -16        985.12       1095.81        39.19 o                         
   4   7 -16        826.71        740.44        31.92 o                         
   5   7 -16        124.19        115.54        12.81 o                         
   6   7 -16       1137.23       1144.58        44.40 o                         
   7   7 -16          9.84         -0.14        12.65 o                         
   8   7 -16        102.85         57.08        16.94 o                         
   9   7 -16        379.91        343.27        28.57 o                         
  10   7 -16        105.09         88.49        20.63 o                         
  11   7 -16         54.08         29.18        17.21 o                         
  12   7 -16        138.86        118.03        21.12 o                         
  13   7 -16        333.29        323.87        30.56 o                         
  14   7 -16        205.76        208.01        16.47 o                         
  15   7 -16         18.23          3.25        15.74 o                         
  16   7 -16        185.66        200.45        18.50 o                         
  -5   8 -16       1664.87       1692.13        82.41 o                         
  -4   8 -16        730.49        718.66        33.12 o                         
  -3   8 -16       1915.94       2034.92       112.90 o                         
  -2   8 -16        846.13        903.24        86.77 o                         
  -1   8 -16        414.20        425.68        43.52 o                         
   0   8 -16       3125.96       3323.14       277.65 o                         
   1   8 -16       1885.05       1967.93       188.28 o                         
   2   8 -16       3745.02       3738.03       307.27 o                         
   3   8 -16        393.37        323.72        14.93 o                         
   4   8 -16        575.48        547.57        24.02 o                         
   5   8 -16        389.10        368.12        24.33 o                         
   6   8 -16        558.23        565.23        29.55 o                         
   7   8 -16        497.77        492.11        28.76 o                         
   8   8 -16        265.70        300.97        23.48 o                         
   9   8 -16        330.06        310.96        31.73 o                         
  10   8 -16        101.58         57.78        16.98 o                         
  11   8 -16         53.17         46.45        17.41 o                         
  12   8 -16        294.15        247.36        55.00 o                         
  13   8 -16         64.42         49.44        20.07 o                         
  14   8 -16        465.89        504.01        29.69 o                         
  15   8 -16        132.99        128.23        16.98 o                         
  16   8 -16         68.61         75.28        16.66 o                         
  -4   9 -16        358.86        262.90        23.80 o                         
  -3   9 -16        267.87        289.44        26.97 o                         
  -2   9 -16        860.96        838.72        35.07 o                         
  -1   9 -16        277.40        299.87        21.09 o                         
   0   9 -16       1009.74        974.17        61.35 o                         
   1   9 -16       2238.61       2533.25       121.64 o                         
   2   9 -16        922.50        967.82        60.29 o                         
   3   9 -16       1136.37       1177.25        70.87 o                         
   4   9 -16        220.12        200.43        13.87 o                         
   5   9 -16         53.58         19.04        25.39 o                         
   6   9 -16         38.90         16.45        10.65 o                         
   7   9 -16        334.48        308.08        25.39 o                         
   8   9 -16        874.64        812.99        37.86 o                         
   9   9 -16        652.26        640.91        34.22 o                         
  10   9 -16        536.55        564.29        35.96 o                         
  11   9 -16        182.27        189.33        25.39 o                         
  12   9 -16         40.71         17.90        18.57 o                         
  13   9 -16        528.80        561.42        65.05 o                         
  14   9 -16         42.50         25.22        15.49 o                         
  15   9 -16         91.90         63.67        16.40 o                         
  16   9 -16         16.22         20.01        16.25 o                         
  -4  10 -16        832.96        756.27        58.17 o                         
  -3  10 -16        707.70        669.13        31.76 o                         
  -2  10 -16        521.05        567.72        26.80 o                         
  -1  10 -16        138.31        137.19        13.04 o                         
   0  10 -16         61.69         78.28        24.33 o                         
   1  10 -16         37.62         21.15        25.39 o                         
   2  10 -16        131.12         83.56        26.44 o                         
   3  10 -16        155.69        111.06        28.56 o                         
   4  10 -16        200.40        165.01        28.56 o                         
   5  10 -16         20.93         10.77         8.91 o                         
   6  10 -16         65.00         91.85        11.60 o                         
   7  10 -16        370.49        353.08        24.99 o                         
   8  10 -16        706.77        761.19        35.98 o                         
   9  10 -16        173.70        159.72        17.45 o                         
  10  10 -16       1249.13       1439.57        72.98 o                         
  11  10 -16        130.25        108.94        19.18 o                         
  12  10 -16       1205.94       1311.36        55.72 o                         
  13  10 -16          8.99          3.02        20.31 o                         
  14  10 -16        473.22        482.35        42.64 o                         
  15  10 -16          8.56        -11.62        16.18 o                         
  -4  11 -16        561.27        513.00        48.66 o                         
  -3  11 -16        188.19        159.72        30.67 o                         
  -2  11 -16        114.03         90.96        29.62 o                         
  -1  11 -16        163.72        116.35        29.62 o                         
   0  11 -16       1380.07       1351.15        48.75 o                         
   1  11 -16        363.92        342.86        18.51 o                         
   2  11 -16        915.47        902.24        62.41 o                         
   3  11 -16       1188.94       1284.08        76.16 o                         
   4  11 -16         63.05         52.89        28.56 o                         
   5  11 -16       1217.41       1234.32        35.20 o                         
   6  11 -16        352.39        361.78        28.97 o                         
   7  11 -16         66.16         59.92        12.47 o                         
   8  11 -16        172.84        160.47        16.59 o                         
   9  11 -16        222.93        190.73        28.03 o                         
  10  11 -16        157.86        161.32        18.90 o                         
  11  11 -16       1124.98       1132.72        49.81 o                         
  12  11 -16        155.39        177.32        21.91 o                         
  13  11 -16        609.25        644.49        47.60 o                         
  14  11 -16         46.96         37.65        16.74 o                         
  15  11 -16        194.71        182.87        25.92 o                         
  -4  12 -16        397.38        364.92        50.77 o                         
  -3  12 -16        925.44       1102.15        68.75 o                         
  -2  12 -16       1026.44       1173.02        69.81 o                         
  -1  12 -16        340.78        359.63        49.71 o                         
   0  12 -16        206.90        188.28        31.73 o                         
   1  12 -16        779.62        932.91        63.46 o                         
   2  12 -16        840.56        943.49        60.29 o                         
   3  12 -16        241.43        239.05        33.85 o                         
   4  12 -16       1782.34       1871.12        95.20 o                         
   5  12 -16        435.25        412.51        53.94 o                         
   6  12 -16       1329.11       1281.96        81.44 o                         
   7  12 -16        393.98        365.46        22.88 o                         
   8  12 -16        361.86        382.90        31.73 o                         
   9  12 -16        566.82        568.01        33.79 o                         
  10  12 -16        345.33        342.59        39.66 o                         
  11  12 -16        154.45        120.78        19.54 o                         
  12  12 -16        420.40        508.17        36.84 o                         
  13  12 -16          0.17          8.15        20.15 o                         
  14  12 -16         76.63         88.12        25.89 o                         
  -4  13 -16        115.22        134.33        32.79 o                         
  -3  13 -16         84.98         42.31        29.62 o                         
  -2  13 -16        110.88         46.54        30.67 o                         
  -1  13 -16         11.41          4.23        27.50 o                         
   0  13 -16         31.35         40.19        30.67 o                         
   1  13 -16        481.12        442.13        48.66 o                         
   2  13 -16         10.15         10.58        27.50 o                         
   3  13 -16        530.44        636.75        57.12 o                         
   4  13 -16         51.11         28.56        31.73 o                         
   5  13 -16       2056.02       2261.42       115.29 o                         
   6  13 -16        375.80        329.57        23.74 o                         
   7  13 -16        607.67        602.28        31.12 o                         
   8  13 -16        286.54        297.11        22.70 o                         
   9  13 -16         58.56         46.49        15.04 o                         
  10  13 -16        183.39        144.34        18.61 o                         
  11  13 -16         82.67         39.25        17.66 o                         
  12  13 -16         95.43         79.36        20.66 o                         
  13  13 -16         67.02         53.07        21.91 o                         
  -4  14 -16        311.34        260.20        38.08 o                         
  -2  14 -16        334.17        262.32        42.31 o                         
  -1  14 -16        157.13        156.54        33.85 o                         
   0  14 -16        444.17        487.61        55.00 o                         
   1  14 -16         40.35         33.85        29.62 o                         
   2  14 -16        208.34        165.01        33.85 o                         
   3  14 -16         84.44         42.31        34.90 o                         
   5  14 -16         49.45         96.25        43.37 o                         
   6  14 -16        567.30        621.94        58.17 o                         
   7  14 -16        238.55        233.76        38.08 o                         
   8  14 -16        132.04        136.36        16.83 o                         
   9  14 -16        502.66        572.18        32.79 o                         
  10  14 -16        108.17         95.66        16.83 o                         
  11  14 -16         49.78         44.34        17.54 o                         
  12  14 -16        116.50        112.10        20.66 o                         
  -4  15 -16        785.46        970.99        69.81 o                         
  -3  15 -16        595.27        692.81        59.23 o                         
  -2  15 -16        695.55        764.74        65.58 o                         
  -1  15 -16         11.41          3.17        32.79 o                         
   0  15 -16        468.83        446.36        53.94 o                         
   1  15 -16        270.93        229.53        37.02 o                         
   2  15 -16        463.87        498.19        57.12 o                         
   3  15 -16        161.33        174.52        34.90 o                         
   4  15 -16        316.34        395.59        53.94 o                         
   5  15 -16        289.04        266.55        39.14 o                         
   6  15 -16        136.85        179.81        35.96 o                         
   7  15 -16        394.94        473.86        61.35 o                         
   8  15 -16         35.37         44.42        33.85 o                         
   9  15 -16        408.66        427.32        46.54 o                         
  10  15 -16         12.05         21.15        38.08 o                         
  11  15 -16         42.76         26.44        38.08 o                         
  -4  16 -16        568.70        564.83        60.29 o                         
  -3  16 -16        408.28        399.82        45.48 o                         
  -2  16 -16         72.08          7.40        34.90 o                         
  -1  16 -16       1244.16       1357.06        86.73 o                         
   0  16 -16        115.15         72.98        33.85 o                         
   1  16 -16       1238.58       1431.10        84.62 o                         
   2  16 -16        211.63        210.49        37.02 o                         
   3  16 -16       1062.46       1162.44        78.27 o                         
   4  16 -16         64.05         64.52        32.79 o                         
   5  16 -16        233.48        209.43        38.08 o                         
   6  16 -16        245.78        211.55        39.14 o                         
   7  16 -16          2.63          6.35        32.79 o                         
   8  16 -16        430.33        592.33        66.64 o                         
   9  16 -16         53.93         32.79        35.96 o                         
  10  16 -16          5.06          5.29        34.90 o                         
  -3  17 -16         87.15         70.87        35.96 o                         
  -2  17 -16        453.12        434.73        57.12 o                         
  -1  17 -16        413.53        452.71        56.06 o                         
   0  17 -16        581.72        697.04        62.41 o                         
   1  17 -16        333.83        331.07        42.31 o                         
   2  17 -16        399.72        413.57        53.94 o                         
   3  17 -16        303.48        412.51        55.00 o                         
   4  17 -16        291.33        299.34        41.25 o                         
   5  17 -16         69.12         23.27        35.96 o                         
   6  17 -16         43.18         59.23        34.90 o                         
   7  17 -16        172.81        185.10        40.19 o                         
   8  17 -16         84.65         46.54        35.96 o                         
   9  17 -16        161.05        182.99        42.31 o                         
  -3  18 -16          8.50          4.23        34.90 o                         
  -2  18 -16        357.09        254.91        42.31 o                         
  -1  18 -16         32.58          1.06        35.96 o                         
   0  18 -16        658.63        664.25        68.75 o                         
   1  18 -16        222.43        167.12        39.14 o                         
   2  18 -16         21.20        -32.79        32.79 o                         
   3  18 -16          8.38          7.40        33.85 o                         
   4  18 -16        474.47        672.71        67.69 o                         
   5  18 -16        123.03        141.74        39.14 o                         
   6  18 -16        156.86        138.56        39.14 o                         
   7  18 -16         49.67         31.73        38.08 o                         
  -3  19 -16        148.48        149.14        41.25 o                         
  -2  19 -16        625.19        682.23        71.93 o                         
  -1  19 -16        558.44        651.56        72.98 o                         
   0  19 -16       1125.03       1369.76        93.08 o                         
   1  19 -16        557.61        623.00        65.58 o                         
   2  19 -16        625.02        670.60        66.64 o                         
   3  19 -16         10.79         43.37        38.08 o                         
   4  19 -16         18.20         11.63        37.02 o                         
   5  19 -16          1.62         15.87        35.96 o                         
  -9   0 -15       2487.10       2577.68       123.75 o                         
  -7   0 -15        142.96        136.63        29.62 o                         
  -5   0 -15       1686.12       1700.58        79.75 o                         
  -3   0 -15       1777.89       2006.67        89.67 o                         
  -1   0 -15       3822.91       4249.94       187.48 o                         
   1   0 -15        304.46        371.41        27.02 o                         
   3   0 -15        643.68        748.84        71.40 o                         
   5   0 -15        730.78        651.23        37.82 o                         
   7   0 -15       2178.02       2337.67        73.24 o                         
   9   0 -15       1541.13       1733.36        84.48 o                         
  11   0 -15       2739.16       2762.97       190.39 o                         
  13   0 -15       1113.30       1186.77        72.98 o                         
  17   0 -15        597.34        723.48        64.52 o                         
  -9   1 -15        585.22        514.06        27.11 o                         
  -8   1 -15        364.10        349.00        65.58 o                         
  -7   1 -15        796.04        792.62        34.43 o                         
  -6   1 -15        425.51        379.73        27.80 o                         
  -5   1 -15       1793.66       1904.05        62.47 o                         
  -4   1 -15        182.13        193.98        18.56 o                         
  -3   1 -15       1862.14       1911.61        55.73 o                         
  -2   1 -15       1558.86       1611.81        37.03 o                         
  -1   1 -15        141.16        153.55        16.84 o                         
   0   1 -15       1051.20       1093.47        40.04 o                         
   1   1 -15        950.89        889.39        31.41 o                         
   2   1 -15        467.21        463.86        50.40 o                         
   3   1 -15       1618.71       1603.17        40.75 o                         
   4   1 -15        498.42        453.70        23.02 o                         
   5   1 -15        886.46        918.57        23.49 o                         
   6   1 -15        487.88        510.78        20.64 o                         
   7   1 -15       2001.91       2015.18        44.97 o                         
   8   1 -15       1479.37       1507.03        38.26 o                         
   9   1 -15        227.94        175.08        26.91 o                         
  10   1 -15        338.76        282.22        25.34 o                         
  11   1 -15        371.85        306.96        29.32 o                         
  12   1 -15        370.59        350.99        33.63 o                         
  13   1 -15         32.74         34.72        18.97 o                         
  14   1 -15        319.94        377.34        34.31 o                         
  15   1 -15        254.52        203.08        39.14 o                         
  16   1 -15        672.94        806.61        47.05 o                         
  17   1 -15         48.66         33.19        25.39 o                         
  18   1 -15        346.63        472.92        43.30 o                         
  -9   2 -15       1308.46       1339.57        49.63 o                         
  -8   2 -15       1381.18       1484.35        72.63 o                         
  -7   2 -15        299.94        263.24        26.41 o                         
  -6   2 -15       1818.99       1845.08        59.63 o                         
  -5   2 -15        291.98        260.35        21.02 o                         
  -4   2 -15       3366.53       3457.67        97.61 o                         
  -3   2 -15        440.00        468.22        21.50 o                         
  -2   2 -15       1998.32       1933.84        57.76 o                         
  -1   2 -15        948.92        900.95        37.96 o                         
   0   2 -15       4603.76       4337.52       111.89 o                         
   1   2 -15        798.12        854.34        31.57 o                         
   2   2 -15        748.70        615.68        25.22 o                         
   3   2 -15        647.45        624.73        26.06 o                         
   4   2 -15        140.78        101.19        16.75 o                         
   5   2 -15         70.09         63.67        17.22 o                         
   6   2 -15         17.61         -0.51        10.09 o                         
   7   2 -15       2158.68       2135.33        48.02 o                         
   8   2 -15        280.30        267.63        22.32 o                         
   9   2 -15       1016.63       1023.52        31.66 o                         
  10   2 -15        323.13        355.13        43.97 o                         
  11   2 -15        583.14        616.54        41.11 o                         
  12   2 -15         18.04         17.32        17.76 o                         
  13   2 -15        399.72        406.68        33.28 o                         
  14   2 -15         96.42         55.68        34.90 o                         
  15   2 -15        336.94        321.50        18.92 o                         
  16   2 -15         48.45         55.04        22.73 o                         
  17   2 -15        201.73        230.49        27.55 o                         
  18   2 -15          4.28        -24.86        24.86 o                         
  -9   3 -15        266.52        231.09        40.51 o                         
  -8   3 -15        300.79        331.52        74.44 o                         
  -7   3 -15        307.48        292.32        35.81 o                         
  -6   3 -15        252.72        200.59        19.15 o                         
  -5   3 -15        873.41        861.09        64.05 o                         
  -4   3 -15        303.90        283.77        32.51 o                         
  -3   3 -15        716.30        691.87        30.02 o                         
  -2   3 -15        163.56        158.33        14.63 o                         
  -1   3 -15        597.15        540.46        21.24 o                         
   0   3 -15       1978.65       2126.86        57.88 o                         
   1   3 -15       3117.62       2987.55        84.88 o                         
   2   3 -15       2639.82       2558.20        73.01 o                         
   3   3 -15       1603.72       1661.25        52.57 o                         
   4   3 -15        906.62        946.88        29.75 o                         
   5   3 -15       1572.58       1578.23        47.31 o                         
   6   3 -15       1480.99       1475.16        41.10 o                         
   7   3 -15        270.86        228.78        21.01 o                         
   8   3 -15        403.48        372.30        19.23 o                         
   9   3 -15        277.84        262.04        27.21 o                         
  10   3 -15        509.06        527.56        26.87 o                         
  11   3 -15        219.13        197.74        19.78 o                         
  12   3 -15        119.20        108.15        21.75 o                         
  13   3 -15        138.79        132.51        12.20 o                         
  14   3 -15        183.14        193.62        16.26 o                         
  15   3 -15         99.87         84.99        12.33 o                         
  16   3 -15         86.83         81.60        15.08 o                         
  17   3 -15         18.17         -2.77        22.73 o                         
  18   3 -15         67.34         63.77        25.30 o                         
  -9   4 -15          4.51        178.76       105.77 o                         
  -8   4 -15        198.14        154.10        23.73 o                         
  -7   4 -15       1040.94       1037.65       187.22 o                         
  -6   4 -15         58.05         53.07        17.21 o                         
  -5   4 -15       1337.26       1374.68        75.27 o                         
  -4   4 -15        653.59        659.87        38.28 o                         
  -3   4 -15        133.84         85.94        16.49 o                         
  -2   4 -15        513.04        513.47        25.09 o                         
  -1   4 -15        842.93        802.88        33.95 o                         
   0   4 -15       1024.10       1063.77        37.17 o                         
   1   4 -15        982.82       1052.51        42.92 o                         
   2   4 -15       2748.90       2854.70        76.76 o                         
   3   4 -15       2517.09       2502.58        97.25 o                         
   4   4 -15       4503.42       4671.57       106.50 o                         
   5   4 -15        452.36        428.59        19.27 o                         
   6   4 -15       2246.79       2419.47        57.93 o                         
   7   4 -15       1345.77       1394.03        40.56 o                         
   8   4 -15        198.53        153.28        12.24 o                         
   9   4 -15        123.24         93.66        16.76 o                         
  10   4 -15        345.03        361.04        19.39 o                         
  11   4 -15        379.98        373.62        31.47 o                         
  12   4 -15        203.78        226.48        20.80 o                         
  13   4 -15        187.97        151.30        13.33 o                         
  14   4 -15        402.07        398.13        23.83 o                         
  15   4 -15        237.95        265.96        19.06 o                         
  16   4 -15        105.58         99.21        23.98 o                         
  17   4 -15        113.33         77.35        23.90 o                         
  18   4 -15         94.78         75.10        25.30 o                         
  -9   5 -15         55.00         89.91       114.23 o                         
  -8   5 -15        395.05        356.43       115.82 o                         
  -7   5 -15        129.00        176.59        25.57 o                         
  -6   5 -15       1784.97       1769.35        95.20 o                         
  -5   5 -15         17.25         13.33        19.85 o                         
  -4   5 -15        323.45        288.53        27.78 o                         
  -3   5 -15        561.27        537.81        35.91 o                         
  -2   5 -15        157.46        150.52        15.08 o                         
  -1   5 -15        842.83        825.33        92.37 o                         
   0   5 -15       1860.13       1778.99        73.32 o                         
   1   5 -15       1705.08       1690.31        56.79 o                         
   2   5 -15        298.23        317.06        17.17 o                         
   3   5 -15       2040.11       1981.31        77.89 o                         
   4   5 -15        229.40        244.47        22.18 o                         
   5   5 -15       2291.71       2320.02        58.69 o                         
   6   5 -15        971.44       1007.78        31.62 o                         
   7   5 -15        209.81        176.34        19.48 o                         
   8   5 -15        315.14        293.66        22.49 o                         
   9   5 -15        976.08        941.62        30.78 o                         
  10   5 -15        625.60        646.09        24.40 o                         
  11   5 -15        294.14        267.91        18.02 o                         
  12   5 -15       1059.33       1105.89        36.36 o                         
  13   5 -15         19.67          3.13        15.47 o                         
  14   5 -15        518.97        547.05        30.12 o                         
  15   5 -15         54.53         49.67        13.33 o                         
  16   5 -15          2.91          9.16        12.98 o                         
  17   5 -15         38.65          3.87        23.79 o                         
  18   5 -15         81.40         79.57        26.05 o                         
  -9   6 -15        880.63        759.45       139.62 o                         
  -8   6 -15        563.79        600.12        55.00 o                         
  -7   6 -15       2782.46       2827.01       117.71 o                         
  -6   6 -15        249.86        218.81        28.36 o                         
  -5   6 -15         22.62         18.49        15.09 o                         
  -4   6 -15        507.02        483.73        25.10 o                         
  -3   6 -15        569.79        560.10        44.17 o                         
  -2   6 -15       1431.71       1449.70        39.62 o                         
  -1   6 -15       1804.47       1777.76        71.68 o                         
   0   6 -15        545.62        537.85        36.45 o                         
   1   6 -15       1193.84       1214.12        39.78 o                         
   2   6 -15        352.73        400.32        44.27 o                         
   3   6 -15        399.14        388.81        27.32 o                         
   4   6 -15        549.18        557.60        57.91 o                         
   5   6 -15        402.24        426.98        22.25 o                         
   6   6 -15        461.80        425.41        20.39 o                         
   7   6 -15        184.29        180.43        12.42 o                         
   8   6 -15        332.71        327.36        20.61 o                         
   9   6 -15         10.10         -0.52        15.72 o                         
  10   6 -15        739.68        774.08        44.07 o                         
  11   6 -15       1057.34       1028.36        44.58 o                         
  12   6 -15        275.69        274.95        18.23 o                         
  13   6 -15        899.01        999.14        36.80 o                         
  14   6 -15        137.05        150.16        14.43 o                         
  15   6 -15         34.04         -4.03        13.44 o                         
  16   6 -15        405.46        476.73        30.34 o                         
  17   6 -15         56.82         31.24        24.09 o                         
 -10   7 -15         21.85       -102.60       196.74 o                         
  -9   7 -15        369.46        267.60       132.22 o                         
  -8   7 -15        712.08        364.92       122.70 o                         
  -7   7 -15       1179.16       1101.46       160.25 o                         
  -6   7 -15       1369.25       1368.56       181.93 o                         
  -5   7 -15       1144.14       1150.09        88.85 o                         
  -4   7 -15        375.72        438.18        20.80 o                         
  -3   7 -15        466.09        467.97        38.55 o                         
  -2   7 -15        326.71        252.57        17.33 o                         
  -1   7 -15         17.10        -14.32        29.47 o                         
   0   7 -15         33.24         47.15        20.30 o                         
   1   7 -15        189.29        148.22        22.90 o                         
   2   7 -15       1899.24       1962.94        58.73 o                         
   3   7 -15         47.25         60.81        21.16 o                         
   4   7 -15        425.95        467.70        42.59 o                         
   5   7 -15        139.01         90.98        21.59 o                         
   6   7 -15        818.81        772.39        40.49 o                         
   7   7 -15        551.24        578.68        36.21 o                         
   8   7 -15       1912.60       1969.04        55.24 o                         
   9   7 -15        229.62        217.42        22.30 o                         
  10   7 -15        802.70        856.13        41.66 o                         
  11   7 -15        111.32        103.65        15.21 o                         
  12   7 -15        268.31        255.85        20.12 o                         
  13   7 -15        249.05        271.34        33.32 o                         
  14   7 -15         67.08         53.48        14.13 o                         
  15   7 -15        417.29        423.27        36.61 o                         
  16   7 -15        193.86        187.55        17.82 o                         
  17   7 -15        276.49        321.49        29.16 o                         
 -14   8 -15         39.20         39.14        26.44 o                         
  -8   8 -15        387.30        155.49       198.85 o                         
  -7   8 -15        372.78        221.06       119.52 o                         
  -6   8 -15        831.64        877.95        45.70 o                         
  -5   8 -15       1079.12       1171.09       185.10 o                         
  -4   8 -15        883.44        827.77        28.22 o                         
  -3   8 -15        296.47        300.17        27.79 o                         
  -2   8 -15        894.81        899.15        45.60 o                         
  -1   8 -15        355.19        402.65        20.91 o                         
   0   8 -15         76.46         85.08        21.29 o                         
   1   8 -15        545.16        534.71        53.98 o                         
   2   8 -15        440.69        352.11        35.68 o                         
   3   8 -15       2101.66       2075.49        83.20 o                         
   4   8 -15        170.83        164.22        14.36 o                         
   5   8 -15         43.83         63.36        19.24 o                         
   6   8 -15        637.19        614.49        29.52 o                         
   7   8 -15        673.19        675.63        25.90 o                         
   8   8 -15       1766.15       1791.32        52.22 o                         
   9   8 -15        533.61        500.34        24.07 o                         
  10   8 -15       1124.98       1221.87        56.06 o                         
  11   8 -15        165.74        164.09        16.92 o                         
  12   8 -15        241.01        218.77        15.71 o                         
  13   8 -15        143.47        111.57        14.71 o                         
  14   8 -15        294.19        296.67        41.51 o                         
  15   8 -15         93.76         49.71        37.02 o                         
  16   8 -15         28.89          2.19        15.93 o                         
  17   8 -15         50.34         69.20        16.86 o                         
 -14   9 -15          2.55         45.48        26.44 o                         
  -5   9 -15        974.52        797.07       142.26 o                         
  -4   9 -15       1368.08       1388.13        62.44 o                         
  -3   9 -15        593.55        547.04        28.78 o                         
  -2   9 -15        326.31        307.45        43.30 o                         
  -1   9 -15        153.88        142.40        28.58 o                         
   0   9 -15        552.07        517.38        34.19 o                         
   1   9 -15         96.32         53.68        22.08 o                         
   2   9 -15       1341.88       1328.59        94.14 o                         
   3   9 -15         16.12        -13.24        51.30 o                         
   4   9 -15        347.42        297.40        46.54 o                         
   5   9 -15        444.02        458.00        47.60 o                         
   6   9 -15         26.50         19.39        26.44 o                         
   7   9 -15       1175.44       1293.97        50.74 o                         
   8   9 -15         29.55         -9.86        10.73 o                         
   9   9 -15        286.86        312.73        26.60 o                         
  10   9 -15        163.17        131.59        17.94 o                         
  11   9 -15        197.81        163.31        14.76 o                         
  12   9 -15        302.10        290.01        27.11 o                         
  13   9 -15         38.11         24.99        14.56 o                         
  14   9 -15        727.87        746.98        34.29 o                         
  15   9 -15         25.76         32.34        19.54 o                         
  16   9 -15        269.83        278.09        20.79 o                         
 -14  10 -15        344.94        451.65        51.83 o                         
  -4  10 -15        908.54        898.01        63.46 o                         
  -3  10 -15       1937.88       1907.05        64.86 o                         
  -2  10 -15        438.73        454.14        27.00 o                         
  -1  10 -15        745.76        678.51        30.33 o                         
   0  10 -15        743.11        782.22        46.54 o                         
   1  10 -15        195.67        205.92        14.41 o                         
   2  10 -15        441.23        409.34        42.31 o                         
   3  10 -15        476.28        472.80        46.54 o                         
   4  10 -15         59.51         52.96         7.25 o                         
   5  10 -15        189.43        184.89        17.00 o                         
   6  10 -15        346.68        342.87        20.53 o                         
   7  10 -15          2.95         -0.60        11.44 o                         
   8  10 -15        687.10        621.97        32.23 o                         
   9  10 -15        455.51        452.46        30.71 o                         
  10  10 -15        457.91        458.99        42.84 o                         
  11  10 -15        721.51        688.68        31.66 o                         
  12  10 -15         10.53         -2.00        13.57 o                         
  13  10 -15        301.15        296.14        20.84 o                         
  14  10 -15         47.43         44.39        15.83 o                         
  15  10 -15        262.38        298.26        20.79 o                         
  16  10 -15         14.49         13.18        18.83 o                         
 -13  11 -15        269.42        232.70        37.02 o                         
  -4  11 -15       1161.91       1294.66        72.98 o                         
  -3  11 -15       1871.31       1904.78        66.25 o                         
  -2  11 -15       1899.30       2040.24        69.36 o                         
  -1  11 -15       1317.18       1365.83        51.20 o                         
   0  11 -15        789.07        819.85        33.65 o                         
   1  11 -15        921.45        984.74        64.52 o                         
   2  11 -15        830.76        771.93        29.31 o                         
   3  11 -15        514.84        523.57        49.71 o                         
   4  11 -15       1649.74       1693.42        90.96 o                         
   5  11 -15        701.61        634.68        29.13 o                         
   6  11 -15          0.41          1.89         8.16 o                         
   7  11 -15        121.95         95.14        13.24 o                         
   8  11 -15        356.22        372.32        28.02 o                         
   9  11 -15         95.67         92.21        16.18 o                         
  10  11 -15       1034.98       1107.83        54.20 o                         
  11  11 -15        103.60         99.49        14.85 o                         
  12  11 -15        790.98        827.10        50.77 o                         
  13  11 -15         75.31         54.45        15.71 o                         
  14  11 -15         43.13         29.13        25.05 o                         
  15  11 -15          1.02         -7.77        17.73 o                         
 -13  12 -15         81.77         67.69        40.19 o                         
  -4  12 -15        195.59        138.56        30.67 o                         
  -3  12 -15        249.01        231.64        32.79 o                         
  -2  12 -15        358.38        304.63        35.96 o                         
  -1  12 -15        130.26        143.62        13.99 o                         
   0  12 -15        770.87        838.98        34.77 o                         
   1  12 -15       1281.68       1390.22        49.56 o                         
   2  12 -15        616.75        650.17        28.02 o                         
   3  12 -15       2082.59       2133.43       107.89 o                         
   4  12 -15        390.47        357.51        38.08 o                         
   5  12 -15       2943.80       3035.54        85.23 o                         
   6  12 -15       1464.74       1588.83        83.03 o                         
   7  12 -15        437.38        412.44        25.96 o                         
   8  12 -15        453.37        436.73        28.95 o                         
   9  12 -15        143.39        127.04        17.36 o                         
  10  12 -15        153.64        148.78        18.74 o                         
  11  12 -15        213.47        218.22        21.12 o                         
  12  12 -15         89.99         65.40        15.48 o                         
  13  12 -15         85.43         62.90        16.32 o                         
  14  12 -15         29.11         21.92        22.36 o                         
  15  12 -15        249.02        210.94        20.05 o                         
  -4  13 -15         98.45         25.39        28.56 o                         
  -3  13 -15         55.84         16.92        29.62 o                         
  -2  13 -15         93.62         70.87        28.56 o                         
  -1  13 -15        348.23        414.63        50.77 o                         
   0  13 -15        153.62        134.33        30.67 o                         
   1  13 -15        100.23         82.50        30.67 o                         
   2  13 -15       1020.82       1058.78        65.58 o                         
   3  13 -15        299.39        362.80        48.66 o                         
   4  13 -15       1472.30       1627.84        88.85 o                         
   5  13 -15        773.98        725.64        31.41 o                         
   6  13 -15        821.93        835.60        65.58 o                         
   7  13 -15       1073.46       1114.02        49.71 o                         
   8  13 -15         51.33         51.83        15.87 o                         
   9  13 -15        853.78        914.54        42.69 o                         
  10  13 -15        283.23        298.13        26.17 o                         
  11  13 -15        175.28        120.10        23.80 o                         
  12  13 -15          4.66         21.66        15.06 o                         
  13  13 -15        157.49        139.62        23.07 o                         
  14  13 -15         60.73         34.71        22.70 o                         
  -4  14 -15         79.54         47.60        31.73 o                         
  -3  14 -15        279.56        234.82        34.90 o                         
  -2  14 -15         76.64         77.21        31.73 o                         
  -1  14 -15        269.20        230.58        33.85 o                         
   0  14 -15        359.44        386.07        50.77 o                         
   1  14 -15         83.75         43.37        30.67 o                         
   2  14 -15        509.81        540.50        51.83 o                         
   3  14 -15        161.63        159.72        31.73 o                         
   4  14 -15        205.34        175.58        32.79 o                         
   5  14 -15         60.91         31.73        29.62 o                         
   6  14 -15         99.37         83.82        16.39 o                         
   7  14 -15        208.72        181.53        50.24 o                         
   8  14 -15        411.05        422.47        31.20 o                         
   9  14 -15        117.52        123.05        26.97 o                         
  10  14 -15        125.82         82.28        17.28 o                         
  11  14 -15         55.82         38.73        21.15 o                         
  12  14 -15         51.22         39.35        19.36 o                         
  13  14 -15         70.63         58.70        16.95 o                         
  -4  15 -15        506.44        508.77        53.94 o                         
  -1  15 -15        234.72        243.28        39.14 o                         
   0  15 -15        368.66        389.24        55.00 o                         
   1  15 -15         29.07          5.29        30.67 o                         
   2  15 -15        825.24        903.30        63.46 o                         
   3  15 -15        103.22        122.70        37.02 o                         
   5  15 -15         11.72        -23.27        32.79 o                         
   6  15 -15        360.81        314.14        41.25 o                         
   7  15 -15        184.84        216.83        37.02 o                         
   8  15 -15        487.70        501.82        29.51 o                         
   9  15 -15        112.54        110.84        15.98 o                         
  10  15 -15         51.36         30.32        16.08 o                         
  11  15 -15        219.60        220.13        21.62 o                         
  12  15 -15         91.91        119.27        32.26 o                         
  -4  16 -15        341.43        392.42        42.31 o                         
  -3  16 -15          9.49         -3.17        31.73 o                         
  -2  16 -15        880.16        912.82        65.58 o                         
  -1  16 -15        462.54        507.71        60.29 o                         
   0  16 -15        543.05        652.62        63.46 o                         
   1  16 -15        665.50        683.29        63.46 o                         
   2  16 -15          0.59        -23.27        30.67 o                         
   3  16 -15         37.11          8.46        31.73 o                         
   4  16 -15          3.48         -3.17        30.67 o                         
   5  16 -15         85.86        110.00        34.90 o                         
   6  16 -15        478.22        545.79        61.35 o                         
   7  16 -15        278.19        232.70        38.08 o                         
   8  16 -15        705.76        783.78        72.98 o                         
   9  16 -15        429.28        349.05        44.42 o                         
  10  16 -15        549.68        571.17        63.46 o                         
  11  16 -15         12.92         30.67        37.02 o                         
  -3  17 -15         67.16         61.35        33.85 o                         
  -2  17 -15        477.33        460.11        60.29 o                         
  -1  17 -15        357.28        331.07        43.37 o                         
   0  17 -15        479.66        572.23        61.35 o                         
   1  17 -15         33.54         20.10        32.79 o                         
   2  17 -15         16.34         26.44        32.79 o                         
   3  17 -15         16.35        -10.58        31.73 o                         
   4  17 -15        475.17        506.65        62.41 o                         
   5  17 -15         56.66         16.92        32.79 o                         
   6  17 -15        586.51        603.96        60.29 o                         
   7  17 -15        150.74        172.41        39.14 o                         
   8  17 -15        205.93        208.37        39.14 o                         
   9  17 -15        260.52        248.57        42.31 o                         
  10  17 -15         37.97         41.25        40.19 o                         
  -3  18 -15        869.15        979.45        77.21 o                         
  -2  18 -15        315.69        393.47        44.42 o                         
  -1  18 -15        646.75        700.21        68.75 o                         
   0  18 -15        252.44        261.26        42.31 o                         
   1  18 -15        345.22        352.22        43.37 o                         
   2  18 -15         33.72         32.79        34.90 o                         
   3  18 -15         39.12         13.75        34.90 o                         
   4  18 -15          9.29         -6.35        33.85 o                         
   5  18 -15        207.26        212.60        39.14 o                         
   6  18 -15        220.92        285.59        43.37 o                         
   7  18 -15        509.24        583.86        63.46 o                         
   8  18 -15        192.38        202.03        42.31 o                         
   9  18 -15         45.91         57.12        38.08 o                         
  -3  19 -15        946.06       1081.00        80.39 o                         
  -2  19 -15        948.00       1047.15        84.62 o                         
  -1  19 -15        867.82       1061.96        83.56 o                         
   0  19 -15       1282.07       1381.39        93.08 o                         
   1  19 -15         57.60         64.52        39.14 o                         
   2  19 -15        455.03        461.17        64.52 o                         
   3  19 -15        159.00        148.08        39.14 o                         
   4  19 -15        130.72         76.16        37.02 o                         
   5  19 -15         37.25         74.04        39.14 o                         
   6  19 -15        241.63        286.64        43.37 o                         
   7  19 -15        277.60        349.05        46.54 o                         
  -2  20 -15        695.92        627.23        72.98 o                         
  -1  20 -15       1345.78       1580.24       101.54 o                         
   0  20 -15        717.67        852.53        79.33 o                         
   1  20 -15       1324.48       1554.86       100.48 o                         
   2  20 -15        191.17        133.27        41.25 o                         
   3  20 -15        561.44        450.59        62.41 o                         
   4  20 -15        119.59        122.70        41.25 o                         
 -10   0 -14        757.28        782.72        46.54 o                         
  -8   0 -14         59.61         35.14        28.03 o                         
  -6   0 -14       1141.85       1262.20        63.34 o                         
  -4   0 -14        886.14        949.84       135.39 o                         
  -2   0 -14       2973.09       2692.64        82.13 o                         
   0   0 -14       2403.35       2340.94        63.38 o                         
   2   0 -14       4245.87       4338.35       106.11 o                         
   4   0 -14      11324.28      11750.42       318.96 o                         
   6   0 -14        594.62        441.07        90.96 o                         
   8   0 -14       4617.77       4889.52       143.30 o                         
  10   0 -14       2686.25       2647.92       111.28 o                         
  12   0 -14       1261.63       1437.40       168.71 o                         
  14   0 -14        149.84        143.90        21.15 o                         
  16   0 -14         39.14         48.66        31.73 o                         
  18   0 -14         64.25         28.56        35.96 o                         
 -10   1 -14        576.83        555.36        47.07 o                         
  -9   1 -14        622.13        631.98        29.78 o                         
  -8   1 -14       1984.14       2109.43        63.47 o                         
  -7   1 -14       1035.83       1007.84        37.63 o                         
  -6   1 -14       2739.40       2808.59        82.33 o                         
  -5   1 -14       1201.91       1295.78        44.94 o                         
  -4   1 -14        776.02        667.90        44.41 o                         
  -3   1 -14         25.08         12.97        12.56 o                         
  -2   1 -14        683.82        613.32        29.25 o                         
  -1   1 -14        108.91        103.72        10.57 o                         
   0   1 -14       2114.05       2267.35        45.79 o                         
   1   1 -14       1077.84       1157.84        26.39 o                         
   2   1 -14        256.48        278.83        17.84 o                         
   3   1 -14       1699.98       1751.64        37.47 o                         
   4   1 -14        781.16        854.32        24.49 o                         
   5   1 -14        431.82        421.44        16.38 o                         
   6   1 -14       1841.58       1729.48        36.91 o                         
   7   1 -14       2602.22       2561.27        58.58 o                         
   8   1 -14       2182.33       2228.26        47.97 o                         
   9   1 -14        997.20        946.03        32.11 o                         
  10   1 -14        456.92        408.85        37.86 o                         
  11   1 -14        491.32        550.30        43.66 o                         
  12   1 -14         41.35         30.75        24.70 o                         
  13   1 -14         47.23         55.29        19.40 o                         
  14   1 -14        164.28        188.17        14.52 o                         
  15   1 -14        188.63        175.36        15.08 o                         
  16   1 -14         85.89        107.38        15.58 o                         
  17   1 -14         58.18         59.41        23.90 o                         
  18   1 -14         60.03         53.71        25.73 o                         
  19   1 -14        106.90        120.74        28.04 o                         
 -11   2 -14        488.94        459.05        30.67 o                         
 -10   2 -14       1128.50       1182.54        64.52 o                         
  -9   2 -14       1318.59       1373.46        47.88 o                         
  -8   2 -14         73.68         71.14        12.92 o                         
  -7   2 -14       1467.03       1558.00        53.87 o                         
  -6   2 -14       1634.99       1595.27        53.75 o                         
  -5   2 -14       3427.22       3537.84       105.21 o                         
  -4   2 -14       1586.31       1624.39        57.20 o                         
  -3   2 -14       1668.59       1664.50        45.83 o                         
  -2   2 -14        929.76        904.53        32.65 o                         
  -1   2 -14        643.83        648.07        22.39 o                         
   0   2 -14        145.12        150.69        10.52 o                         
   1   2 -14        593.43        539.99        15.82 o                         
   2   2 -14        206.38        203.92        48.88 o                         
   3   2 -14        828.37        834.11        21.23 o                         
   4   2 -14        187.28        172.33        17.87 o                         
   5   2 -14        720.90        734.42        21.58 o                         
   6   2 -14        262.89        227.51        13.90 o                         
   7   2 -14        611.78        572.29        19.98 o                         
   8   2 -14       2829.43       2868.60        69.69 o                         
   9   2 -14         43.45         50.60        10.17 o                         
  10   2 -14        713.39        648.20        46.72 o                         
  11   2 -14        418.65        426.24        50.69 o                         
  12   2 -14        112.16         82.65        10.42 o                         
  13   2 -14        175.43        173.54        15.01 o                         
  14   2 -14          6.50          2.40        14.64 o                         
  15   2 -14        328.02        256.20        25.30 o                         
  16   2 -14         94.10         89.39        12.73 o                         
  17   2 -14        146.49        139.24        16.92 o                         
  18   2 -14        246.96        207.20        27.64 o                         
  19   2 -14        114.88         83.39        27.29 o                         
 -13   3 -14        578.76        537.32        34.90 o                         
 -10   3 -14        530.47        546.95        40.66 o                         
  -9   3 -14        540.51        615.80        74.84 o                         
  -8   3 -14         85.32         96.83        16.34 o                         
  -7   3 -14       1291.97       1261.48        77.21 o                         
  -6   3 -14       1045.38       1026.35        40.71 o                         
  -5   3 -14        831.10        866.62        30.43 o                         
  -4   3 -14       1654.59       1614.82        36.55 o                         
  -3   3 -14        788.26        762.30        34.13 o                         
  -2   3 -14       2760.25       2746.22        64.99 o                         
  -1   3 -14       2163.31       2113.27        48.18 o                         
   0   3 -14       1841.98       1978.67        43.55 o                         
   1   3 -14       3049.94       3003.77        59.19 o                         
   2   3 -14        504.59        516.14        30.35 o                         
   3   3 -14       2639.16       2651.10        58.14 o                         
   4   3 -14          0.84         -2.56         7.52 o                         
   5   3 -14        842.55        865.02        24.19 o                         
   6   3 -14        336.90        370.22        16.09 o                         
   7   3 -14        965.09       1032.43        32.23 o                         
   8   3 -14       2320.99       2470.24        59.36 o                         
   9   3 -14         19.86          6.12         9.41 o                         
  10   3 -14        841.91        866.82        32.31 o                         
  11   3 -14        459.74        405.82        27.33 o                         
  12   3 -14        872.14        938.48        31.91 o                         
  13   3 -14        177.04        171.93        15.35 o                         
  14   3 -14        809.54        867.41        31.25 o                         
  15   3 -14        102.61         64.56        13.24 o                         
  16   3 -14        118.29         91.74        14.21 o                         
  17   3 -14        114.77        130.51        27.02 o                         
  18   3 -14         39.36         50.45        24.65 o                         
 -13   4 -14         89.98        110.00        17.98 o                         
 -10   4 -14        220.53        193.03        14.68 o                         
  -9   4 -14       1026.72        969.78       163.95 o                         
  -8   4 -14        953.17        913.07        35.67 o                         
  -7   4 -14        386.10        325.05        32.37 o                         
  -6   4 -14        170.40        156.99        32.06 o                         
  -5   4 -14        487.89        513.23        21.64 o                         
  -4   4 -14        340.42        300.00        14.55 o                         
  -3   4 -14        167.51        137.98         9.06 o                         
  -2   4 -14        296.37        310.91        20.98 o                         
  -1   4 -14        861.85        864.60        32.22 o                         
   0   4 -14        463.47        467.05        19.73 o                         
   1   4 -14       3998.24       4107.47        87.21 o                         
   2   4 -14       1970.88       2113.05        53.24 o                         
   3   4 -14        584.07        647.89        45.52 o                         
   4   4 -14        103.49         92.68         8.43 o                         
   5   4 -14       1409.90       1379.65        34.27 o                         
   6   4 -14        307.78        288.92        23.25 o                         
   7   4 -14       1002.49       1022.93        33.54 o                         
   8   4 -14        477.75        433.15        29.04 o                         
   9   4 -14        180.87        175.62        11.78 o                         
  10   4 -14        471.84        499.29        17.25 o                         
  11   4 -14        579.99        552.06        22.53 o                         
  12   4 -14        615.44        631.75        26.41 o                         
  13   4 -14        801.88        782.37        30.18 o                         
  14   4 -14        102.35         96.33        13.31 o                         
  15   4 -14        383.64        411.43        65.31 o                         
  16   4 -14          4.57        -13.09        13.09 o                         
  17   4 -14         61.03         67.15        14.44 o                         
  18   4 -14         86.91         76.70        26.05 o                         
 -14   5 -14         26.17         41.25        26.44 o                         
 -10   5 -14        404.37        295.11       116.35 o                         
  -9   5 -14        384.76        375.82        26.80 o                         
  -8   5 -14         33.64         12.97        64.52 o                         
  -7   5 -14        931.43        900.94       118.47 o                         
  -6   5 -14        128.65         88.66        34.11 o                         
  -5   5 -14        165.62        154.59        34.20 o                         
  -4   5 -14         79.97         40.65        16.03 o                         
  -3   5 -14       1346.70       1439.16        38.73 o                         
  -2   5 -14        234.94        269.51        14.78 o                         
  -1   5 -14       3457.37       3651.75        96.02 o                         
   0   5 -14       1660.00       1723.09        45.59 o                         
   1   5 -14        798.45        783.48        27.26 o                         
   2   5 -14        257.23        289.43        17.84 o                         
   3   5 -14       1101.54       1098.56        32.47 o                         
   4   5 -14         93.38         94.06         9.66 o                         
   5   5 -14        755.65        743.94        37.73 o                         
   6   5 -14        109.26         94.79        11.70 o                         
   7   5 -14        328.18        310.34        18.01 o                         
   8   5 -14        110.51        101.88        20.09 o                         
   9   5 -14       1524.62       1567.20        44.42 o                         
  10   5 -14        117.70         94.85        12.94 o                         
  11   5 -14        954.21       1047.93        44.29 o                         
  12   5 -14        451.23        420.37        22.96 o                         
  13   5 -14        569.75        611.19        26.99 o                         
  14   5 -14        221.11        228.93        26.32 o                         
  15   5 -14        200.76        182.38        15.63 o                         
  16   5 -14        133.12        118.63        15.76 o                         
  17   5 -14         69.74         47.77        14.79 o                         
  18   5 -14        116.00        122.69        25.43 o                         
 -14   6 -14        401.47        372.32        37.02 o                         
 -10   6 -14         90.81         70.87       114.23 o                         
  -9   6 -14         92.78         62.41       104.71 o                         
  -8   6 -14       1277.09       1329.74        65.05 o                         
  -7   6 -14       1564.50       1544.18       162.89 o                         
  -6   6 -14        274.57        210.83        26.24 o                         
  -5   6 -14        102.55        140.60        19.98 o                         
  -4   6 -14       1334.69       1292.00        35.86 o                         
  -3   6 -14       1260.34       1219.96        33.67 o                         
  -2   6 -14       1989.42       2102.65        48.58 o                         
  -1   6 -14        360.93        347.63        20.59 o                         
   0   6 -14       1581.94       1556.44        48.44 o                         
   1   6 -14        822.56        796.68        30.54 o                         
   2   6 -14         31.16         18.04        15.27 o                         
   3   6 -14        104.02         96.27         9.84 o                         
   4   6 -14        157.43        121.72        49.00 o                         
   5   6 -14        425.37        368.62        25.76 o                         
   6   6 -14       1283.90       1254.41        33.31 o                         
   7   6 -14        166.09        173.70        15.78 o                         
   8   6 -14       2341.57       2487.72        71.14 o                         
   9   6 -14        143.45        166.43        19.69 o                         
  10   6 -14       2163.01       2362.10        54.21 o                         
  11   6 -14        295.90        289.12        28.03 o                         
  12   6 -14       1006.10       1035.86        34.62 o                         
  13   6 -14         60.22         68.36        12.80 o                         
  14   6 -14         32.69         39.43        13.79 o                         
  15   6 -14         75.00         83.79        14.39 o                         
  16   6 -14        136.74         71.02        15.55 o                         
  17   6 -14        261.75        317.81        24.05 o                         
  18   6 -14        158.43        152.16        17.69 o                         
 -14   7 -14        115.71         98.37        23.27 o                         
 -10   7 -14        256.22        121.64       119.52 o                         
  -9   7 -14        345.66        281.36       124.81 o                         
  -8   7 -14        796.66        838.28        56.06 o                         
  -7   7 -14        757.27        797.28        56.59 o                         
  -6   7 -14        423.29        418.90        90.44 o                         
  -5   7 -14        233.15        219.35        37.37 o                         
  -4   7 -14        289.33        241.19        16.39 o                         
  -3   7 -14       1456.32       1554.94        41.45 o                         
  -2   7 -14        752.01        701.33        23.85 o                         
  -1   7 -14        328.78        298.43        24.03 o                         
   0   7 -14        861.94        878.36        45.04 o                         
   1   7 -14        113.18         91.99        20.94 o                         
   2   7 -14        455.37        445.80        23.97 o                         
   3   7 -14        363.76        358.37        31.30 o                         
   4   7 -14        326.16        260.98        24.65 o                         
   5   7 -14       4256.94       4408.10        93.34 o                         
   6   7 -14        659.12        646.02        23.03 o                         
   7   7 -14       2660.40       2624.75        65.99 o                         
   8   7 -14        135.01         99.44        11.58 o                         
   9   7 -14         92.16         93.02        11.42 o                         
  10   7 -14        166.09        171.23        27.17 o                         
  11   7 -14        315.88        327.73        15.53 o                         
  12   7 -14        882.31        945.08        35.17 o                         
  13   7 -14         19.63         -6.02        12.58 o                         
  14   7 -14        176.52        137.06        18.84 o                         
  15   7 -14         61.86         40.27        15.01 o                         
  16   7 -14         93.92         90.76        16.14 o                         
  17   7 -14        126.61         81.57        16.98 o                         
  18   7 -14         51.85         70.00        18.01 o                         
 -14   8 -14        556.18        627.23        51.83 o                         
  -9   8 -14        189.31         72.98       113.18 o                         
  -8   8 -14         53.66         -8.46       100.48 o                         
  -7   8 -14        114.46        121.51        15.67 o                         
  -6   8 -14        251.01        212.84        28.19 o                         
  -5   8 -14        146.62        123.94        14.25 o                         
  -4   8 -14         68.37         55.50        11.80 o                         
  -3   8 -14         15.67          4.87        20.37 o                         
  -2   8 -14        161.33        150.54        14.63 o                         
  -1   8 -14        244.10        217.14        15.12 o                         
   0   8 -14        110.97        117.44        12.81 o                         
   1   8 -14       1187.97       1094.96        38.17 o                         
   2   8 -14       1509.60       1530.92        63.99 o                         
   3   8 -14       1894.62       1867.55        56.90 o                         
   4   8 -14       1352.55       1388.40        44.15 o                         
   5   8 -14        511.92        470.77        22.14 o                         
   6   8 -14       3041.82       3157.64        76.55 o                         
   7   8 -14        474.35        472.03        21.52 o                         
   8   8 -14        334.38        326.09        29.62 o                         
   9   8 -14        293.91        280.31        15.31 o                         
  10   8 -14         29.64         35.46        13.60 o                         
  11   8 -14        408.47        428.01        23.59 o                         
  12   8 -14        246.49        251.71        20.13 o                         
  13   8 -14         29.47         20.19        14.00 o                         
  14   8 -14        259.40        270.28        18.50 o                         
  15   8 -14         34.93         44.26        15.19 o                         
  16   8 -14          8.39         14.15        15.61 o                         
  17   8 -14         41.45         26.51        17.31 o                         
 -14   9 -14        126.58        103.66        28.56 o                         
 -13   9 -14       1186.72       1273.50        76.16 o                         
  -7   9 -14        386.37        194.62       113.18 o                         
  -6   9 -14        909.82        886.13        77.21 o                         
  -5   9 -14       1582.78       1692.93        56.55 o                         
  -4   9 -14       1341.13       1326.48        54.38 o                         
  -3   9 -14        319.50        330.83        24.12 o                         
  -2   9 -14        108.71         98.89        11.90 o                         
  -1   9 -14        699.07        697.66        28.42 o                         
   0   9 -14        277.52        256.92        33.59 o                         
   1   9 -14       1274.94       1257.90        39.69 o                         
   2   9 -14        296.71        245.15        32.10 o                         
   3   9 -14         74.62         52.32         4.39 o                         
   4   9 -14        376.74        345.30        17.69 o                         
   5   9 -14        106.57         66.69        15.01 o                         
   6   9 -14       1379.50       1408.47        42.18 o                         
   7   9 -14        631.45        685.14        26.32 o                         
   8   9 -14        483.84        473.57        23.14 o                         
   9   9 -14          4.22         16.83        11.60 o                         
  10   9 -14          0.75          2.07        11.46 o                         
  11   9 -14         24.31         25.65        14.02 o                         
  12   9 -14         10.46        -11.27        12.35 o                         
  13   9 -14        427.26        507.62        28.28 o                         
  14   9 -14        253.43        200.64        17.58 o                         
  15   9 -14        609.00        645.26        35.91 o                         
  16   9 -14        303.37        275.44        34.76 o                         
  17   9 -14          1.15          7.63        17.28 o                         
 -14  10 -14        108.12         90.96        30.67 o                         
 -13  10 -14        369.38        266.55        34.90 o                         
  -5  10 -14       1230.26       1247.50       105.60 o                         
  -4  10 -14       2472.62       2514.75        70.68 o                         
  -3  10 -14       1068.33       1107.32        52.64 o                         
  -2  10 -14       2656.53       2608.33        82.90 o                         
  -1  10 -14        272.41        239.47        17.05 o                         
   0  10 -14        192.46        174.35        17.91 o                         
   1  10 -14         67.03         74.91        22.23 o                         
   2  10 -14        651.24        654.47        25.87 o                         
   3  10 -14        104.37         96.46        36.49 o                         
   4  10 -14        315.72        279.29        12.69 o                         
   5  10 -14        128.02        122.70        27.50 o                         
   6  10 -14        256.80        207.31        18.54 o                         
   7  10 -14        206.92        201.33        19.56 o                         
   8  10 -14        194.38        181.53        13.16 o                         
   9  10 -14        372.42        322.29        25.85 o                         
  10  10 -14        207.82        186.30        19.73 o                         
  11  10 -14        762.43        749.54        30.61 o                         
  12  10 -14         84.61         75.26        15.96 o                         
  13  10 -14        183.88        164.53        18.31 o                         
  14  10 -14        659.43        751.72        34.84 o                         
  15  10 -14        134.85         91.88        20.94 o                         
  16  10 -14        287.61        309.54        28.58 o                         
 -14  11 -14        405.71        399.82        55.00 o                         
 -13  11 -14        333.02        371.26        53.94 o                         
  -5  11 -14       1772.29       1917.66        95.20 o                         
  -4  11 -14        762.39        827.13        37.19 o                         
  -3  11 -14       2282.33       2266.16        80.27 o                         
  -2  11 -14        429.74        419.63        25.43 o                         
  -1  11 -14        686.28        686.21        31.68 o                         
   0  11 -14        387.00        396.37        22.72 o                         
   1  11 -14         25.20         34.75        11.25 o                         
   2  11 -14        313.47        367.30        18.23 o                         
   3  11 -14         43.10         34.90        24.33 o                         
   4  11 -14        199.98        199.09        10.28 o                         
   5  11 -14        440.71        442.02        24.02 o                         
   6  11 -14        290.62        313.95        16.81 o                         
   7  11 -14        126.16        101.24        13.87 o                         
   8  11 -14        452.70        441.73        29.13 o                         
   9  11 -14        441.81        437.60        23.68 o                         
  10  11 -14        393.51        357.07        22.54 o                         
  11  11 -14        178.45        139.31        15.45 o                         
  12  11 -14         26.45          9.46        14.33 o                         
  13  11 -14        263.52        297.45        24.24 o                         
  14  11 -14         53.43         34.27        16.99 o                         
  15  11 -14        195.72        214.06        20.62 o                         
  16  11 -14         50.51         11.74        17.40 o                         
 -13  12 -14         90.36         61.35        34.90 o                         
  -5  12 -14         57.29         22.21        26.44 o                         
  -4  12 -14       1031.07       1025.99        68.75 o                         
  -3  12 -14        344.72        322.85        25.78 o                         
  -2  12 -14        738.42        764.18        34.56 o                         
  -1  12 -14        346.17        364.12        39.14 o                         
   0  12 -14        795.91        824.70        35.43 o                         
   1  12 -14       1354.13       1473.82        53.76 o                         
   2  12 -14        696.33        701.53        30.52 o                         
   3  12 -14       1009.30       1021.33        38.30 o                         
   4  12 -14       1688.44       1681.40        45.38 o                         
   5  12 -14        582.88        621.12        46.01 o                         
   6  12 -14        424.59        430.78        18.45 o                         
   7  12 -14        551.01        554.43        30.27 o                         
   8  12 -14        887.78        860.21        39.14 o                         
   9  12 -14        148.74        159.49        23.27 o                         
  10  12 -14        591.74        567.01        27.89 o                         
  11  12 -14        107.76         97.90        15.15 o                         
  12  12 -14        213.23        178.04        16.87 o                         
  13  12 -14         39.38          9.00        15.15 o                         
  14  12 -14        329.32        371.13        27.15 o                         
  15  12 -14         35.61         27.50        17.81 o                         
 -13  13 -14        117.38        129.04        37.02 o                         
  -4  13 -14        606.50        724.54        57.12 o                         
  -3  13 -14        146.86        111.06        28.56 o                         
  -2  13 -14        404.83        399.13        31.73 o                         
  -1  13 -14        126.60        132.84        13.87 o                         
   0  13 -14        645.40        677.18        32.87 o                         
   1  13 -14        830.91        945.02        46.54 o                         
   2  13 -14        523.80        582.58        31.68 o                         
   3  13 -14       1288.92       1332.72        49.56 o                         
   4  13 -14        222.41        210.49        31.73 o                         
   5  13 -14        824.40        862.38        28.17 o                         
   6  13 -14        503.65        562.41        27.06 o                         
   7  13 -14        328.90        323.63        24.49 o                         
   8  13 -14        359.40        380.62        25.67 o                         
   9  13 -14        814.13        755.22        38.16 o                         
  10  13 -14        276.91        254.84        26.44 o                         
  11  13 -14        178.67        140.42        16.15 o                         
  12  13 -14          2.88         -7.52        15.12 o                         
  13  13 -14        169.40        177.02        20.62 o                         
  14  13 -14         22.64          2.94        17.58 o                         
  15  13 -14        159.29        172.03        19.91 o                         
  -4  14 -14        438.03        485.50        52.89 o                         
  -3  14 -14        525.40        537.32        56.06 o                         
  -2  14 -14          0.25         28.56        27.50 o                         
  -1  14 -14       1217.65       1373.99        78.27 o                         
   0  14 -14        515.02        541.56        50.77 o                         
   1  14 -14       2425.93       2713.07       142.79 o                         
   2  14 -14        672.87        671.66        58.17 o                         
   3  14 -14        754.23        853.59        61.35 o                         
   4  14 -14         36.97         25.63         8.09 o                         
   5  14 -14        123.66        104.88         9.96 o                         
   6  14 -14         51.31         25.80        17.98 o                         
   7  14 -14        217.73        231.22        20.74 o                         
   8  14 -14        615.96        602.90        39.14 o                         
   9  14 -14        145.60        169.15        18.90 o                         
  10  14 -14        107.60        104.19        15.39 o                         
  11  14 -14         54.15         67.97        15.49 o                         
  12  14 -14         31.23         -6.11        17.51 o                         
  13  14 -14        167.47        136.89        18.32 o                         
  14  14 -14        300.91        271.07        27.95 o                         
  -4  15 -14         88.06         92.02        32.79 o                         
  -3  15 -14        237.15        254.91        35.96 o                         
  -2  15 -14        244.89        192.51        33.85 o                         
  -1  15 -14        141.44        125.87        32.79 o                         
   0  15 -14        473.54        481.27        49.71 o                         
   1  15 -14        527.60        545.79        56.06 o                         
   2  15 -14        939.65       1041.86        72.98 o                         
   3  15 -14        227.74        216.83        34.90 o                         
   4  15 -14         90.37         81.44        30.67 o                         
   5  15 -14        204.53        273.95        37.02 o                         
   7  15 -14        310.50        338.96        23.68 o                         
   8  15 -14        339.09        347.20        24.61 o                         
   9  15 -14         55.91         31.64        15.64 o                         
  10  15 -14        304.21        299.51        27.11 o                         
  11  15 -14          7.95         14.74        15.38 o                         
  12  15 -14        168.43        145.65        18.11 o                         
  13  15 -14        254.27        236.83        20.38 o                         
  -4  16 -14         86.20         75.10        32.79 o                         
  -3  16 -14         81.23         96.25        39.14 o                         
   0  16 -14        698.18        807.05        66.64 o                         
   1  16 -14        309.90        264.43        40.19 o                         
   2  16 -14        379.67        411.46        53.94 o                         
   5  16 -14        408.88        406.17        56.06 o                         
   6  16 -14         53.36         61.35        31.73 o                         
   7  16 -14        651.06        687.26        37.55 o                         
   8  16 -14        323.17        353.08        24.06 o                         
   9  16 -14        537.06        614.55        35.72 o                         
  10  16 -14        463.15        430.53        43.37 o                         
  11  16 -14        160.39        155.10        21.12 o                         
  12  16 -14        539.20        648.80        33.67 o                         
  -4  17 -14        214.49        208.37        35.96 o                         
  -3  17 -14         48.58         26.44        33.85 o                         
  -2  17 -14        371.65        444.24        57.12 o                         
  -1  17 -14         96.91         39.14        31.73 o                         
   0  17 -14         42.13         23.27        30.67 o                         
   1  17 -14        151.50        141.74        33.85 o                         
   2  17 -14        314.21        268.66        38.08 o                         
   3  17 -14        461.51        454.82        53.94 o                         
   4  17 -14        333.46        294.05        39.14 o                         
   5  17 -14       1252.38       1272.44        83.56 o                         
   6  17 -14        441.37        490.78        61.35 o                         
   7  17 -14         47.61        -13.75        31.73 o                         
   8  17 -14        587.45        543.67        66.64 o                         
   9  17 -14         73.39         57.12        35.96 o                         
  10  17 -14        302.18        271.84        43.37 o                         
  11  17 -14        461.78        565.88        69.81 o                         
  -3  18 -14         71.10         20.10        34.90 o                         
  -2  18 -14         29.92         34.90        32.79 o                         
  -1  18 -14         40.58         -9.52        30.67 o                         
   0  18 -14        203.81        115.29        34.90 o                         
   1  18 -14         93.15         98.37        33.85 o                         
   2  18 -14        218.97        184.04        35.96 o                         
   3  18 -14          6.20        -26.44        30.67 o                         
   4  18 -14        785.19        882.14        69.81 o                         
   5  18 -14         21.59         -1.06        34.90 o                         
   6  18 -14        762.44        797.53        65.58 o                         
   7  18 -14        177.61        178.76        39.14 o                         
   8  18 -14         51.34         23.27        34.90 o                         
   9  18 -14         24.76         19.04        38.08 o                         
  10  18 -14        249.96        215.78        44.42 o                         
  -3  19 -14        182.45        179.81        39.14 o                         
  -2  19 -14        206.81        161.83        38.08 o                         
  -1  19 -14        410.65        338.47        42.31 o                         
   0  19 -14        333.20        303.57        41.25 o                         
   1  19 -14       1451.94       1750.54        96.25 o                         
   2  19 -14        162.36        215.78        38.08 o                         
   3  19 -14         77.09         53.94        35.96 o                         
   4  19 -14        162.73        199.91        40.19 o                         
   5  19 -14        108.76         96.25        35.96 o                         
   6  19 -14        374.37        288.76        44.42 o                         
   7  19 -14         25.25         13.75        35.96 o                         
   8  19 -14        397.66        406.17        49.71 o                         
  -3  20 -14        120.45        103.66        38.08 o                         
  -2  20 -14        386.63        425.21        59.23 o                         
  -1  20 -14         57.24         35.96        37.02 o                         
   0  20 -14       1087.21       1196.29        81.44 o                         
   1  20 -14        207.44        186.16        41.25 o                         
   2  20 -14        784.95        902.24        76.16 o                         
   3  20 -14         11.51        -13.75        37.02 o                         
   4  20 -14        311.74        273.95        42.31 o                         
   5  20 -14        429.60        536.27        67.69 o                         
   6  20 -14         64.46         63.46        39.14 o                         
   1  21 -14        578.43        710.79        74.04 o                         
  -9   0 -13        386.41        284.75        31.00 o                         
  -7   0 -13        920.69        989.64        77.74 o                         
  -5   0 -13        785.99        769.13       103.66 o                         
  -3   0 -13       1945.64       2036.54        59.90 o                         
  -1   0 -13       1194.35       1233.90        36.79 o                         
   1   0 -13       3550.40       3547.34        86.17 o                         
   3   0 -13       2840.86       2890.35        79.54 o                         
   5   0 -13       1587.91       1638.89        55.74 o                         
   7   0 -13       1197.53       1341.36        47.41 o                         
   9   0 -13        197.31        173.38        22.28 o                         
  11   0 -13        651.52        732.42        51.47 o                         
  13   0 -13        898.17        835.60        62.41 o                         
  15   0 -13        174.24        160.93        13.50 o                         
  17   0 -13        462.85        462.87        53.42 o                         
  19   0 -13        184.04        154.43        38.08 o                         
 -13   1 -13        241.78        276.07        23.27 o                         
 -11   1 -13        661.19        670.09        27.40 o                         
 -10   1 -13        205.82        189.01        75.10 o                         
  -9   1 -13        837.26        870.54        61.07 o                         
  -8   1 -13       1212.63       1230.29        42.30 o                         
  -7   1 -13       1066.14       1126.08        51.91 o                         
  -6   1 -13       1778.67       1885.27        49.34 o                         
  -5   1 -13        104.49         90.49        13.66 o                         
  -4   1 -13       2652.79       2705.54        76.68 o                         
  -3   1 -13        784.85        755.29        24.75 o                         
  -2   1 -13       1068.26       1011.64        27.29 o                         
  -1   1 -13       4794.91       4953.13        89.13 o                         
   0   1 -13       1138.17       1173.16        26.83 o                         
   1   1 -13       4890.55       5132.33        85.04 o                         
   2   1 -13         86.90        106.29        41.12 o                         
   3   1 -13       1402.36       1536.98        31.15 o                         
   4   1 -13       3074.51       3125.06        54.11 o                         
   5   1 -13       1449.99       1560.26        33.24 o                         
   6   1 -13        124.23         90.63         8.01 o                         
   7   1 -13        664.50        679.04        19.56 o                         
   8   1 -13       1914.79       1952.13        50.53 o                         
   9   1 -13        216.92        209.61        13.55 o                         
  10   1 -13         40.04         33.77        14.69 o                         
  11   1 -13        184.11        176.92        16.11 o                         
  12   1 -13        184.05        162.66         9.85 o                         
  13   1 -13       1454.57       1539.49        39.58 o                         
  14   1 -13        514.96        532.45        20.13 o                         
  15   1 -13        179.53        182.74        11.10 o                         
  16   1 -13         97.57         82.44         9.15 o                         
  17   1 -13         18.65         18.10        12.42 o                         
  18   1 -13        139.07        169.68        26.89 o                         
  19   1 -13         15.18          9.61        32.79 o                         
 -11   2 -13        117.62         96.25        17.98 o                         
 -10   2 -13       1795.77       1845.73        64.32 o                         
  -9   2 -13        325.94        277.97        69.28 o                         
  -8   2 -13        959.10        971.92        39.11 o                         
  -7   2 -13       1212.06       1251.47        42.75 o                         
  -6   2 -13       3377.84       3416.03        80.80 o                         
  -5   2 -13       4384.36       4559.72        99.74 o                         
  -4   2 -13       1228.33       1104.52        31.60 o                         
  -3   2 -13         11.08         -5.09        10.45 o                         
  -2   2 -13         62.71         47.64        10.60 o                         
  -1   2 -13        650.99        683.23        18.08 o                         
   0   2 -13        144.00        102.26        41.46 o                         
   1   2 -13          8.12         15.56         8.06 o                         
   2   2 -13        517.92        535.29        17.42 o                         
   3   2 -13        904.94        875.96        19.33 o                         
   4   2 -13       1439.01       1516.36        32.86 o                         
   5   2 -13       1776.46       1879.21        39.14 o                         
   6   2 -13       2223.48       2396.57        52.49 o                         
   7   2 -13       3541.85       3852.73        77.09 o                         
   8   2 -13       2205.27       2326.90        58.32 o                         
   9   2 -13        519.47        539.98        29.56 o                         
  10   2 -13       1087.10       1113.66        42.43 o                         
  11   2 -13        137.38        127.28        10.16 o                         
  12   2 -13        323.08        361.73        18.68 o                         
  13   2 -13        268.89        243.12        11.06 o                         
  14   2 -13        133.06        128.16         9.08 o                         
  15   2 -13        300.74        341.31        16.21 o                         
  16   2 -13         13.93          7.64        12.65 o                         
  17   2 -13        203.98        198.73        18.66 o                         
  18   2 -13         48.65         47.08        14.68 o                         
  19   2 -13         87.23         85.33        27.64 o                         
 -13   3 -13        513.72        504.54        35.96 o                         
 -10   3 -13         79.47         96.44        10.18 o                         
  -9   3 -13        421.24        404.62        24.32 o                         
  -8   3 -13       1347.48       1351.67        44.85 o                         
  -7   3 -13        281.01        254.61        19.21 o                         
  -6   3 -13       3997.44       4033.36        98.29 o                         
  -5   3 -13         37.63         29.57         8.93 o                         
  -4   3 -13       1239.40       1232.40        32.11 o                         
  -3   3 -13        508.78        534.70        18.26 o                         
  -2   3 -13        836.18        866.10        26.39 o                         
  -1   3 -13        138.05        115.85         7.74 o                         
   0   3 -13          8.24         10.00         8.30 o                         
   1   3 -13        477.56        440.07        13.56 o                         
   2   3 -13       1464.70       1467.72        27.59 o                         
   3   3 -13       3003.40       3126.99        54.89 o                         
   4   3 -13         31.50         27.32         7.22 o                         
   5   3 -13       2536.92       2602.83        51.80 o                         
   6   3 -13       2410.36       2399.90        51.22 o                         
   7   3 -13       1312.67       1221.28        37.09 o                         
   8   3 -13       1408.89       1443.06        39.76 o                         
   9   3 -13        870.86        904.15        22.74 o                         
  10   3 -13         53.76         36.36        11.88 o                         
  11   3 -13        201.58        178.68        33.75 o                         
  12   3 -13       1213.48       1287.10        40.26 o                         
  13   3 -13        337.91        355.66        19.78 o                         
  14   3 -13         95.74         77.06        18.16 o                         
  15   3 -13         90.25         83.16        12.73 o                         
  16   3 -13        223.03        246.59        24.40 o                         
  17   3 -13         65.72         33.34        13.57 o                         
  18   3 -13        261.11        318.11        35.59 o                         
  19   3 -13        109.74        104.32        27.67 o                         
 -14   4 -13        105.93        113.18        15.87 o                         
 -13   4 -13         58.38         43.37        16.92 o                         
 -10   4 -13        920.94        885.35        70.87 o                         
  -9   4 -13        568.82        581.58        24.75 o                         
  -8   4 -13        190.47        146.58        14.49 o                         
  -7   4 -13       1403.06       1418.39        81.53 o                         
  -6   4 -13        591.48        556.99        19.70 o                         
  -5   4 -13        766.89        835.23        26.08 o                         
  -4   4 -13       1498.69       1563.75        36.10 o                         
  -3   4 -13        118.36        122.21         8.64 o                         
  -2   4 -13        538.71        593.68        18.43 o                         
  -1   4 -13       1782.27       1898.03        41.33 o                         
   0   4 -13        665.60        670.59        16.33 o                         
   1   4 -13        541.97        538.06        14.57 o                         
   2   4 -13        737.83        725.61        17.09 o                         
   3   4 -13       2243.90       2302.33        45.15 o                         
   4   4 -13        350.84        343.55        13.52 o                         
   5   4 -13       1348.06       1456.64        36.60 o                         
   6   4 -13         29.02         10.20         8.82 o                         
   7   4 -13        526.55        478.22        21.30 o                         
   8   4 -13       1666.64       1693.70        42.78 o                         
   9   4 -13        139.71        103.45        10.88 o                         
  10   4 -13       1673.23       1694.89        38.16 o                         
  11   4 -13       1851.68       1870.76        49.60 o                         
  12   4 -13       2190.80       2278.78        59.89 o                         
  13   4 -13        551.03        622.62        27.52 o                         
  14   4 -13        641.23        627.95        31.08 o                         
  15   4 -13         81.94         63.69        13.41 o                         
  16   4 -13         34.76         19.90        14.15 o                         
  17   4 -13         23.77         32.60        16.75 o                         
  18   4 -13         55.70         51.19        15.58 o                         
  19   4 -13         88.44         83.03        26.93 o                         
 -14   5 -13        542.17        525.69        40.19 o                         
 -13   5 -13        179.34        156.54        21.15 o                         
 -11   5 -13         79.91        130.10       115.29 o                         
 -10   5 -13       1133.83       1054.26        86.73 o                         
  -9   5 -13         33.58         46.85        19.87 o                         
  -8   5 -13       1877.50       1854.00       151.25 o                         
  -7   5 -13        449.68        424.20        33.28 o                         
  -6   5 -13        245.78        261.91        28.24 o                         
  -5   5 -13         79.92         63.74        12.35 o                         
  -4   5 -13        692.39        701.77        22.39 o                         
  -3   5 -13        971.52        975.78        26.89 o                         
  -2   5 -13       1645.47       1306.03        91.24 o                         
  -1   5 -13        541.99        585.96        19.36 o                         
   0   5 -13       1665.14       1711.49        33.58 o                         
   1   5 -13        676.08        650.66        18.24 o                         
   2   5 -13        862.46        851.94        20.85 o                         
   3   5 -13          8.53          0.30         6.83 o                         
   4   5 -13       2071.00       2032.79        43.92 o                         
   5   5 -13         80.92         95.41        10.08 o                         
   6   5 -13       4028.87       3943.02        88.58 o                         
   7   5 -13        539.09        549.02        20.92 o                         
   8   5 -13        995.28       1043.56        25.45 o                         
   9   5 -13       1775.50       1802.59        41.47 o                         
  10   5 -13       1250.12       1208.08        36.27 o                         
  11   5 -13        207.68        178.88        14.61 o                         
  12   5 -13        383.26        349.00        21.70 o                         
  13   5 -13        759.70        824.29        30.96 o                         
  14   5 -13        331.66        312.52        20.96 o                         
  15   5 -13        268.91        267.68        23.90 o                         
  16   5 -13        465.67        473.45        32.83 o                         
  17   5 -13         28.83         25.64        15.35 o                         
  18   5 -13        408.58        499.22        31.13 o                         
  19   5 -13          1.85         32.97        16.90 o                         
 -14   6 -13          3.59          5.29        19.04 o                         
 -13   6 -13        480.80        469.63        43.37 o                         
 -11   6 -13       1106.00        849.35       156.54 o                         
 -10   6 -13         28.64       -105.77       105.77 o                         
  -9   6 -13       1661.07       1618.32       200.97 o                         
  -8   6 -13        174.32        294.05       100.48 o                         
  -7   6 -13        871.12        819.35        92.90 o                         
  -6   6 -13        440.83        421.14        31.80 o                         
  -5   6 -13       2247.95       2126.79        60.75 o                         
  -4   6 -13        190.47        172.53        17.81 o                         
  -3   6 -13       1025.28       1030.35        30.42 o                         
  -2   6 -13        424.09        474.35        19.15 o                         
  -1   6 -13        220.98        136.57        43.63 o                         
   0   6 -13        354.31        317.48        21.06 o                         
   1   6 -13        256.18        231.95        10.72 o                         
   2   6 -13       1251.34       1217.48        28.47 o                         
   3   6 -13       3499.37       3755.79        82.61 o                         
   4   6 -13        899.00        743.14        60.92 o                         
   5   6 -13       4790.88       4957.28       111.40 o                         
   6   6 -13        524.47        477.90        32.56 o                         
   7   6 -13        169.80        157.20        11.24 o                         
   8   6 -13          6.59          2.33         9.70 o                         
   9   6 -13       1244.30       1239.09        32.33 o                         
  10   6 -13         79.35         62.60         8.43 o                         
  11   6 -13        695.89        698.92        22.01 o                         
  12   6 -13        113.55        110.09        12.80 o                         
  13   6 -13         24.05         21.87        12.49 o                         
  14   6 -13        115.45         78.83        13.51 o                         
  15   6 -13        609.70        624.93        40.68 o                         
  16   6 -13        125.74        132.04        18.90 o                         
  17   6 -13        591.69        645.79        33.76 o                         
  18   6 -13         84.58         28.82        17.28 o                         
 -14   7 -13        203.01        199.91        24.33 o                         
 -13   7 -13         30.44         -1.06        20.10 o                         
 -11   7 -13          8.74         11.63       118.47 o                         
 -10   7 -13       1182.82       1011.19       151.25 o                         
  -9   7 -13        255.04        139.62       110.00 o                         
  -8   7 -13       2914.06       2756.43       236.93 o                         
  -7   7 -13        175.75        150.73        21.56 o                         
  -6   7 -13       1060.55        997.04        62.98 o                         
  -5   7 -13        135.59        112.02        11.58 o                         
  -4   7 -13       1489.07       1498.26        39.40 o                         
  -3   7 -13        169.57        154.86        14.43 o                         
  -2   7 -13        464.22        475.10        17.94 o                         
  -1   7 -13        192.34        159.19        18.67 o                         
   0   7 -13        379.20        367.79        16.76 o                         
   1   7 -13        857.85        756.85        29.15 o                         
   2   7 -13        352.87        334.43        14.31 o                         
   3   7 -13        129.49         98.86         9.78 o                         
   4   7 -13       3323.68       3326.26        80.50 o                         
   5   7 -13        300.42        277.12        16.45 o                         
   6   7 -13        251.03        230.92        17.38 o                         
   7   7 -13         70.81         61.55        10.35 o                         
   8   7 -13        235.98        245.33        13.16 o                         
   9   7 -13        374.46        400.95        23.66 o                         
  10   7 -13        842.07        804.84        23.37 o                         
  11   7 -13        256.82        227.99        18.55 o                         
  12   7 -13        181.11        158.18        14.02 o                         
  13   7 -13        386.81        421.88        24.71 o                         
  14   7 -13          4.01          7.14        13.32 o                         
  15   7 -13         38.10         41.31        14.73 o                         
  16   7 -13        177.69        178.20        21.31 o                         
  17   7 -13        180.71        197.70        19.31 o                         
  18   7 -13        205.70        233.58        21.16 o                         
 -15   8 -13        151.88        120.58        26.44 o                         
 -14   8 -13         49.63         31.73        23.27 o                         
 -13   8 -13        520.05        465.40        46.54 o                         
 -11   8 -13        334.29        123.75       135.39 o                         
 -10   8 -13        287.01        369.15       122.70 o                         
  -9   8 -13        491.98        277.12       113.18 o                         
  -8   8 -13        576.80        414.63       114.23 o                         
  -7   8 -13        143.72        107.89        92.02 o                         
  -6   8 -13        149.69         84.85        55.53 o                         
  -5   8 -13         59.03         63.67        13.81 o                         
  -4   8 -13        327.23        331.38        29.65 o                         
  -3   8 -13        231.46        238.76        14.94 o                         
  -2   8 -13         43.79         38.55         8.55 o                         
  -1   8 -13       1435.23       1466.28        38.67 o                         
   0   8 -13        248.52        221.23        14.91 o                         
   1   8 -13        520.32        504.84        35.05 o                         
   2   8 -13        655.83        620.97        19.17 o                         
   3   8 -13       1094.59       1015.15        29.06 o                         
   4   8 -13       1468.91       1378.98        39.14 o                         
   5   8 -13       2652.78       2698.93        65.17 o                         
   6   8 -13        224.60        187.23        13.11 o                         
   7   8 -13        902.19       1012.96        32.93 o                         
   8   8 -13        523.88        462.30        25.07 o                         
   9   8 -13        818.70        861.85        31.33 o                         
  10   8 -13        395.87        410.20        19.14 o                         
  11   8 -13        394.67        372.97        22.31 o                         
  12   8 -13        301.86        256.91        17.89 o                         
  13   8 -13         45.48          4.62        17.54 o                         
  14   8 -13        173.98        148.78        18.30 o                         
  15   8 -13         67.30         49.26        15.49 o                         
  16   8 -13        100.33        109.25        16.89 o                         
  17   8 -13        309.56        327.52        48.53 o                         
  18   8 -13          0.66         -9.67        18.35 o                         
 -15   9 -13         29.48         50.77        24.33 o                         
 -14   9 -13        378.42        350.11        46.54 o                         
 -13   9 -13        274.99        264.43        31.73 o                         
  -8   9 -13        185.19        174.52       108.95 o                         
  -7   9 -13        186.78        175.58        96.25 o                         
  -6   9 -13        539.72        555.14        34.98 o                         
  -5   9 -13        351.02        344.87        20.61 o                         
  -4   9 -13        248.98        242.89        16.13 o                         
  -3   9 -13        339.10        279.93        21.54 o                         
  -2   9 -13        270.10        263.49        21.06 o                         
  -1   9 -13        692.74        645.09        29.92 o                         
   0   9 -13       4278.59       4177.69       108.60 o                         
   1   9 -13       4423.62       4484.88       114.70 o                         
   2   9 -13       1912.41       1933.48        57.26 o                         
   3   9 -13       1708.30       1782.83        46.40 o                         
   4   9 -13        385.26        375.51        29.09 o                         
   5   9 -13        886.31        978.06        34.55 o                         
   6   9 -13        681.81        641.77        22.48 o                         
   7   9 -13        559.17        494.23        27.79 o                         
   8   9 -13       1862.97       1939.59        45.03 o                         
   9   9 -13        244.07        213.24        12.63 o                         
  10   9 -13        113.33         89.55         9.88 o                         
  11   9 -13        324.33        313.66        20.94 o                         
  12   9 -13         16.72          9.43        12.99 o                         
  13   9 -13        235.69        192.95        16.22 o                         
  14   9 -13        227.95        223.40        17.99 o                         
  15   9 -13        451.59        507.40        30.11 o                         
  16   9 -13         11.14          6.59        16.21 o                         
  17   9 -13          4.87        -19.67        19.67 o                         
 -15  10 -13         41.63         93.08        27.50 o                         
 -14  10 -13        194.79        208.37        31.73 o                         
 -13  10 -13        779.31        877.91        63.46 o                         
  -7  10 -13        204.00        160.77       105.77 o                         
  -6  10 -13        618.96        654.73       116.35 o                         
  -5  10 -13        252.87        253.52        27.35 o                         
  -4  10 -13        961.32        969.59        36.79 o                         
  -3  10 -13        652.40        635.40        27.70 o                         
  -2  10 -13        489.18        468.55        21.09 o                         
  -1  10 -13       2504.89       2620.65        73.57 o                         
   0  10 -13        948.49       1029.82        37.42 o                         
   1  10 -13       3644.52       3818.08       123.98 o                         
   2  10 -13       1372.45       1454.23        47.64 o                         
   3  10 -13       1381.32       1321.86        28.25 o                         
   4  10 -13        792.97        721.13        30.80 o                         
   5  10 -13        370.60        349.14        34.00 o                         
   6  10 -13        369.60        321.03        18.35 o                         
   7  10 -13       1458.53       1515.82        44.97 o                         
   8  10 -13        624.21        564.15        21.92 o                         
   9  10 -13        271.08        276.82        15.26 o                         
  10  10 -13        525.87        523.05        26.13 o                         
  11  10 -13         23.51         35.69        13.31 o                         
  12  10 -13        201.66        197.84        20.21 o                         
  13  10 -13        262.10        282.21        22.54 o                         
  14  10 -13        254.53        250.35        37.47 o                         
  15  10 -13        423.64        463.39        30.79 o                         
  16  10 -13         19.71          8.02        17.48 o                         
  17  10 -13         86.85         81.75        19.12 o                         
 -15  11 -13        173.28        175.58        31.73 o                         
 -14  11 -13         45.99         32.79        30.67 o                         
 -13  11 -13        264.42        225.30        33.85 o                         
  -5  11 -13        740.06        852.53        58.17 o                         
  -4  11 -13       2011.38       2052.74        82.34 o                         
  -3  11 -13        503.86        527.21        36.18 o                         
  -2  11 -13        488.05        480.43        27.95 o                         
  -1  11 -13        163.03        139.41        27.97 o                         
   0  11 -13        311.32        310.27        20.93 o                         
   1  11 -13        117.73         90.09        15.78 o                         
   2  11 -13        573.48        581.82        29.03 o                         
   3  11 -13        552.34        582.92        22.63 o                         
   4  11 -13        408.74        361.87        23.21 o                         
   5  11 -13        410.94        438.44        23.22 o                         
   6  11 -13        681.58        674.52        23.89 o                         
   7  11 -13        376.43        327.76        20.89 o                         
   8  11 -13       2314.22       2437.65        60.90 o                         
   9  11 -13        369.91        386.27        23.97 o                         
  10  11 -13        513.87        579.90        28.61 o                         
  11  11 -13        561.27        554.34        27.52 o                         
  12  11 -13        162.48        163.43        18.31 o                         
  13  11 -13         12.09         10.60        15.09 o                         
  14  11 -13        311.07        298.45        26.47 o                         
  15  11 -13        277.35        256.99        58.17 o                         
  16  11 -13        430.97        446.83        30.78 o                         
  17  11 -13        250.90        240.47        29.20 o                         
 -14  12 -13        137.54         87.79        32.79 o                         
 -13  12 -13         35.15         -6.35        30.67 o                         
  -5  12 -13        155.02        125.87        28.56 o                         
  -4  12 -13        104.34         30.67        26.44 o                         
  -3  12 -13       1111.97       1094.24        44.88 o                         
  -2  12 -13        179.87        156.79        15.37 o                         
  -1  12 -13         42.11         52.19        12.79 o                         
   0  12 -13         92.64        101.74        23.80 o                         
   1  12 -13        223.90        186.52        16.77 o                         
   2  12 -13        238.41        202.03        28.56 o                         
   3  12 -13        164.23        147.20        34.38 o                         
   4  12 -13          9.48          8.36         3.68 o                         
   5  12 -13         99.10        116.01        12.39 o                         
   6  12 -13        361.64        363.97        17.69 o                         
   7  12 -13        922.17        989.10        31.61 o                         
   8  12 -13         71.70         54.37        12.18 o                         
   9  12 -13       1738.85       1874.04        54.99 o                         
  10  12 -13        146.81        127.47        14.67 o                         
  11  12 -13        231.85        198.60        17.00 o                         
  12  12 -13        517.16        534.09        29.75 o                         
  13  12 -13        108.05        102.12        16.59 o                         
  14  12 -13        182.02        187.53        18.95 o                         
  15  12 -13        168.39        165.43        22.58 o                         
  16  12 -13        116.03         73.46        18.98 o                         
 -14  13 -13         82.86         82.50        33.85 o                         
  -4  13 -13        271.58        263.37        33.85 o                         
  -3  13 -13       1037.56       1156.09        67.69 o                         
  -2  13 -13         13.79         42.04        13.60 o                         
  -1  13 -13        552.30        572.46        30.12 o                         
   0  13 -13        133.10        135.06        14.41 o                         
   1  13 -13        277.52        293.01        23.80 o                         
   2  13 -13         73.95         84.24        20.10 o                         
   3  13 -13         71.54         44.42        26.44 o                         
   4  13 -13         17.97         17.63         4.39 o                         
   5  13 -13        234.36        217.79        17.48 o                         
   6  13 -13       1288.22       1419.63        42.36 o                         
   7  13 -13         72.03         49.20        13.15 o                         
   8  13 -13       1558.49       1579.74        47.30 o                         
   9  13 -13        518.06        516.39        26.30 o                         
  10  13 -13        894.24        967.88        47.13 o                         
  11  13 -13        520.04        500.94        47.02 o                         
  12  13 -13        470.82        547.12        30.63 o                         
  13  13 -13        135.45        107.69        31.61 o                         
  14  13 -13        327.50        404.16        27.33 o                         
  15  13 -13        137.37        160.88        19.69 o                         
 -13  14 -13        414.60        352.22        44.42 o                         
 -12  14 -13         87.42         46.54        33.85 o                         
  -4  14 -13       1335.84       1531.59        85.68 o                         
  -3  14 -13        263.70        289.82        34.90 o                         
  -2  14 -13       1150.05       1243.89        71.93 o                         
  -1  14 -13        194.90        177.38        18.51 o                         
   0  14 -13        461.70        486.73        28.34 o                         
   1  14 -13       1302.61       1402.88        52.06 o                         
   2  14 -13        185.13        193.33        18.54 o                         
   3  14 -13        538.78        555.62        49.71 o                         
   4  14 -13         60.87         39.02         6.01 o                         
   5  14 -13        193.78        230.51        15.88 o                         
   6  14 -13        150.33        155.19        18.20 o                         
   7  14 -13        895.39        950.96        43.37 o                         
   8  14 -13        576.52        525.36        31.89 o                         
   9  14 -13        734.27        776.98        33.52 o                         
  10  14 -13        194.58        189.57        21.00 o                         
  11  14 -13        140.86        116.23        16.15 o                         
  12  14 -13          5.15          1.84        16.64 o                         
  13  14 -13        243.30        189.00        20.52 o                         
  14  14 -13         61.23         44.23        23.38 o                         
  15  14 -13         57.89         40.08        18.93 o                         
 -12  15 -13        259.96        242.22        41.25 o                         
  -4  15 -13        330.82        333.18        38.08 o                         
  -3  15 -13        201.86        140.68        31.73 o                         
  -2  15 -13         91.31         97.31        30.67 o                         
  -1  15 -13        334.92        254.91        33.85 o                         
   0  15 -13       1205.10       1291.48        77.21 o                         
   1  15 -13        415.23        455.88        51.83 o                         
   2  15 -13        749.93        833.49        60.29 o                         
   3  15 -13        200.16        156.54        30.67 o                         
   4  15 -13         34.67         -3.17        27.50 o                         
   5  15 -13         65.94         50.49        13.75 o                         
   6  15 -13         68.13         44.62        11.60 o                         
   7  15 -13         12.66          7.30        13.15 o                         
   8  15 -13         42.70         19.04        16.92 o                         
   9  15 -13          1.99        -13.29        13.29 o                         
  10  15 -13        101.73        107.34        15.62 o                         
  11  15 -13         10.54         12.40        18.74 o                         
  12  15 -13        674.92        692.25        34.84 o                         
  13  15 -13         52.73         34.81        17.84 o                         
  14  15 -13        721.24        812.49        39.50 o                         
  -4  16 -13         94.68        153.37        50.77 o                         
  -3  16 -13        273.22        241.16        35.96 o                         
  -2  16 -13         98.12         77.21        31.73 o                         
  -1  16 -13        245.47        148.08        32.79 o                         
   0  16 -13         13.71         -2.12        28.56 o                         
   1  16 -13         16.39         22.21        29.62 o                         
   2  16 -13         40.11         10.58        28.56 o                         
   3  16 -13        287.13        257.03        34.90 o                         
   4  16 -13        666.38        650.50        55.00 o                         
   5  16 -13        280.85        230.75        23.27 o                         
   6  16 -13        366.12        357.51        26.44 o                         
   7  16 -13        270.41        218.63        21.91 o                         
   8  16 -13        102.10         99.75        47.07 o                         
   9  16 -13        191.70        192.12        21.15 o                         
  10  16 -13        165.35        165.16        16.86 o                         
  11  16 -13        178.45        159.72        18.03 o                         
  12  16 -13         49.91         49.94        17.57 o                         
  13  16 -13        201.32        198.59        20.70 o                         
  -4  17 -13        392.29        413.57        56.06 o                         
  -3  17 -13        136.03        124.81        34.90 o                         
  -2  17 -13         43.21         31.73        35.96 o                         
   4  17 -13       2544.98       2331.23       140.68 o                         
   5  17 -13        242.18        226.35        39.14 o                         
   6  17 -13       1287.56       1409.95        88.85 o                         
   7  17 -13        158.96        137.51        15.23 o                         
   8  17 -13        288.50        324.22        25.15 o                         
   9  17 -13        466.02        553.22        35.55 o                         
  10  17 -13        594.34        697.12        33.06 o                         
  11  17 -13        113.18        125.23        23.78 o                         
  12  17 -13        354.88        372.52        25.95 o                         
  -3  18 -13        535.46        456.94        59.23 o                         
  -2  18 -13         68.50         59.23        32.79 o                         
  -1  18 -13        123.17         81.44        32.79 o                         
   0  18 -13        258.81        217.89        38.08 o                         
   1  18 -13        552.78        596.56        61.35 o                         
   2  18 -13        307.24        318.38        41.25 o                         
   3  18 -13       1465.35       1490.34        89.91 o                         
   4  18 -13         24.27         27.50        33.85 o                         
   5  18 -13       1556.07       1650.05        93.08 o                         
   6  18 -13         68.64         51.83        34.90 o                         
   7  18 -13        181.74        145.97        37.02 o                         
   8  18 -13         41.77         20.10        33.85 o                         
   9  18 -13        333.03        344.82        44.42 o                         
  10  18 -13         45.70         59.23        39.14 o                         
  11  18 -13        446.96        503.12        49.71 o                         
  -3  19 -13          0.31          4.23        32.79 o                         
  -2  19 -13         62.52         60.29        33.85 o                         
  -1  19 -13        162.01        124.81        35.96 o                         
   0  19 -13          9.84         -1.06        32.79 o                         
   1  19 -13         26.83         -7.40        32.79 o                         
   2  19 -13        377.31        350.11        42.31 o                         
   3  19 -13         46.06         37.02        32.79 o                         
   4  19 -13        459.46        495.02        56.06 o                         
   5  19 -13        104.35        169.24        37.02 o                         
   6  19 -13        325.99        253.85        40.19 o                         
   7  19 -13        317.16        269.72        41.25 o                         
   8  19 -13         20.42         43.37        35.96 o                         
   9  19 -13        317.84        354.34        46.54 o                         
  -3  20 -13        134.86         94.14        37.02 o                         
  -2  20 -13        303.98        332.13        42.31 o                         
  -1  20 -13        221.80        211.55        39.14 o                         
   0  20 -13         23.11         24.33        34.90 o                         
   1  20 -13        530.89        437.90        58.17 o                         
   2  20 -13         87.75         83.56        34.90 o                         
   3  20 -13         94.66        102.60        37.02 o                         
   4  20 -13         64.68         38.08        37.02 o                         
   5  20 -13        149.44        145.97        38.08 o                         
   6  20 -13        107.79         84.62        38.08 o                         
   7  20 -13         21.54         39.14        35.96 o                         
  -2  21 -13         37.14         66.64        38.08 o                         
  -1  21 -13        370.61        420.98        47.60 o                         
   0  21 -13        556.65        722.43        65.58 o                         
   1  21 -13        282.00        251.74        42.31 o                         
   2  21 -13        162.30        166.06        40.19 o                         
   3  21 -13         91.21         78.27        39.14 o                         
   4  21 -13         63.18         45.48        37.02 o                         
   5  21 -13         31.30         38.08        38.08 o                         
 -12   0 -12       1749.95       1727.91        56.84 o                         
 -10   0 -12        380.57        116.35        85.68 o                         
  -8   0 -12        522.34        514.16        33.69 o                         
  -6   0 -12        456.62        356.09        30.18 o                         
  -4   0 -12       2943.03       2912.87        89.06 o                         
  -2   0 -12       6487.73       6432.66       259.05 o                         
   0   0 -12       3033.13       2961.98       146.87 o                         
   2   0 -12        250.67        230.51        15.42 o                         
   4   0 -12        668.31        428.38        71.93 o                         
   6   0 -12        865.16        791.05        43.97 o                         
   8   0 -12       2890.61       2998.08        86.01 o                         
  10   0 -12        826.25        852.86        54.43 o                         
  12   0 -12        244.13        289.82        41.25 o                         
  14   0 -12        698.17        674.63        64.52 o                         
  16   0 -12        457.06        438.15        26.53 o                         
  18   0 -12        251.92        276.48        28.03 o                         
  20   0 -12          3.49         39.14        38.08 o                         
 -12   1 -12        460.15        467.92        22.36 o                         
 -11   1 -12        212.72        192.90        18.85 o                         
 -10   1 -12        545.34        495.78        40.83 o                         
  -9   1 -12          1.56        -10.33        47.31 o                         
  -8   1 -12       1730.26       1691.04        52.46 o                         
  -7   1 -12        237.69        252.43        19.12 o                         
  -6   1 -12        707.14        667.38        26.97 o                         
  -5   1 -12        189.23        151.04         9.63 o                         
  -4   1 -12       1304.63       1358.73        31.67 o                         
  -3   1 -12       5315.71       5517.48        98.07 o                         
  -2   1 -12       5321.22       5576.23        89.35 o                         
  -1   1 -12        603.09        722.47        16.98 o                         
   0   1 -12       2787.28       3121.22        54.10 o                         
   1   1 -12        209.66        249.95        10.94 o                         
   2   1 -12       4372.34       4330.49        73.85 o                         
   3   1 -12        889.06        937.99        18.97 o                         
   4   1 -12       1989.01       2005.24        38.56 o                         
   5   1 -12       1172.78       1231.82        25.46 o                         
   6   1 -12        194.99        142.45         7.60 o                         
   7   1 -12        304.90        347.71        13.64 o                         
   8   1 -12       1436.78       1372.56        36.36 o                         
   9   1 -12        341.89        378.66        16.83 o                         
  10   1 -12        833.45        843.56        22.19 o                         
  11   1 -12        673.13        676.79        23.08 o                         
  12   1 -12        435.98        464.71        15.97 o                         
  13   1 -12        670.14        736.85        28.22 o                         
  14   1 -12        301.46        301.47        14.09 o                         
  15   1 -12        780.24        840.60        25.65 o                         
  16   1 -12          3.98         -8.73         8.73 o                         
  17   1 -12        209.75        239.54        15.44 o                         
  18   1 -12        137.21        159.35        12.29 o                         
  19   1 -12         74.99         75.21        18.59 o                         
  20   1 -12        199.23        189.59        29.54 o                         
 -13   2 -12        141.53        134.33        20.10 o                         
 -12   2 -12        410.71        393.47        35.96 o                         
 -11   2 -12        997.44       1078.05        56.23 o                         
 -10   2 -12        228.28        237.99        14.85 o                         
  -9   2 -12       1210.85       1268.06        42.77 o                         
  -8   2 -12        314.58        272.08        57.36 o                         
  -7   2 -12       1174.63       1166.85        37.73 o                         
  -6   2 -12       2544.25       2632.36        59.69 o                         
  -5   2 -12       2552.80       2620.11        62.13 o                         
  -4   2 -12       2062.49       2091.37        40.84 o                         
  -3   2 -12       2653.59       2592.50        45.56 o                         
  -2   2 -12       1145.37       1068.79        21.64 o                         
  -1   2 -12       4430.25       4867.79        81.30 o                         
   0   2 -12       1050.85       1150.47        23.52 o                         
   1   2 -12       2995.00       3012.54        52.74 o                         
   2   2 -12       2977.02       3133.75        54.52 o                         
   3   2 -12       5287.60       5679.50        93.81 o                         
   4   2 -12       2466.50       2615.17        48.38 o                         
   5   2 -12       1534.93       1541.22        30.27 o                         
   6   2 -12       4382.98       4666.84        76.68 o                         
   7   2 -12        413.10        428.44        18.62 o                         
   8   2 -12       4171.41       4291.99        87.69 o                         
   9   2 -12        562.58        556.17        28.67 o                         
  10   2 -12          2.96         -1.84         8.35 o                         
  11   2 -12       1045.60        991.78        26.01 o                         
  12   2 -12        348.76        303.51        13.50 o                         
  13   2 -12       1273.18       1305.69        33.48 o                         
  14   2 -12        257.12        259.78        17.09 o                         
  15   2 -12        563.57        595.46        21.12 o                         
  16   2 -12        113.82         92.43         9.33 o                         
  17   2 -12         92.73         83.08        10.55 o                         
  18   2 -12        140.63        185.95        17.03 o                         
  19   2 -12         57.76         36.29        15.88 o                         
 -13   3 -12       1135.98       1218.50        61.35 o                         
 -11   3 -12        565.86        622.15        93.08 o                         
 -10   3 -12         19.94         -5.85        48.66 o                         
  -9   3 -12        471.37        501.65        39.78 o                         
  -8   3 -12        223.86        216.73        17.50 o                         
  -7   3 -12        492.10        492.45        21.11 o                         
  -6   3 -12        889.33        842.43        47.66 o                         
  -5   3 -12       1411.22       1572.80        41.91 o                         
  -4   3 -12       1076.63        958.27        19.69 o                         
  -3   3 -12        720.53        639.36        15.60 o                         
  -2   3 -12        204.42        199.60        11.74 o                         
  -1   3 -12       1618.21       1784.30        33.00 o                         
   0   3 -12         17.96         14.20         4.95 o                         
   1   3 -12         42.78         40.02         5.53 o                         
   2   3 -12       1517.76       1526.15        29.80 o                         
   3   3 -12        100.34        112.58         7.05 o                         
   4   3 -12        746.01        780.04        17.56 o                         
   5   3 -12       1411.02       1439.26        26.60 o                         
   6   3 -12       1207.84       1187.65        36.16 o                         
   7   3 -12       7495.12       7720.04       161.03 o                         
   8   3 -12       1399.82       1363.40        33.74 o                         
   9   3 -12        431.42        389.27        15.34 o                         
  10   3 -12         71.18         75.67         9.70 o                         
  11   3 -12       1037.68       1054.26        39.53 o                         
  12   3 -12         87.94         67.97         5.47 o                         
  13   3 -12        811.61        840.64        25.08 o                         
  14   3 -12         29.06         29.54         7.40 o                         
  15   3 -12         18.94          8.69        12.47 o                         
  16   3 -12         33.35         31.68         8.56 o                         
  17   3 -12         53.37         52.04         9.82 o                         
  18   3 -12         69.56         70.62        20.00 o                         
  19   3 -12        326.50        355.72        32.99 o                         
 -14   4 -12        440.04        393.47        32.79 o                         
 -13   4 -12         89.47         65.58        15.87 o                         
 -11   4 -12        493.29        544.78        41.25 o                         
 -10   4 -12        522.66        546.10        37.99 o                         
  -9   4 -12       1674.32       1648.91        68.52 o                         
  -8   4 -12        817.78        801.08        29.00 o                         
  -7   4 -12        618.55        617.99        28.90 o                         
  -6   4 -12       1432.41       1461.67        40.77 o                         
  -5   4 -12        411.27        383.20        21.08 o                         
  -4   4 -12       1340.81       1459.34        32.89 o                         
  -3   4 -12       1569.71       1545.53        31.13 o                         
  -2   4 -12       2295.95       2386.27        44.72 o                         
  -1   4 -12        375.59        349.87        11.52 o                         
   0   4 -12        718.68        706.87        17.00 o                         
   1   4 -12        205.19        225.44         9.79 o                         
   2   4 -12       2815.85       2853.20        48.46 o                         
   3   4 -12        181.38        202.96         9.53 o                         
   4   4 -12        662.61        734.64        18.67 o                         
   5   4 -12       2294.09       2361.08        44.67 o                         
   6   4 -12       1066.50        998.44        35.11 o                         
   7   4 -12        571.37        528.37        16.62 o                         
   8   4 -12        785.51        768.83        21.24 o                         
   9   4 -12       1961.73       1969.65        42.38 o                         
  10   4 -12        149.05        105.58         8.52 o                         
  11   4 -12        828.10        819.50        28.83 o                         
  12   4 -12        736.09        757.84        29.22 o                         
  13   4 -12        327.87        289.92        12.31 o                         
  14   4 -12         86.94         62.82         7.07 o                         
  15   4 -12         23.35         18.35         7.67 o                         
  16   4 -12        117.99        135.37        16.08 o                         
  17   4 -12         87.69         82.33        16.41 o                         
  18   4 -12         61.34         46.95        16.25 o                         
  19   4 -12         72.70         85.38        17.38 o                         
 -14   5 -12        290.33        269.72        30.67 o                         
 -13   5 -12        419.91        448.48        35.96 o                         
 -11   5 -12        923.93        900.86        96.25 o                         
 -10   5 -12        437.96        472.29       130.10 o                         
  -9   5 -12        757.82        721.60       132.74 o                         
  -8   5 -12        186.26        180.66        20.54 o                         
  -7   5 -12        133.66        129.08        12.98 o                         
  -6   5 -12        182.37        139.74       103.66 o                         
  -5   5 -12       4411.33       4658.21       108.08 o                         
  -4   5 -12         80.52         95.57        11.98 o                         
  -3   5 -12       1110.63       1226.38        28.41 o                         
  -2   5 -12       2362.46       2535.44        44.96 o                         
  -1   5 -12       1336.15       1416.79        27.13 o                         
   0   5 -12        332.31        321.37         9.43 o                         
   1   5 -12       1072.78        988.65        20.66 o                         
   2   5 -12        681.17        642.42        16.68 o                         
   3   5 -12       2879.15       2985.89        50.26 o                         
   4   5 -12       1381.54       1471.68        35.43 o                         
   5   5 -12       3258.63       3361.32        77.23 o                         
   6   5 -12       2034.18       1946.80        48.96 o                         
   7   5 -12        165.86        143.25        11.66 o                         
   8   5 -12       1143.98       1198.69        29.28 o                         
   9   5 -12       2004.53       2054.60        49.76 o                         
  10   5 -12       2175.82       2133.88        55.01 o                         
  11   5 -12        628.62        659.41        25.06 o                         
  12   5 -12        773.35        826.69        30.90 o                         
  13   5 -12          2.12          0.21        11.83 o                         
  14   5 -12        146.69        161.21        14.59 o                         
  15   5 -12        470.29        472.36        20.46 o                         
  16   5 -12         81.34         84.58        15.29 o                         
  17   5 -12        222.56        251.13        18.09 o                         
  18   5 -12         22.82          4.50        16.28 o                         
  19   5 -12        179.16        177.87        21.40 o                         
 -15   6 -12         52.67         51.83        17.98 o                         
 -14   6 -12        331.19        355.40        35.96 o                         
 -13   6 -12         54.15         48.66        19.04 o                         
 -11   6 -12        211.45        131.36        47.07 o                         
 -10   6 -12       2274.71       2315.57       104.92 o                         
  -9   6 -12        330.86        328.96        33.94 o                         
  -8   6 -12       1054.43       1081.89        36.20 o                         
  -7   6 -12        461.47        461.01        34.96 o                         
  -6   6 -12        485.93        488.53        20.42 o                         
  -5   6 -12        300.91        330.29        16.19 o                         
  -4   6 -12        754.81        813.61        28.11 o                         
  -3   6 -12        715.10        618.86        20.74 o                         
  -2   6 -12       1118.51       1192.82        26.91 o                         
  -1   6 -12       3879.34       4187.72        72.63 o                         
   0   6 -12        649.49        688.34        16.46 o                         
   1   6 -12        646.73        681.43        15.29 o                         
   2   6 -12       5056.99       5269.99        84.31 o                         
   3   6 -12        703.77        767.19        22.32 o                         
   4   6 -12       8554.71       8480.31       178.76 o                         
   5   6 -12       2609.90       2692.19        66.64 o                         
   6   6 -12       4041.13       4094.13        89.05 o                         
   7   6 -12        904.34        921.78        25.85 o                         
   8   6 -12       3429.75       3389.33        71.59 o                         
   9   6 -12         74.76         50.87         8.07 o                         
  10   6 -12       1794.50       1827.55        50.08 o                         
  11   6 -12        182.67        142.44        10.38 o                         
  12   6 -12        875.20        890.39        31.66 o                         
  13   6 -12          3.57         -3.68        12.30 o                         
  14   6 -12        403.86        493.41        26.44 o                         
  15   6 -12        219.24        213.70        17.17 o                         
  16   6 -12        414.19        473.78        29.12 o                         
  17   6 -12        129.47        133.26        17.54 o                         
  18   6 -12        346.91        382.25        25.82 o                         
  19   6 -12         60.88         49.54        18.33 o                         
 -15   7 -12        104.35        105.77        21.15 o                         
 -14   7 -12        106.49         90.96        21.15 o                         
 -13   7 -12        768.22        784.83        52.89 o                         
 -11   7 -12       1289.92       1016.47       159.72 o                         
 -10   7 -12        168.87        209.43       105.77 o                         
  -9   7 -12       1295.78       1266.10       180.87 o                         
  -8   7 -12        397.91        332.13        97.31 o                         
  -7   7 -12       1120.55       1162.94        70.69 o                         
  -6   7 -12         28.14         32.29         9.68 o                         
  -5   7 -12        120.26        103.74        17.44 o                         
  -4   7 -12         77.51         40.85         8.45 o                         
  -3   7 -12       1203.68       1154.77        31.33 o                         
  -2   7 -12       1099.50       1091.03        29.42 o                         
  -1   7 -12         18.18         11.73         8.66 o                         
   0   7 -12       2784.34       2797.38        59.24 o                         
   1   7 -12       4300.93       4106.41        80.58 o                         
   2   7 -12       1089.00       1121.63        24.14 o                         
   3   7 -12       7578.00       7604.83       144.60 o                         
   4   7 -12       1753.66       1758.52        46.11 o                         
   5   7 -12       2659.03       2654.43        63.77 o                         
   6   7 -12       1036.74       1102.16        34.91 o                         
   7   7 -12        379.69        355.25        15.22 o                         
   8   7 -12        231.00        225.76        13.64 o                         
   9   7 -12       1366.34       1434.91        34.78 o                         
  10   7 -12        205.15        183.23        23.06 o                         
  11   7 -12       1316.79       1293.24        32.60 o                         
  12   7 -12        254.94        230.18        22.03 o                         
  13   7 -12        234.96        235.84        16.61 o                         
  14   7 -12        177.81        145.80        15.62 o                         
  15   7 -12        625.51        746.86        38.36 o                         
  16   7 -12         85.67         64.85        17.54 o                         
  17   7 -12        672.08        804.19        37.32 o                         
  18   7 -12         33.42         22.73        17.97 o                         
  19   7 -12         83.36        135.35        27.64 o                         
 -15   8 -12        174.55        143.85        24.33 o                         
 -14   8 -12        292.69        203.08        27.50 o                         
 -13   8 -12        480.54        483.38        46.54 o                         
 -12   8 -12        385.15         37.02       161.83 o                         
 -11   8 -12        614.96        547.90       139.62 o                         
 -10   8 -12        456.38        474.92       119.52 o                         
  -9   8 -12        189.65        182.99        99.43 o                         
  -8   8 -12       1050.01       1019.65       171.35 o                         
  -7   8 -12          8.79        -76.16        76.16 o                         
  -6   8 -12       2025.06       2093.66       199.38 o                         
  -5   8 -12        668.38        613.45        37.98 o                         
  -4   8 -12       1042.21       1007.97        38.39 o                         
  -3   8 -12        159.72        130.39        14.10 o                         
  -2   8 -12       1243.32       1266.93        34.43 o                         
  -1   8 -12        296.15        287.85        15.35 o                         
   0   8 -12       1520.09       1505.77        38.49 o                         
   1   8 -12       1243.96       1123.46        28.08 o                         
   2   8 -12       1566.58       1730.99        34.44 o                         
   3   8 -12         36.08         38.98         6.96 o                         
   4   8 -12       1392.84       1354.06        36.51 o                         
   5   8 -12        393.59        421.85        18.14 o                         
   6   8 -12        695.92        660.33        21.78 o                         
   7   8 -12        848.91        925.87        25.23 o                         
   8   8 -12       1308.92       1315.18        33.01 o                         
   9   8 -12        107.76         97.40         9.33 o                         
  10   8 -12        502.87        509.09        17.83 o                         
  11   8 -12        163.80        146.47        10.11 o                         
  12   8 -12        444.84        481.89        25.37 o                         
  13   8 -12         48.62         45.56        13.80 o                         
  14   8 -12        186.42        185.49        16.43 o                         
  15   8 -12        154.28        141.56        16.84 o                         
  16   8 -12         45.65         31.83        18.39 o                         
  17   8 -12        105.59         86.30        18.16 o                         
  18   8 -12        200.40        171.14        21.71 o                         
 -15   9 -12         63.21         57.12        24.33 o                         
 -14   9 -12        144.58        115.29        26.44 o                         
 -13   9 -12        225.98        214.72        28.56 o                         
 -11   9 -12        374.54        302.51       218.95 o                         
 -10   9 -12       1087.50       1146.58       157.60 o                         
  -9   9 -12        329.47        317.32       107.89 o                         
  -8   9 -12        919.01        763.68       125.87 o                         
  -7   9 -12        499.86        448.48        99.43 o                         
  -6   9 -12        236.04        113.25        50.32 o                         
  -5   9 -12       1528.29       1363.29        40.48 o                         
  -4   9 -12        289.87        266.41        16.96 o                         
  -3   9 -12       1192.35       1162.23        33.21 o                         
  -2   9 -12       1187.28       1226.28        32.84 o                         
  -1   9 -12       4128.47       4106.08        91.53 o                         
   0   9 -12       2031.40       2150.06        51.70 o                         
   1   9 -12       4445.91       4616.34       116.20 o                         
   2   9 -12       2146.04       2010.63        51.85 o                         
   3   9 -12       3271.75       3379.65        59.43 o                         
   4   9 -12        501.84        488.63        19.46 o                         
   5   9 -12        735.61        726.70        28.25 o                         
   6   9 -12         97.92         89.41        12.00 o                         
   7   9 -12        721.27        750.26        22.59 o                         
   8   9 -12        316.01        353.55        18.85 o                         
   9   9 -12         58.71         58.32        12.65 o                         
  10   9 -12        353.44        360.56        17.13 o                         
  11   9 -12        549.21        577.53        27.43 o                         
  12   9 -12        750.54        753.91        31.27 o                         
  13   9 -12        333.07        323.31        20.69 o                         
  14   9 -12        334.55        322.62        48.13 o                         
  15   9 -12        161.75        166.45        17.73 o                         
  16   9 -12        162.49        117.82        18.07 o                         
  17   9 -12        107.36        150.79        33.05 o                         
  18   9 -12         78.20         66.81        19.25 o                         
 -15  10 -12         31.51         27.50        26.44 o                         
 -14  10 -12        165.61        161.83        29.62 o                         
 -13  10 -12        486.57        404.05        48.66 o                         
  -9  10 -12       2598.19       2263.53       272.89 o                         
  -8  10 -12        306.63        104.71       103.66 o                         
  -7  10 -12        537.22        344.82       100.48 o                         
  -6  10 -12       1064.87        955.13       153.37 o                         
  -5  10 -12        844.69        880.19        47.21 o                         
  -4  10 -12        353.32        343.89        18.10 o                         
  -3  10 -12       1755.20       1758.85        43.72 o                         
  -2  10 -12        780.42        816.11        35.72 o                         
  -1  10 -12        409.71        415.16        20.22 o                         
   0  10 -12       3258.88       3340.69        98.01 o                         
   1  10 -12       2775.96       2802.22        78.33 o                         
   2  10 -12       2081.23       2209.00        62.08 o                         
   3  10 -12       1053.59       1015.52        33.44 o                         
   4  10 -12        119.68         99.04         8.91 o                         
   5  10 -12       1047.52        996.19        30.27 o                         
   6  10 -12        367.74        340.94        25.91 o                         
   7  10 -12        362.50        367.20        16.10 o                         
   8  10 -12        395.29        394.34        18.54 o                         
   9  10 -12        834.89        865.77        26.24 o                         
  10  10 -12         39.77         27.47         9.59 o                         
  11  10 -12        465.32        477.59        20.18 o                         
  12  10 -12        495.11        478.95        26.18 o                         
  13  10 -12        294.95        252.76        18.71 o                         
  14  10 -12         38.71          5.78        18.57 o                         
  15  10 -12        351.19        373.68        24.14 o                         
  16  10 -12         82.68         62.86        17.48 o                         
  17  10 -12        200.16        172.75        23.76 o                         
 -15  11 -12        140.14        143.85        31.73 o                         
 -14  11 -12         66.69         49.71        29.62 o                         
 -13  11 -12        423.97        427.32        50.77 o                         
  -6  11 -12        509.68        372.32       102.60 o                         
  -5  11 -12        193.70        188.90        26.91 o                         
  -4  11 -12        426.08        409.69        28.50 o                         
  -3  11 -12       1904.55       1888.49        50.24 o                         
  -2  11 -12        899.37        902.69        28.20 o                         
  -1  11 -12        316.99        339.80        25.99 o                         
   0  11 -12        876.41        880.21        33.50 o                         
   1  11 -12       1841.99       1885.40        58.50 o                         
   2  11 -12        686.95        697.45        50.96 o                         
   3  11 -12       1029.17       1013.70        24.25 o                         
   4  11 -12        705.09        645.64        17.31 o                         
   5  11 -12        108.58         99.66         9.38 o                         
   6  11 -12        783.48        777.49        21.29 o                         
   7  11 -12        187.65        194.40        12.18 o                         
   8  11 -12        147.82        145.70        10.85 o                         
   9  11 -12        653.08        681.95        23.71 o                         
  10  11 -12         39.12         28.21        12.87 o                         
  11  11 -12        769.51        815.57        32.39 o                         
  12  11 -12        447.85        488.95        28.23 o                         
  13  11 -12        133.89         96.44        17.33 o                         
  14  11 -12        422.48        395.73        27.66 o                         
  15  11 -12         76.17         68.73        18.46 o                         
  16  11 -12        451.17        499.49        42.61 o                         
  17  11 -12         14.75         -3.76        18.44 o                         
 -15  12 -12         36.38         19.04        30.67 o                         
 -14  12 -12         75.32         58.17        31.73 o                         
 -13  12 -12        147.99        140.68        32.79 o                         
 -12  12 -12        203.04        224.24        33.85 o                         
  -5  12 -12        482.55        462.23        45.48 o                         
  -4  12 -12        581.22        587.58       108.42 o                         
  -3  12 -12        203.56        142.07        15.15 o                         
  -2  12 -12        351.49        324.65        22.20 o                         
  -1  12 -12        925.13        949.91        51.38 o                         
   0  12 -12          3.51         18.84        14.05 o                         
   1  12 -12        431.22        413.24        28.59 o                         
   2  12 -12         23.89         29.59        10.11 o                         
   3  12 -12        199.83        164.00        16.83 o                         
   4  12 -12        169.35        169.68         9.87 o                         
   5  12 -12        121.98        121.04         6.39 o                         
   6  12 -12        304.93        265.53        15.62 o                         
   7  12 -12        477.62        422.91        18.62 o                         
   8  12 -12       1191.40       1263.83        30.06 o                         
   9  12 -12        237.66        209.19        24.62 o                         
  10  12 -12       1574.55       1764.05        52.83 o                         
  11  12 -12        868.88        900.34        36.06 o                         
  12  12 -12        295.12        271.40        32.26 o                         
  13  12 -12        231.57        209.61        18.14 o                         
  14  12 -12        155.84        170.45        18.61 o                         
  15  12 -12        439.30        583.86        64.52 o                         
  16  12 -12         87.28         71.68        20.25 o                         
 -13  13 -12         66.96         46.54        31.73 o                         
 -12  13 -12        337.29        281.36        37.02 o                         
  -5  13 -12        518.04        652.62        49.71 o                         
  -4  13 -12        774.30        855.70        60.29 o                         
  -3  13 -12          9.94          9.52        25.39 o                         
  -2  13 -12        307.40        296.92        24.14 o                         
  -1  13 -12        579.13        551.17        28.71 o                         
   0  13 -12        156.91        156.42        16.92 o                         
   1  13 -12        917.22        905.86        37.36 o                         
   2  13 -12        269.34        254.68        40.72 o                         
   3  13 -12        229.38        199.45        10.36 o                         
   4  13 -12        919.75        931.62        28.59 o                         
   5  13 -12        377.13        370.08        14.07 o                         
   6  13 -12       1216.60       1258.94        28.12 o                         
   7  13 -12        960.19        990.06        28.23 o                         
   8  13 -12       1953.45       2018.96        57.82 o                         
   9  13 -12        739.08        748.90        30.90 o                         
  10  13 -12       1167.42       1189.51        42.28 o                         
  11  13 -12        249.09        236.02        18.56 o                         
  12  13 -12        450.45        460.67        39.01 o                         
  13  13 -12         10.01        -11.51        16.04 o                         
  14  13 -12          9.30         23.74        22.36 o                         
  15  13 -12          7.68         11.50        18.14 o                         
  16  13 -12         58.01         42.04        18.96 o                         
 -14  14 -12        274.85        211.55        39.14 o                         
 -13  14 -12        285.08        228.47        40.19 o                         
  -4  14 -12        210.97        209.43        30.67 o                         
  -3  14 -12         11.60        -10.58        25.39 o                         
  -2  14 -12        359.68        380.78        47.60 o                         
  -1  14 -12         16.44          7.00        13.45 o                         
   0  14 -12       2057.09       2172.54        76.86 o                         
   1  14 -12        974.01        994.11        41.39 o                         
   2  14 -12       1274.97       1332.04        51.78 o                         
   3  14 -12        410.15        482.02        30.15 o                         
   4  14 -12        473.08        466.92        15.40 o                         
   5  14 -12       1292.65       1400.13        41.39 o                         
   6  14 -12        931.76        954.77        22.16 o                         
   7  14 -12       1998.02       2080.95        44.47 o                         
   8  14 -12        453.12        457.73        26.11 o                         
   9  14 -12        819.45        830.29        34.91 o                         
  10  14 -12        102.93        103.93        16.09 o                         
  11  14 -12        802.10        856.90        35.90 o                         
  12  14 -12        242.81        216.19        18.85 o                         
  13  14 -12        306.02        248.83        21.77 o                         
  14  14 -12        393.84        374.37        26.78 o                         
  15  14 -12        232.65        308.38        30.05 o                         
 -13  15 -12        471.95        371.26        45.48 o                         
 -12  15 -12        138.17        148.08        38.08 o                         
  -4  15 -12        112.92         83.56        30.67 o                         
  -3  15 -12         63.52        -25.39        26.44 o                         
  -2  15 -12        176.84        178.76        31.73 o                         
  -1  15 -12        563.97        527.81        49.71 o                         
   0  15 -12        547.23        565.57        31.11 o                         
   1  15 -12       1098.99       1084.02        42.42 o                         
   2  15 -12        574.92        580.70        38.08 o                         
   3  15 -12        132.64        101.09        14.56 o                         
   4  15 -12        531.72        476.85        17.69 o                         
   5  15 -12         59.01         27.63        13.60 o                         
   6  15 -12        326.06        285.46        15.62 o                         
   7  15 -12       1021.25       1016.24        36.34 o                         
   8  15 -12        548.43        599.61        28.56 o                         
   9  15 -12        167.05        118.94        17.98 o                         
  10  15 -12        142.57        127.67        15.73 o                         
  11  15 -12        130.78         91.43        18.05 o                         
  12  15 -12         40.05         41.75        17.10 o                         
  13  15 -12        502.02        453.44        29.40 o                         
  14  15 -12         83.94         55.98        20.07 o                         
 -12  16 -12        162.59        169.24        38.08 o                         
 -11  16 -12        101.81         77.21        37.02 o                         
  -4  16 -12        297.63        244.33        34.90 o                         
  -3  16 -12        877.36        941.38        67.69 o                         
  -2  16 -12        605.32        614.54        53.94 o                         
  -1  16 -12        281.82        227.41        34.90 o                         
   0  16 -12        238.51        232.70        33.85 o                         
   1  16 -12          2.46          1.06        26.44 o                         
   2  16 -12        193.78        197.79        32.79 o                         
   3  16 -12         92.67         65.58        29.62 o                         
   4  16 -12        178.39        157.90        14.19 o                         
   5  16 -12        362.33        454.77        36.49 o                         
   6  16 -12        131.65        133.24        14.19 o                         
   7  16 -12        201.12        189.68        29.09 o                         
   8  16 -12         47.45         69.93        15.15 o                         
   9  16 -12        180.89        177.66        16.89 o                         
  10  16 -12         49.36         41.02        16.16 o                         
  11  16 -12         76.18         64.81        16.78 o                         
  12  16 -12        189.04        169.58        19.06 o                         
  13  16 -12        324.24        317.28        22.94 o                         
  14  16 -12        434.30        459.00        31.60 o                         
 -11  17 -12        840.79        938.20        78.27 o                         
  -3  17 -12       1581.94       1488.22       106.83 o                         
  -2  17 -12        170.23        156.54        33.85 o                         
  -1  17 -12        359.15        294.05        39.14 o                         
   0  17 -12         64.51         58.17        31.73 o                         
   1  17 -12       1157.84       1260.81        77.21 o                         
   2  17 -12         78.21         60.29        30.67 o                         
   3  17 -12       1336.52       1371.87        81.44 o                         
   4  17 -12        209.04        225.22        19.96 o                         
   5  17 -12       2685.39       3257.80       171.35 o                         
   6  17 -12        130.32        133.88        18.59 o                         
   7  17 -12        112.87         97.72        15.88 o                         
   8  17 -12        249.35        220.36        19.54 o                         
   9  17 -12        202.06        200.89        17.22 o                         
  10  17 -12         79.30         68.33        16.48 o                         
  11  17 -12        239.36        227.01        19.81 o                         
  12  17 -12         66.86         45.36        17.92 o                         
  13  17 -12         21.39         19.22        40.72 o                         
 -10  18 -12        532.32        483.38        68.75 o                         
  -3  18 -12        120.89         90.96        33.85 o                         
  -2  18 -12       1436.23       1572.84        86.73 o                         
  -1  18 -12        156.35        193.56        39.14 o                         
   0  18 -12       1211.55        970.99       100.48 o                         
   1  18 -12        219.40        202.03        57.12 o                         
   2  18 -12       1747.39       1738.90       120.58 o                         
   3  18 -12         45.95         38.08        37.02 o                         
   4  18 -12       1301.23       1375.04        86.73 o                         
   5  18 -12         88.31         61.35        34.90 o                         
   6  18 -12        291.17        281.01        17.40 o                         
   7  18 -12         15.97         22.55        22.74 o                         
   8  18 -12         93.42        102.87        17.42 o                         
   9  18 -12          8.54         -3.27        14.78 o                         
  10  18 -12        542.33        582.52        32.44 o                         
  11  18 -12         19.96          1.79        19.87 o                         
  12  18 -12         23.82          2.92        18.76 o                         
  -3  19 -12        634.81        670.60        61.35 o                         
  -2  19 -12        225.15        217.89        38.08 o                         
  -1  19 -12        162.17        147.02        35.96 o                         
   0  19 -12        147.91        196.74        37.02 o                         
   1  19 -12         29.00        -19.04        32.79 o                         
   2  19 -12         27.62        -17.98        32.79 o                         
   3  19 -12        809.57        860.99        69.81 o                         
   4  19 -12          0.37        -31.73        31.73 o                         
   5  19 -12        415.68        387.13        52.89 o                         
   6  19 -12        195.45        177.70        37.02 o                         
   7  19 -12        151.15        119.52        35.96 o                         
   8  19 -12         24.42         -4.23        33.85 o                         
   9  19 -12         46.42         16.92        33.85 o                         
  10  19 -12         42.21         33.44        32.79 o                         
  -3  20 -12         80.26         60.29        34.90 o                         
  -2  20 -12         93.03         66.64        35.96 o                         
  -1  20 -12        377.35        442.13        61.35 o                         
   0  20 -12        529.87        513.00        62.41 o                         
   1  20 -12        420.71        396.65        45.48 o                         
   2  20 -12        124.34         89.91        34.90 o                         
   3  20 -12        285.14        269.72        39.14 o                         
   4  20 -12        163.09        227.41        38.08 o                         
   5  20 -12         18.50         19.04        34.90 o                         
   6  20 -12        151.59        122.70        37.02 o                         
   7  20 -12         55.42         21.15        35.96 o                         
   8  20 -12        123.29         89.91        37.02 o                         
   9  20 -12         77.11         99.43        38.08 o                         
  -2  21 -12        282.43        273.95        42.31 o                         
  -1  21 -12        342.24        340.59        44.42 o                         
   0  21 -12          7.65        -32.79        32.79 o                         
   1  21 -12         60.53         44.42        34.90 o                         
   2  21 -12        284.29        248.57        40.19 o                         
   3  21 -12          1.87          2.12        34.90 o                         
   4  21 -12        442.34        464.34        49.71 o                         
   5  21 -12         93.51         55.00        35.96 o                         
   6  21 -12        498.13        465.40        49.71 o                         
  -1  22 -12        312.13        300.39        44.42 o                         
   0  22 -12         20.97          7.40        35.96 o                         
   1  22 -12         89.41         76.16        37.02 o                         
   2  22 -12         22.60         65.58        39.14 o                         
   3  22 -12        289.25        302.51        44.42 o                         
 -11   0 -11        599.17        646.27        32.79 o                         
  -9   0 -11       1638.59       1628.90       170.29 o                         
  -7   0 -11       2084.71       2300.54        59.37 o                         
  -5   0 -11       9057.47       9613.53       213.75 o                         
  -3   0 -11      15734.11      16683.72       425.14 o                         
  -1   0 -11      11686.19      12854.62       312.50 o                         
   1   0 -11       1590.45       1625.34        51.50 o                         
   3   0 -11       3582.93       3826.31        85.54 o                         
   5   0 -11       2851.17       2862.26        74.14 o                         
   7   0 -11          2.59          3.02         9.16 o                         
   9   0 -11        301.49        297.30        22.71 o                         
  11   0 -11         39.08         42.13        18.24 o                         
  13   0 -11       1315.72       1349.71        50.74 o                         
  15   0 -11       1567.84       1779.44        63.24 o                         
  17   0 -11        707.02        876.19        42.68 o                         
  19   0 -11        188.32        151.61        38.61 o                         
 -12   1 -11        432.31        357.26        20.10 o                         
 -11   1 -11        512.34        296.84        74.03 o                         
 -10   1 -11       1820.64       1846.93        56.06 o                         
  -9   1 -11        595.91        673.59        41.98 o                         
  -8   1 -11       2071.85       2048.25       106.32 o                         
  -7   1 -11         61.81         73.84         9.38 o                         
  -6   1 -11         85.13         72.69         7.54 o                         
  -5   1 -11        880.44        906.35        22.69 o                         
  -4   1 -11       2965.75       3133.53        56.26 o                         
  -3   1 -11       1953.60       2010.38        39.29 o                         
  -2   1 -11      11285.62      11505.30       181.19 o                         
  -1   1 -11       7120.88       7606.79       121.23 o                         
   0   1 -11       6078.95       6505.53       117.04 o                         
   1   1 -11       4925.13       5085.43        81.76 o                         
   2   1 -11        359.04        381.00        11.75 o                         
   3   1 -11       2145.56       2270.38        40.56 o                         
   4   1 -11       3287.27       3429.71        57.18 o                         
   5   1 -11        985.20        872.70        18.70 o                         
   6   1 -11       1698.98       1707.11        33.38 o                         
   7   1 -11        669.03        704.77        19.79 o                         
   8   1 -11        178.71        130.78         9.18 o                         
   9   1 -11       1065.32       1045.78        25.08 o                         
  10   1 -11        274.40        222.20        17.41 o                         
  11   1 -11       1836.91       1841.24        41.92 o                         
  12   1 -11        567.01        512.89        23.19 o                         
  13   1 -11       1780.53       1894.44        45.52 o                         
  14   1 -11        236.32        219.67        13.24 o                         
  15   1 -11        106.88         94.99        11.91 o                         
  16   1 -11        359.95        350.74        17.14 o                         
  17   1 -11         11.51         -4.56        10.12 o                         
  18   1 -11        290.90        367.49        21.03 o                         
  19   1 -11        211.02        172.03        13.71 o                         
  20   1 -11         79.59         64.87        21.61 o                         
 -14   2 -11        477.93        440.01        25.39 o                         
 -13   2 -11          7.21         -7.40         9.52 o                         
 -12   2 -11        222.53        217.89        28.56 o                         
 -11   2 -11        222.19        229.67        71.40 o                         
 -10   2 -11       1211.95       1163.36        52.98 o                         
  -9   2 -11          1.35          5.24        11.77 o                         
  -8   2 -11       1565.96       1615.57        57.40 o                         
  -7   2 -11       1185.59       1196.94        38.39 o                         
  -6   2 -11       1360.14       1306.98        28.05 o                         
  -5   2 -11       1185.00       1198.73        26.33 o                         
  -4   2 -11       2698.53       2828.86        52.04 o                         
  -3   2 -11       3047.75       3071.35        52.73 o                         
  -2   2 -11       1804.69       1681.26        27.21 o                         
  -1   2 -11       1344.19       1380.74        24.93 o                         
   0   2 -11       6130.25       6413.73       101.46 o                         
   1   2 -11       1839.12       1834.81        35.25 o                         
   2   2 -11       1521.38       1598.90        30.45 o                         
   3   2 -11       3761.58       3800.87        69.28 o                         
   4   2 -11         79.75         62.02         6.04 o                         
   5   2 -11       5571.20       5687.98        92.43 o                         
   6   2 -11       3274.27       3331.71        55.32 o                         
   7   2 -11       2976.85       3140.05        52.67 o                         
   8   2 -11       1756.53       1746.96        35.76 o                         
   9   2 -11        534.75        569.67        20.48 o                         
  10   2 -11       3343.86       3488.84        69.59 o                         
  11   2 -11       1150.31       1248.06        30.41 o                         
  12   2 -11       1766.24       1811.22        44.11 o                         
  13   2 -11        722.35        717.07        28.10 o                         
  14   2 -11         42.55         36.88         8.18 o                         
  15   2 -11         94.49         88.17         9.47 o                         
  16   2 -11         50.10         27.89         9.47 o                         
  17   2 -11         47.11         26.55        10.71 o                         
  18   2 -11        364.71        419.65        31.91 o                         
  19   2 -11        364.35        413.50        27.43 o                         
  20   2 -11        134.77        178.46        18.93 o                         
 -13   3 -11       1115.63       1221.67        60.29 o                         
 -12   3 -11        325.58        342.15        22.32 o                         
 -11   3 -11       1762.96       1828.39       136.98 o                         
 -10   3 -11       1432.73       1428.21        62.67 o                         
  -9   3 -11       1636.61       1604.39        76.00 o                         
  -8   3 -11        355.78        336.49        29.47 o                         
  -7   3 -11       1485.93       1584.82        45.02 o                         
  -6   3 -11       2448.23       2607.53        50.72 o                         
  -5   3 -11        895.26        849.68        19.79 o                         
  -4   3 -11        813.53        792.43        16.53 o                         
  -3   3 -11          2.29         -1.83         5.18 o                         
  -2   3 -11        510.73        599.26        15.19 o                         
  -1   3 -11       1374.32       1392.67        24.75 o                         
   0   3 -11        747.52        764.02        16.51 o                         
   1   3 -11       1428.38       1369.68        26.63 o                         
   2   3 -11        724.09        812.10        16.74 o                         
   3   3 -11        139.57        192.34        12.76 o                         
   4   3 -11        617.96        623.25        16.31 o                         
   5   3 -11        112.15         96.84         6.69 o                         
   6   3 -11       3703.98       3776.28        68.15 o                         
   7   3 -11       1964.81       1890.78        36.29 o                         
   8   3 -11       3930.36       3949.92        74.06 o                         
   9   3 -11         99.78         88.74        12.14 o                         
  10   3 -11         91.97         57.84         7.05 o                         
  11   3 -11        877.22        862.07        22.93 o                         
  12   3 -11        886.52        876.08        24.53 o                         
  13   3 -11        775.55        817.24        23.83 o                         
  14   3 -11        727.21        721.80        23.86 o                         
  15   3 -11        498.08        509.94        20.08 o                         
  16   3 -11         22.45         15.90         9.10 o                         
  17   3 -11        396.73        352.59        18.59 o                         
  18   3 -11        116.24        105.40        11.86 o                         
  19   3 -11        195.41        181.37        19.24 o                         
  20   3 -11        114.17        145.38        19.24 o                         
 -14   4 -11        344.00        360.68        28.56 o                         
 -13   4 -11        370.67        368.09        30.67 o                         
 -12   4 -11        860.24        815.62        44.08 o                         
 -11   4 -11        826.08        825.41        46.01 o                         
 -10   4 -11       2235.27       2330.78       140.96 o                         
  -9   4 -11        195.54        199.49        13.31 o                         
  -8   4 -11        424.08        445.54        19.01 o                         
  -7   4 -11       1079.69       1063.37        30.87 o                         
  -6   4 -11       2225.55       2222.85        51.80 o                         
  -5   4 -11         90.06         60.06         9.86 o                         
  -4   4 -11       1938.42       1839.22        34.30 o                         
  -3   4 -11        624.72        555.75        13.68 o                         
  -2   4 -11        323.49        382.57        11.72 o                         
  -1   4 -11       1259.31       1222.39        24.41 o                         
   0   4 -11       1653.78       1715.40        28.35 o                         
   1   4 -11       2273.20       2238.22        39.60 o                         
   2   4 -11       1431.43       1398.24        26.97 o                         
   3   4 -11        945.07       1028.13        21.71 o                         
   4   4 -11       2305.47       2337.38        46.42 o                         
   5   4 -11        227.39        225.19        11.02 o                         
   6   4 -11         67.00         68.88         6.32 o                         
   7   4 -11        157.28        130.88         9.15 o                         
   8   4 -11        572.69        570.19        29.88 o                         
   9   4 -11        665.27        642.97        18.55 o                         
  10   4 -11       1621.60       1600.91        36.66 o                         
  11   4 -11        529.23        481.95        16.29 o                         
  12   4 -11        887.88        821.69        25.52 o                         
  13   4 -11        213.49        191.99        11.72 o                         
  14   4 -11        106.33        111.85        13.51 o                         
  15   4 -11        128.95        131.25        14.41 o                         
  16   4 -11        102.42         83.31         9.98 o                         
  17   4 -11         33.29         32.92         9.77 o                         
  18   4 -11         71.59         58.87        16.51 o                         
  19   4 -11         40.83         28.54        17.38 o                         
  20   4 -11         80.92         61.65        18.59 o                         
 -15   5 -11        303.21        264.43        26.44 o                         
 -14   5 -11         85.41         49.71        16.92 o                         
 -13   5 -11       1353.10       1409.95        71.93 o                         
 -12   5 -11        472.16        550.61       163.95 o                         
 -11   5 -11       1399.54       1445.71       110.00 o                         
 -10   5 -11       1653.19       1806.29       148.61 o                         
  -9   5 -11        369.23        372.10        41.09 o                         
  -8   5 -11         14.16         23.08        21.32 o                         
  -7   5 -11        901.90        851.98        23.78 o                         
  -6   5 -11        336.33        298.86        14.97 o                         
  -5   5 -11       2178.86       2248.57        48.39 o                         
  -4   5 -11       1974.19       2103.65        38.41 o                         
  -3   5 -11        730.19        741.76        17.29 o                         
  -2   5 -11       1103.75       1193.92        23.71 o                         
  -1   5 -11        478.52        580.49        32.66 o                         
   0   5 -11         37.81         28.66         4.15 o                         
   1   5 -11        688.23        646.05        13.51 o                         
   2   5 -11       7719.37       7888.43       126.01 o                         
   3   5 -11       1543.57       1501.59        28.27 o                         
   4   5 -11       8736.28       8558.37       150.20 o                         
   5   5 -11       1788.74       1709.95        36.55 o                         
   6   5 -11       5305.26       5759.03        96.11 o                         
   7   5 -11       1938.49       1904.65        43.40 o                         
   8   5 -11        297.98        255.70        17.15 o                         
   9   5 -11        544.35        468.88        19.89 o                         
  10   5 -11       1133.96       1098.59        35.71 o                         
  11   5 -11        792.94        872.60        30.57 o                         
  12   5 -11        286.61        284.88        12.22 o                         
  13   5 -11         49.41         52.63         6.99 o                         
  14   5 -11        393.09        379.59        20.61 o                         
  15   5 -11         78.26         82.81        18.27 o                         
  16   5 -11        820.75        906.50        32.19 o                         
  17   5 -11          5.68          9.42         9.21 o                         
  18   5 -11        206.20        178.52        19.37 o                         
  19   5 -11        108.74         97.72        18.73 o                         
 -15   6 -11        112.25        104.71        19.04 o                         
 -14   6 -11        426.03        423.09        37.02 o                         
 -13   6 -11        174.19        175.58        22.21 o                         
 -12   6 -11         35.24         88.85       108.95 o                         
 -11   6 -11       1305.16       1280.16        83.03 o                         
 -10   6 -11         45.12         43.40        39.66 o                         
  -9   6 -11        843.22        863.01        46.89 o                         
  -8   6 -11         71.03         82.13        19.36 o                         
  -7   6 -11        334.66        322.38        20.54 o                         
  -6   6 -11        431.77        396.97        16.66 o                         
  -5   6 -11        409.56        430.24        18.07 o                         
  -4   6 -11       1099.31       1107.51        24.57 o                         
  -3   6 -11       1196.94       1164.24        22.78 o                         
  -2   6 -11       3355.75       3327.73        58.54 o                         
  -1   6 -11        616.77        623.18        14.90 o                         
   0   6 -11       6152.26       6116.85       100.63 o                         
   1   6 -11      10508.60      10761.22       159.33 o                         
   2   6 -11       7731.21       7978.68       130.16 o                         
   3   6 -11       9804.33       9969.75       171.48 o                         
   4   6 -11       3532.53       3604.50        68.82 o                         
   5   6 -11       4863.69       5015.39        89.73 o                         
   6   6 -11       3163.99       3126.51        67.32 o                         
   7   6 -11        537.65        536.49        22.91 o                         
   8   6 -11       1142.34       1090.88        38.71 o                         
   9   6 -11       1973.34       1872.40        42.43 o                         
  10   6 -11        536.76        560.74        22.02 o                         
  11   6 -11         16.28        -10.86        10.86 o                         
  12   6 -11       1293.74       1335.35        42.98 o                         
  13   6 -11         45.89         35.35         4.52 o                         
  14   6 -11       1056.58       1099.14        30.93 o                         
  15   6 -11       1804.57       2043.05        59.65 o                         
  16   6 -11         22.79          2.61        12.82 o                         
  17   6 -11        299.39        332.38        27.98 o                         
  18   6 -11         37.00         30.50        17.33 o                         
  19   6 -11        152.65        140.27        20.79 o                         
 -15   7 -11         67.60         50.77        20.10 o                         
 -14   7 -11          0.20        -19.04        19.04 o                         
 -13   7 -11        256.26        198.85        24.33 o                         
 -12   7 -11        472.56        285.59       127.98 o                         
 -11   7 -11        301.43        136.45       105.77 o                         
 -10   7 -11         22.36          5.57        19.64 o                         
  -9   7 -11        193.12        135.10        50.77 o                         
  -8   7 -11       1635.54       1612.00        83.56 o                         
  -7   7 -11       1004.67        997.63       181.93 o                         
  -6   7 -11       3741.57       3776.38        88.99 o                         
  -5   7 -11       2779.57       2774.71        62.89 o                         
  -4   7 -11       2341.64       2283.35        49.63 o                         
  -3   7 -11       4615.86       4753.59        93.97 o                         
  -2   7 -11       2461.91       2588.98        45.25 o                         
  -1   7 -11       7144.78       7298.33       116.93 o                         
   0   7 -11       3837.82       3968.98        65.90 o                         
   1   7 -11       7823.42       8281.83       145.00 o                         
   2   7 -11       6131.46       6335.24       103.73 o                         
   3   7 -11       3403.45       3360.35        61.93 o                         
   4   7 -11       1035.68       1136.53        26.28 o                         
   5   7 -11       1523.06       1457.66        39.08 o                         
   6   7 -11         44.30         54.14        10.12 o                         
   7   7 -11       2206.42       2273.43        48.80 o                         
   8   7 -11       2728.27       2689.10        57.43 o                         
   9   7 -11       1152.06       1145.75        29.40 o                         
  10   7 -11       1275.34       1327.07        37.10 o                         
  11   7 -11        804.57        805.88        24.15 o                         
  12   7 -11       1080.62       1142.35        37.20 o                         
  13   7 -11        574.75        574.04        16.40 o                         
  14   7 -11         26.28         22.91         6.57 o                         
  15   7 -11         21.81         18.58         8.04 o                         
  16   7 -11         28.04         21.61        15.39 o                         
  17   7 -11         32.84         25.57        16.29 o                         
  18   7 -11          1.59        -15.04        17.06 o                         
  19   7 -11          9.59         16.14        25.80 o                         
 -15   8 -11         11.22         22.21        21.15 o                         
 -14   8 -11         76.96         37.02        21.15 o                         
 -13   8 -11         17.07        -12.69        20.10 o                         
 -12   8 -11        165.08        -79.33       117.41 o                         
 -11   8 -11        199.87         68.75       108.95 o                         
 -10   8 -11         40.56         94.14       104.71 o                         
  -9   8 -11        953.64        828.20       125.87 o                         
  -8   8 -11        417.79        471.75       100.48 o                         
  -7   8 -11       8114.72       8130.74       423.09 o                         
  -6   8 -11       1203.49       1273.39        44.76 o                         
  -5   8 -11       5308.63       5424.30       128.00 o                         
  -4   8 -11       4226.89       4255.53        90.70 o                         
  -3   8 -11       3086.15       2997.89        63.59 o                         
  -2   8 -11       1540.90       1554.29        36.41 o                         
  -1   8 -11       3067.63       3024.31        55.02 o                         
   0   8 -11       2732.35       2594.78        51.19 o                         
   1   8 -11       3413.98       3440.14        66.43 o                         
   2   8 -11       1678.55       1608.01        29.62 o                         
   3   8 -11         71.73         54.33         8.85 o                         
   4   8 -11        488.47        521.58        18.10 o                         
   5   8 -11       1638.40       1577.41        36.04 o                         
   6   8 -11        716.49        721.32        20.08 o                         
   7   8 -11       3648.68       3677.83        76.18 o                         
   8   8 -11        697.07        623.88        20.18 o                         
   9   8 -11        844.06        806.05        31.06 o                         
  10   8 -11        161.63        147.80        13.73 o                         
  11   8 -11        511.03        465.38        18.35 o                         
  12   8 -11        137.33        129.51        14.12 o                         
  13   8 -11         76.92         44.22        13.62 o                         
  14   8 -11        218.43        199.11        11.28 o                         
  15   8 -11         13.21         13.52        10.69 o                         
  16   8 -11        105.26        119.59        17.68 o                         
  17   8 -11         29.27         37.97        17.17 o                         
  18   8 -11        139.01        182.92        20.62 o                         
  19   8 -11        239.08        291.51        23.30 o                         
 -16   9 -11         83.91        100.48        24.33 o                         
 -15   9 -11        208.25        177.70        26.44 o                         
 -14   9 -11        385.01        414.63        45.48 o                         
 -13   9 -11        799.21        845.12        57.12 o                         
 -12   9 -11        155.11         79.33       152.31 o                         
 -11   9 -11         85.15         59.23       117.41 o                         
 -10   9 -11         25.44       -101.54       101.54 o                         
  -9   9 -11        331.31        350.11       105.77 o                         
  -8   9 -11        920.90       1040.80       154.43 o                         
  -7   9 -11        220.87        177.51        50.00 o                         
  -6   9 -11       3688.09       3720.23       168.45 o                         
  -5   9 -11       3514.12       3492.78        80.13 o                         
  -4   9 -11        937.20       1031.49        30.69 o                         
  -3   9 -11       2124.26       2123.47        59.09 o                         
  -2   9 -11         12.05         16.49         8.56 o                         
  -1   9 -11       1100.71       1063.87        31.46 o                         
   0   9 -11       2258.18       2306.49        48.88 o                         
   1   9 -11       1131.34       1137.24        27.73 o                         
   2   9 -11       2421.97       2463.82        43.86 o                         
   3   9 -11         46.97         60.40         7.98 o                         
   4   9 -11        832.62        788.83        23.65 o                         
   5   9 -11       1052.88       1071.22        26.86 o                         
   6   9 -11        497.46        455.69        16.72 o                         
   7   9 -11       1862.96       1993.34        45.32 o                         
   8   9 -11        556.70        564.39        26.10 o                         
   9   9 -11        929.42        882.97        35.63 o                         
  10   9 -11        276.35        244.41        13.05 o                         
  11   9 -11       1117.08       1144.06        31.77 o                         
  12   9 -11        403.24        415.59        25.76 o                         
  13   9 -11        457.26        538.79        28.08 o                         
  14   9 -11        176.76        211.90        18.35 o                         
  15   9 -11         85.32         57.99        24.64 o                         
  16   9 -11        130.85        110.25        21.52 o                         
  17   9 -11        127.07         88.60        18.46 o                         
  18   9 -11        153.04        171.95        25.07 o                         
 -16  10 -11         40.26         77.21        26.44 o                         
 -15  10 -11        511.27        504.54        51.83 o                         
 -14  10 -11        157.03        180.87        28.56 o                         
 -13  10 -11        726.66        713.97        57.12 o                         
 -12  10 -11        306.25        312.03        41.25 o                         
 -10  10 -11        502.92        247.51       127.98 o                         
  -9  10 -11        124.39        190.39       102.60 o                         
  -8  10 -11        341.39        211.55        93.08 o                         
  -7  10 -11       1052.14        733.00       111.06 o                         
  -6  10 -11        530.08        467.52        92.02 o                         
  -5  10 -11         24.73         23.16        12.87 o                         
  -4  10 -11        407.91        387.24        33.13 o                         
  -3  10 -11        674.65        684.11        24.93 o                         
  -2  10 -11        211.56        193.54        21.03 o                         
  -1  10 -11        370.21        343.74        17.93 o                         
   0  10 -11        837.39        852.98        26.83 o                         
   1  10 -11       2071.22       2060.33        61.44 o                         
   2  10 -11       1346.63       1256.42        25.43 o                         
   3  10 -11        608.90        601.82        14.14 o                         
   4  10 -11       1543.79       1502.09        34.99 o                         
   5  10 -11        312.97        271.10         9.46 o                         
   6  10 -11        141.41        142.87        15.52 o                         
   7  10 -11        548.90        545.37        18.71 o                         
   8  10 -11       1320.46       1386.55        39.34 o                         
   9  10 -11        172.09        191.02        16.64 o                         
  10  10 -11       1140.13       1173.98        32.05 o                         
  11  10 -11        842.76        839.33        33.28 o                         
  12  10 -11       1081.41       1101.22        30.38 o                         
  13  10 -11        980.13       1040.85        38.15 o                         
  14  10 -11        599.25        640.30        37.04 o                         
  15  10 -11         20.14         15.69        16.10 o                         
  16  10 -11        160.78        160.25        19.60 o                         
  17  10 -11         65.07         66.07        22.17 o                         
  18  10 -11         47.24         26.59        19.23 o                         
 -16  11 -11        591.33        550.02        56.06 o                         
 -15  11 -11          2.72        -14.81        28.56 o                         
 -14  11 -11        411.92        424.15        48.66 o                         
 -13  11 -11         36.44         -1.06        25.39 o                         
 -12  11 -11        169.67        151.25        28.56 o                         
  -8  11 -11        597.54        290.87       107.89 o                         
  -7  11 -11        357.07        347.99        93.08 o                         
  -6  11 -11         57.72          5.29        76.16 o                         
  -5  11 -11        507.15        477.14        42.16 o                         
  -4  11 -11        596.27        581.07        35.11 o                         
  -3  11 -11         14.09         15.55        12.38 o                         
  -2  11 -11        112.39        100.12        10.52 o                         
  -1  11 -11        264.59        254.19        16.57 o                         
   0  11 -11       2149.81       2105.72        62.32 o                         
   1  11 -11        954.28        933.88        39.37 o                         
   2  11 -11        110.56         78.55        20.05 o                         
   3  11 -11        375.52        383.05        16.50 o                         
   4  11 -11       1978.12       2036.66        42.27 o                         
   5  11 -11        384.09        349.43        11.28 o                         
   6  11 -11       1394.30       1447.40        25.11 o                         
   7  11 -11         63.43         49.48        10.97 o                         
   8  11 -11        951.53        924.77        26.67 o                         
   9  11 -11        256.38        245.79        17.86 o                         
  10  11 -11        835.85        793.67        25.55 o                         
  11  11 -11         48.34         23.05        11.33 o                         
  12  11 -11        913.81        946.75        35.36 o                         
  13  11 -11        735.25        811.45        34.74 o                         
  14  11 -11        283.42        237.25        18.90 o                         
  15  11 -11        621.71        678.18        34.76 o                         
  16  11 -11        141.01        126.67        24.98 o                         
  17  11 -11         91.18         61.84        19.06 o                         
 -16  12 -11        111.64        115.29        32.79 o                         
 -15  12 -11        325.57        336.36        38.08 o                         
 -14  12 -11        414.72        417.80        50.77 o                         
 -13  12 -11        235.97        240.10        33.85 o                         
 -12  12 -11        209.42        190.39        31.73 o                         
  -6  12 -11         12.91         13.75        93.08 o                         
  -5  12 -11        223.70        161.08        25.05 o                         
  -4  12 -11        477.77        428.94        35.52 o                         
  -3  12 -11       1968.82       1948.80        56.01 o                         
  -2  12 -11       1325.44       1245.86        42.08 o                         
  -1  12 -11        468.62        458.10        22.34 o                         
   0  12 -11        744.69        755.76        34.28 o                         
   1  12 -11        621.48        576.46        37.10 o                         
   2  12 -11        244.86        195.33        28.09 o                         
   3  12 -11         34.11         26.65         4.79 o                         
   4  12 -11        142.07        132.19         9.09 o                         
   5  12 -11        582.93        555.62        15.76 o                         
   6  12 -11        184.98        149.27         8.15 o                         
   7  12 -11        625.54        677.37        14.91 o                         
   8  12 -11        586.69        633.96        14.36 o                         
   9  12 -11       2686.20       2755.97        65.76 o                         
  10  12 -11        123.68         94.81        14.38 o                         
  11  12 -11       1610.60       1739.64        54.01 o                         
  12  12 -11        491.59        433.33        28.88 o                         
  13  12 -11        197.54        166.17        25.39 o                         
  14  12 -11         34.73         25.34        16.13 o                         
  15  12 -11         91.21         73.44        22.85 o                         
  16  12 -11         70.71         94.99        19.28 o                         
  17  12 -11         19.54         23.33        24.20 o                         
 -14  13 -11         60.59         38.08        31.73 o                         
 -13  13 -11        130.28        103.66        31.73 o                         
 -12  13 -11         22.54         20.10        28.56 o                         
  -5  13 -11        228.93        177.70        28.56 o                         
  -4  13 -11         24.26         13.75        25.39 o                         
  -3  13 -11        189.17        153.75        18.04 o                         
  -2  13 -11        133.95        105.66        19.92 o                         
  -1  13 -11        870.68        856.56        39.64 o                         
   0  13 -11         28.60         29.41        12.04 o                         
   1  13 -11        605.83        604.33        43.97 o                         
   2  13 -11        100.54         95.19        14.71 o                         
   3  13 -11       1376.58       1486.68        33.62 o                         
   4  13 -11         98.68         76.50        15.36 o                         
   5  13 -11       2254.44       2217.26        55.54 o                         
   6  13 -11        512.21        518.28        13.93 o                         
   7  13 -11       1886.39       1909.82        38.04 o                         
   8  13 -11        245.23        231.01         8.66 o                         
   9  13 -11        547.87        515.94        14.78 o                         
  10  13 -11        375.24        368.51        14.71 o                         
  11  13 -11        288.64        277.43        24.11 o                         
  12  13 -11        147.50        147.55        20.19 o                         
  13  13 -11        122.13        142.31        17.61 o                         
  14  13 -11         82.10         98.57        25.39 o                         
  15  13 -11         11.06         10.39        18.52 o                         
  16  13 -11         14.38          4.65        18.03 o                         
 -14  14 -11        128.95         69.81        33.85 o                         
 -12  14 -11         59.45         64.52        32.79 o                         
  -4  14 -11        116.32         98.37        27.50 o                         
  -3  14 -11        288.56        247.51        31.73 o                         
  -2  14 -11        107.74         98.31        17.28 o                         
  -1  14 -11        933.54        900.22        40.35 o                         
   0  14 -11       1203.13       1257.34        49.53 o                         
   1  14 -11       2221.04       2226.60        75.36 o                         
   2  14 -11       1283.80       1356.72        49.84 o                         
   3  14 -11        655.86        638.60        18.04 o                         
   4  14 -11       2021.41       2029.06        49.08 o                         
   5  14 -11        728.46        756.04        21.52 o                         
   6  14 -11       1784.99       1796.87        41.97 o                         
   7  14 -11        274.53        235.87        11.40 o                         
   8  14 -11       1495.11       1630.30        36.67 o                         
   9  14 -11        108.71        111.19         8.53 o                         
  10  14 -11        106.86        110.89         9.66 o                         
  11  14 -11        128.99        109.63        17.45 o                         
  12  14 -11         54.71         31.06        15.86 o                         
  13  14 -11        429.76        509.82        52.89 o                         
  14  14 -11         69.98         58.10        18.20 o                         
  15  14 -11        160.96        174.11        20.84 o                         
  16  14 -11          7.86         15.43        18.94 o                         
 -14  15 -11        570.22        605.02        65.58 o                         
 -13  15 -11          6.99         34.90        33.85 o                         
 -12  15 -11        442.12        442.13        59.23 o                         
  -4  15 -11         13.06         21.15        28.56 o                         
  -3  15 -11       1594.85       1680.73        89.91 o                         
  -2  15 -11       1166.99       1147.63        74.04 o                         
  -1  15 -11       1241.40       1192.06        75.10 o                         
   0  15 -11       1588.26       1649.71        59.61 o                         
   1  15 -11       1940.32       2051.71        72.69 o                         
   2  15 -11       1840.88       1884.15        68.61 o                         
   3  15 -11       1065.24       1074.92        27.70 o                         
   4  15 -11        165.66        156.52        14.45 o                         
   5  15 -11        594.42        593.79        18.40 o                         
   6  15 -11        390.42        350.08        20.21 o                         
   7  15 -11        696.27        753.39        33.72 o                         
   8  15 -11          4.91        -12.43        12.43 o                         
   9  15 -11          5.17         -2.37        13.54 o                         
  10  15 -11         15.94         19.14        16.40 o                         
  11  15 -11        216.14        185.59        17.66 o                         
  12  15 -11        267.15        272.24        25.13 o                         
  13  15 -11         92.61         94.32        17.85 o                         
  14  15 -11        464.45        503.09        42.69 o                         
  15  15 -11         34.04          1.12        19.33 o                         
 -13  16 -11        447.30        467.52        62.41 o                         
 -12  16 -11         31.67        -15.87        33.85 o                         
 -11  16 -11        595.19        603.96        64.52 o                         
  -4  16 -11        801.00        840.89        60.29 o                         
  -3  16 -11        536.94        639.92        57.12 o                         
  -2  16 -11       1835.18       1875.35       100.48 o                         
  -1  16 -11        843.96        898.01        63.46 o                         
   0  16 -11        445.40        537.32        48.66 o                         
   1  16 -11        583.73        495.15        36.13 o                         
   2  16 -11        696.36        698.10        58.17 o                         
   3  16 -11        719.23        677.82        23.98 o                         
   4  16 -11        535.86        571.17        49.71 o                         
   5  16 -11        299.18        269.58        25.91 o                         
   6  16 -11        206.45        232.66        28.56 o                         
   7  16 -11        434.91        439.09        18.61 o                         
   8  16 -11        325.96        313.05        20.92 o                         
   9  16 -11        242.52        202.08        19.82 o                         
  10  16 -11         39.87         37.81        16.78 o                         
  11  16 -11         43.01         25.07        16.21 o                         
  12  16 -11        145.89        111.09        17.97 o                         
  13  16 -11        486.44        540.29        33.76 o                         
  14  16 -11        324.76        339.93        26.52 o                         
 -12  17 -11        381.05        313.09        45.48 o                         
 -11  17 -11         87.36         85.68        39.14 o                         
 -10  17 -11        158.02        147.02        39.14 o                         
  -4  17 -11       1032.70       1164.56        74.04 o                         
  -3  17 -11        659.25        695.98        61.35 o                         
  -2  17 -11        884.24        947.72        63.46 o                         
  -1  17 -11        679.36        662.14        59.23 o                         
   0  17 -11         30.96          4.23        27.50 o                         
   1  17 -11         66.47         42.31        28.56 o                         
   2  17 -11        332.99        289.82        35.96 o                         
   3  17 -11         83.51         79.53        15.34 o                         
   4  17 -11         83.25         79.33        30.67 o                         
   5  17 -11        169.31        161.09        22.21 o                         
   6  17 -11        126.60        122.27        14.93 o                         
   7  17 -11        128.52        117.69        10.19 o                         
   8  17 -11       1320.43       1353.78        42.05 o                         
   9  17 -11        203.36        221.61        26.56 o                         
  10  17 -11        715.76        724.66        75.32 o                         
  11  17 -11         83.88         74.94        17.92 o                         
  12  17 -11        168.65        151.27        19.28 o                         
  13  17 -11        193.53        157.40        26.17 o                         
 -11  18 -11        381.23        412.51        50.77 o                         
 -10  18 -11         29.00         14.81        38.08 o                         
  -2  18 -11         45.30         62.41        43.37 o                         
  -1  18 -11        685.76        687.52        63.46 o                         
   0  18 -11         11.05        -14.81        29.62 o                         
   1  18 -11         42.26         29.62        29.62 o                         
   2  18 -11        135.92         78.27        30.67 o                         
   3  18 -11        219.24        188.28        34.90 o                         
   4  18 -11         27.48         10.58        33.85 o                         
   5  18 -11        198.45        171.35        23.27 o                         
   6  18 -11          3.78          7.50        13.42 o                         
   7  18 -11        546.75        514.91        23.56 o                         
   8  18 -11         84.68         57.85        12.82 o                         
   9  18 -11       1428.21       1476.10        49.13 o                         
  10  18 -11         10.41         10.06        16.48 o                         
  11  18 -11       1217.30       1262.33        46.73 o                         
  12  18 -11         40.59         13.79        17.92 o                         
 -10  19 -11        164.99        157.60        43.37 o                         
  -9  19 -11         20.45        -20.10        38.08 o                         
  -3  19 -11        490.92        585.98        56.06 o                         
  -2  19 -11        571.33        578.58        61.35 o                         
  -1  19 -11        320.31        298.28        40.19 o                         
   0  19 -11         18.39         -1.06        31.73 o                         
   1  19 -11        121.70        125.87        33.85 o                         
   2  19 -11         81.21         56.06        32.79 o                         
   3  19 -11        259.10        210.49        35.96 o                         
   4  19 -11        220.13        266.55        38.08 o                         
   5  19 -11        499.20        489.73        60.29 o                         
   6  19 -11        357.78        364.27        47.60 o                         
   7  19 -11        217.09        224.11        19.17 o                         
   8  19 -11        500.74        540.73        40.19 o                         
   9  19 -11        234.73        229.90        18.77 o                         
  10  19 -11        219.07        173.00        18.85 o                         
  11  19 -11         48.06         33.20        17.62 o                         
  -3  20 -11        313.05        269.72        41.25 o                         
  -2  20 -11        187.78        144.91        37.02 o                         
  -1  20 -11        352.61        318.38        44.42 o                         
   0  20 -11        163.39        135.39        37.02 o                         
   1  20 -11        894.26        922.34        71.93 o                         
   2  20 -11          6.08        -17.98        32.79 o                         
   3  20 -11        122.49         98.37        33.85 o                         
   4  20 -11         34.89        -29.62        29.62 o                         
   5  20 -11        202.18        188.28        35.96 o                         
   6  20 -11         82.01         22.21        34.90 o                         
   7  20 -11        611.15        610.31        61.35 o                         
   8  20 -11         10.91         19.04        34.90 o                         
   9  20 -11         62.48         46.54        35.96 o                         
  -2  21 -11        120.90        135.39        37.02 o                         
  -1  21 -11        104.47        119.52        37.02 o                         
   0  21 -11        520.44        613.48        63.46 o                         
   1  21 -11        467.75        511.94        61.35 o                         
   2  21 -11        346.27        389.24        53.94 o                         
   3  21 -11        428.82        485.50        59.23 o                         
   4  21 -11        128.36        120.58        37.02 o                         
   5  21 -11        272.62        247.51        40.19 o                         
   6  21 -11        632.09        697.04        67.69 o                         
   7  21 -11        316.74        316.26        43.37 o                         
   8  21 -11        171.95        214.72        41.25 o                         
  -2  22 -11         17.09          4.23        35.96 o                         
  -1  22 -11        111.87         94.14        37.02 o                         
   0  22 -11        108.47         39.14        34.90 o                         
   1  22 -11          4.99        -23.27        33.85 o                         
   2  22 -11        807.11        801.76        71.93 o                         
   3  22 -11         39.91         46.54        38.08 o                         
   4  22 -11        526.63        462.23        65.58 o                         
   5  22 -11        344.22        267.60        43.37 o                         
 -10   0 -10       7426.18       7102.18       289.82 o                         
  -8   0 -10       2888.28       3080.39        82.04 o                         
  -6   0 -10       5383.66       5608.68       127.72 o                         
  -4   0 -10      10687.35      11186.71       245.94 o                         
  -2   0 -10       6449.69       6670.79       156.18 o                         
   0   0 -10       2339.30       2925.77        72.67 o                         
   2   0 -10       2559.31       2914.48        97.58 o                         
   4   0 -10      11228.56      11578.34       252.85 o                         
   6   0 -10       4113.33       4510.29       104.97 o                         
   8   0 -10        160.53        129.37        21.22 o                         
  10   0 -10       2089.22       2206.19        69.77 o                         
  12   0 -10        467.85        457.42        23.22 o                         
  14   0 -10        441.03        485.62        26.60 o                         
  16   0 -10       2058.18       2409.63        82.34 o                         
  18   0 -10        760.39        918.69        44.47 o                         
  20   0 -10        119.81        131.73        20.66 o                         
 -12   1 -10         21.14         15.90         7.47 o                         
 -11   1 -10       2297.18       2242.89       116.06 o                         
 -10   1 -10        368.84        403.36        32.00 o                         
  -9   1 -10       3125.49       3292.79        79.26 o                         
  -8   1 -10         24.92         19.35         8.07 o                         
  -7   1 -10        874.95        902.73        20.91 o                         
  -6   1 -10       1221.33       1186.68        30.79 o                         
  -5   1 -10       1784.14       1828.47        33.97 o                         
  -4   1 -10        617.89        571.12        28.38 o                         
  -3   1 -10       5073.87       5508.48        95.40 o                         
  -2   1 -10       2270.76       2374.08        45.81 o                         
  -1   1 -10       4696.21       5298.01        86.03 o                         
   0   1 -10       1262.68       1343.37        26.51 o                         
   1   1 -10        437.63        411.50        27.18 o                         
   2   1 -10       2590.74       2811.20        59.42 o                         
   3   1 -10       2631.73       2732.36        44.56 o                         
   4   1 -10       6492.43       6576.89       105.47 o                         
   5   1 -10       2643.96       2861.81        49.46 o                         
   6   1 -10       3197.76       3171.83        50.02 o                         
   7   1 -10        788.42        826.81        18.42 o                         
   8   1 -10       3197.16       3266.45        53.20 o                         
   9   1 -10        422.96        380.51        12.59 o                         
  10   1 -10       2898.81       2874.07        67.24 o                         
  11   1 -10        127.77        129.59         9.31 o                         
  12   1 -10        918.37        884.78        25.15 o                         
  13   1 -10        254.90        272.79        14.08 o                         
  14   1 -10         56.49         27.31         8.31 o                         
  15   1 -10        555.89        608.71        22.12 o                         
  16   1 -10        119.16        103.04        10.93 o                         
  17   1 -10        751.98        839.73        41.07 o                         
  18   1 -10        278.20        252.29        16.32 o                         
  19   1 -10        241.73        229.06        15.34 o                         
  20   1 -10        207.69        187.62        15.31 o                         
 -14   2 -10        152.54        133.27        11.63 o                         
 -13   2 -10        517.97        531.61        22.05 o                         
 -12   2 -10        262.49        246.71        23.80 o                         
 -11   2 -10        532.40        509.24        68.42 o                         
 -10   2 -10       1055.70       1065.77        47.76 o                         
  -9   2 -10       1050.99       1027.16        29.07 o                         
  -8   2 -10        303.98        300.80        12.39 o                         
  -7   2 -10        149.49        126.94        16.35 o                         
  -6   2 -10       1535.53       1550.61        30.12 o                         
  -5   2 -10        813.50        869.20        21.42 o                         
  -4   2 -10        430.64        471.10        13.37 o                         
  -3   2 -10          4.90         -1.56         4.82 o                         
  -2   2 -10       6684.30       6869.51       103.06 o                         
  -1   2 -10       1464.52       1467.70        25.26 o                         
   0   2 -10       7306.73       7294.36       115.33 o                         
   1   2 -10       3187.66       3368.45        56.76 o                         
   2   2 -10        594.89        614.41        14.24 o                         
   3   2 -10        324.33        307.16        10.40 o                         
   4   2 -10       1076.70       1180.71        26.57 o                         
   5   2 -10       2786.01       2855.22        46.84 o                         
   6   2 -10       3948.38       3794.82        59.13 o                         
   7   2 -10       3427.79       3768.47        66.10 o                         
   8   2 -10       1228.85       1210.21        21.82 o                         
   9   2 -10       2329.96       2308.14        46.23 o                         
  10   2 -10        649.82        590.98        17.69 o                         
  11   2 -10         89.55         88.62         9.55 o                         
  12   2 -10       1954.03       1963.39        54.02 o                         
  13   2 -10        280.32        311.91        17.71 o                         
  14   2 -10        516.06        523.97        19.38 o                         
  15   2 -10        300.77        304.43        15.54 o                         
  16   2 -10         28.53         18.27         9.91 o                         
  17   2 -10         61.68         40.99        11.51 o                         
  18   2 -10         46.15         33.87        11.91 o                         
  19   2 -10        445.84        496.89        24.38 o                         
  20   2 -10         27.71         11.00        18.04 o                         
 -14   3 -10        719.92        634.64        39.14 o                         
 -13   3 -10        235.68        231.64        23.27 o                         
 -12   3 -10        411.94        364.56        19.24 o                         
 -11   3 -10        123.45        101.37        26.97 o                         
 -10   3 -10        175.12        153.82        29.56 o                         
  -9   3 -10         91.02         97.87         8.84 o                         
  -8   3 -10        240.03        249.57        12.37 o                         
  -7   3 -10        161.31        197.05         9.50 o                         
  -6   3 -10        849.78        809.48        19.61 o                         
  -5   3 -10       1823.14       1929.87        39.92 o                         
  -4   3 -10       2110.33       2074.09        36.84 o                         
  -3   3 -10        903.57        885.43        17.58 o                         
  -2   3 -10        673.19        610.49        13.54 o                         
  -1   3 -10       6694.87       6743.36       102.88 o                         
   0   3 -10        990.24       1076.87        20.10 o                         
   1   3 -10       4862.80       4775.10        79.60 o                         
   2   3 -10       4272.65       4214.97        70.00 o                         
   3   3 -10        671.69        673.91        15.63 o                         
   4   3 -10       2062.66       2046.78        40.57 o                         
   5   3 -10       3996.74       4015.61        69.71 o                         
   6   3 -10       1882.91       2048.30        35.86 o                         
   7   3 -10       2746.96       2713.21        56.17 o                         
   8   3 -10       1810.71       1762.29        33.18 o                         
   9   3 -10        857.22        924.39        19.71 o                         
  10   3 -10       1336.51       1401.10        31.75 o                         
  11   3 -10        965.17        957.72        25.02 o                         
  12   3 -10       1158.32       1208.47        30.93 o                         
  13   3 -10       1108.41       1160.15        32.38 o                         
  14   3 -10        143.80        118.42        12.67 o                         
  15   3 -10         81.99         50.98         9.19 o                         
  16   3 -10        155.60        123.84        10.89 o                         
  17   3 -10          2.33        -10.74        10.74 o                         
  18   3 -10        217.61        201.53        13.91 o                         
  19   3 -10        106.75         97.67        13.10 o                         
  20   3 -10         67.29         73.84        18.99 o                         
 -14   4 -10         46.21         48.66        14.81 o                         
 -13   4 -10       1090.87       1086.28        53.94 o                         
 -12   4 -10        148.28        170.97        24.84 o                         
 -11   4 -10        422.93        435.17        30.37 o                         
 -10   4 -10       1318.76       1368.76        99.96 o                         
  -9   4 -10        792.59        734.14        63.84 o                         
  -8   4 -10        669.72        600.98        28.26 o                         
  -7   4 -10        235.50        234.45        12.07 o                         
  -6   4 -10       4226.35       4068.86        73.32 o                         
  -5   4 -10       3775.24       3757.41        75.61 o                         
  -4   4 -10       1707.62       1716.18        30.70 o                         
  -3   4 -10       5549.12       5482.00        88.83 o                         
  -2   4 -10       3002.56       2939.89        49.72 o                         
  -1   4 -10       8317.75       8767.43       142.32 o                         
   0   4 -10        798.32        698.15        12.95 o                         
   1   4 -10       9940.07       9806.97       141.24 o                         
   2   4 -10        936.93        939.12        18.16 o                         
   3   4 -10       5745.22       5807.32        96.34 o                         
   4   4 -10        267.11        245.95         9.37 o                         
   5   4 -10        379.17        355.43        14.78 o                         
   6   4 -10       1037.07       1122.97        23.25 o                         
   7   4 -10       1177.30       1172.93        24.98 o                         
   8   4 -10       3635.97       3793.18        65.35 o                         
   9   4 -10         69.87         64.81        10.56 o                         
  10   4 -10        327.48        268.13        18.05 o                         
  11   4 -10        293.47        297.55        17.97 o                         
  12   4 -10        117.24        119.31        10.93 o                         
  13   4 -10        705.86        733.69        28.95 o                         
  14   4 -10        200.94        224.53        16.03 o                         
  15   4 -10         60.87         65.24        12.58 o                         
  16   4 -10        474.44        448.55        20.30 o                         
  17   4 -10        157.76        150.46        13.28 o                         
  18   4 -10        170.44        129.53        12.52 o                         
  19   4 -10        207.26        220.27        15.23 o                         
  20   4 -10         51.24         48.30        19.24 o                         
 -15   5 -10        218.91        192.51        26.44 o                         
 -14   5 -10        308.42        330.01        30.67 o                         
 -13   5 -10        417.21        355.40        32.79 o                         
 -12   5 -10         60.92         48.53        11.49 o                         
 -11   5 -10        673.57        666.50        72.45 o                         
 -10   5 -10        164.24        146.37        18.30 o                         
  -9   5 -10       1252.48       1335.35        57.03 o                         
  -8   5 -10        723.90        682.25        51.76 o                         
  -7   5 -10       1596.47       1518.16        35.62 o                         
  -6   5 -10        666.10        697.36        18.27 o                         
  -5   5 -10         37.26         23.75         6.60 o                         
  -4   5 -10       1165.21       1091.18        22.29 o                         
  -3   5 -10        126.49        109.45         6.03 o                         
  -2   5 -10       1443.51       1341.05        24.44 o                         
  -1   5 -10       2367.80       2463.43        41.66 o                         
   0   5 -10       2071.93       2220.46        34.59 o                         
   1   5 -10       4475.28       4489.26        69.30 o                         
   2   5 -10       6256.38       6747.00       111.84 o                         
   3   5 -10       3871.20       4138.15        81.38 o                         
   4   5 -10       4510.61       4436.77        80.98 o                         
   5   5 -10        712.42        729.58        16.36 o                         
   6   5 -10        148.58        130.34         6.80 o                         
   7   5 -10        861.35        791.82        18.36 o                         
   8   5 -10        229.97        171.16         9.74 o                         
   9   5 -10       1041.77       1070.30        25.40 o                         
  10   5 -10        355.99        314.90        10.06 o                         
  11   5 -10        338.17        341.96        13.65 o                         
  12   5 -10         83.07         67.83         9.01 o                         
  13   5 -10       1159.94       1224.85        35.27 o                         
  14   5 -10        102.05         82.32         8.91 o                         
  15   5 -10        882.46        969.51        28.49 o                         
  16   5 -10         54.64         41.91        10.16 o                         
  17   5 -10        428.27        463.92        31.56 o                         
  18   5 -10        223.04        259.86        16.17 o                         
  19   5 -10         19.53         -0.39        17.70 o                         
  20   5 -10         27.06         41.22        23.76 o                         
 -16   6 -10        122.41        121.64        26.44 o                         
 -15   6 -10        159.11        112.12        20.10 o                         
 -14   6 -10         98.01         84.62        17.98 o                         
 -13   6 -10        527.66        540.50        39.14 o                         
 -12   6 -10        259.33        247.74        22.74 o                         
 -11   6 -10        516.42        565.05        59.23 o                         
 -10   6 -10        111.68         96.38        38.08 o                         
  -9   6 -10        324.29        309.11        29.74 o
[truncated: 1,813,024 more chars]
